# Supplementary material for: Batch and sampling time exert a larger influence on the fungal community than gastrointestinal location in model animals: A meaningful case study
Source: Front Nutr. 2022 Nov 7;9:1021215. doi: 10.3389/fnut.2022.1021215 (PMC9676510; doi:10.3389/fnut.2022.1021215)
Supplement: Supplementary file 5 [file Data_Sheet_1.ZIP]

Archive with 52 entries (51 files):
- manuscript-Raw data/
- __MACOSX/._manuscript-Raw data
- manuscript-Raw data/fig5.R
- __MACOSX/manuscript-Raw data/._fig5.R
- manuscript-Raw data/.Rhistory
- manuscript-Raw data/fig3c.csv
- __MACOSX/manuscript-Raw data/._fig3c.csv
- manuscript-Raw data/fig3.batch1-data.xls
- __MACOSX/manuscript-Raw data/._fig3.batch1-data.xls
- manuscript-Raw data/.DS_Store
- __MACOSX/manuscript-Raw data/._.DS_Store
- manuscript-Raw data/fig3.batch2.node_group_color_sankey.txt
- __MACOSX/manuscript-Raw data/._fig3.batch2.node_group_color_sankey.txt
- manuscript-Raw data/fig 1.R
- __MACOSX/manuscript-Raw data/._fig 1.R
- manuscript-Raw data/fig6A,B-data.xls
- __MACOSX/manuscript-Raw data/._fig6A,B-data.xls
- manuscript-Raw data/fig2.r
- __MACOSX/manuscript-Raw data/._fig2.r
- manuscript-Raw data/Bray-curtis.txt
- __MACOSX/manuscript-Raw data/._Bray-curtis.txt
- manuscript-Raw data/group.txt
- __MACOSX/manuscript-Raw data/._group.txt
- manuscript-Raw data/fig4A-data.txt
- __MACOSX/manuscript-Raw data/._fig4A-data.txt
- manuscript-Raw data/fig3.r
- __MACOSX/manuscript-Raw data/._fig3.r
- manuscript-Raw data/fig3.batch2-data.xls
- __MACOSX/manuscript-Raw data/._fig3.batch2-data.xls
- manuscript-Raw data/.RData
- manuscript-Raw data/fig5A.txt
- __MACOSX/manuscript-Raw data/._fig5A.txt
- manuscript-Raw data/fig1.batch1-diversity index.txt
- __MACOSX/manuscript-Raw data/._fig1.batch1-diversity index.txt
- manuscript-Raw data/batch2.txt
- __MACOSX/manuscript-Raw data/._batch2.txt
- manuscript-Raw data/fig4B-data.txt
- __MACOSX/manuscript-Raw data/._fig4B-data.txt
- manuscript-Raw data/fig5B.txt
- __MACOSX/manuscript-Raw data/._fig5B.txt
- manuscript-Raw data/batch1.txt
- __MACOSX/manuscript-Raw data/._batch1.txt
- manuscript-Raw data/fig1.batch2-diversity index.txt
- __MACOSX/manuscript-Raw data/._fig1.batch2-diversity index.txt
- manuscript-Raw data/fig3.batch1.node_group_color_sankey.txt
- __MACOSX/manuscript-Raw data/._fig3.batch1.node_group_color_sankey.txt
- manuscript-Raw data/fig2-data.txt
- __MACOSX/manuscript-Raw data/._fig2-data.txt
- manuscript-Raw data/fig3.batch1.txt
- __MACOSX/manuscript-Raw data/._fig3.batch1.txt
- manuscript-Raw data/fig3.batch2.txt
- __MACOSX/manuscript-Raw data/._fig3.batch2.txt
