# Supplementary material for: Batch and sampling time exert a larger influence on the fungal community than gastrointestinal location in model animals: A meaningful case study
Source: Front Nutr. 2022 Nov 7;9:1021215. doi: 10.3389/fnut.2022.1021215 (PMC9676510; doi:10.3389/fnut.2022.1021215)
Supplement: Supplementary file 5 [file Data_Sheet_1.ZIP › manuscript-Raw data/fig5.R]

# Fig 5A/B

library(circlize)
library(RColorBrewer)
library(colortools)
library(stringr)
library(colorspace)
library(reshape2)
rm(list=ls())
myinput<-'fig5A.txt'
#myinput<-'fig5B.txt'
df<-read.delim(myinput,header = T,check.names = F,row.names = 1)
#df<-t(df)
mynum<-unique(c(rownames(df),colnames(df)))
grid.col<- as.data.frame(unique(c(rownames(df),colnames(df))) ,stringsAsFactors = F)
grid.col$gcols<-NA
grid.col$gcols[1:nrow(df)]<-colorRampPalette(brewer.pal(n=8,name = "Set1"))(nrow(df))[1:nrow(df)]
grid.col$gcols[(nrow(df)+1):nrow(grid.col)]<-brewer.pal(n = 8, name = "Paired")[1:ncol(df)]
rownames(grid.col)<-grid.col[,1]
grid.col<-grid.col[,-1,drop=FALSE]
write.table(grid.col,'colorset.xls',row.names = T,col.names = NA,sep = '\t',quote = F)

###change color 
setColor<-F
if(setColor==T){
  grid.col<-read.delim('colorset.xls',header = T,row.names = 1)
}
#
mycol1<-grid.col$gcols
names(mycol1)<-rownames(grid.col)

##final
pdf(paste0('step36.circos.',myinput,'.pdf'),width=8, height = 8)
myheight=0.04
circos.clear()
circos.par(start.degree = 90, gap.after = c(rep(2, nrow(df)-1), 5, rep(5, ncol(df)-1), 5),
           clock.wise = T,'track.height'=myheight,
           #track.margin=c(0.05,0.05),
           cell.padding = c(0, 0, 0, 0), points.overflow.warning = FALSE)


cdm_res<-chordDiagram(as.matrix(df),grid.col = mycol1,
                      directional = F,
                      annotationTrack = "grid", # labels will be plotted later::c("grid", "axis"),
                      annotationTrackHeight = 0.02, # height for the annotation 'grid'
                      #preAllocateTracks = 4
                      preAllocateTracks = list(list(track.height = 0.15),
                                               list(track.height = 0.05),
                                               list(track.height = 0.05),
                                               list(track.height = 0.05)
                      )
)# preAllocateTracks = list(track.height = 0.05))

circos.info()

# stacked bar
for(i in seq_len(nrow(cdm_res))) {
  # i=1
  if(cdm_res$value1[i] >= 0) {
    circos.rect(cdm_res[i, "x2"], uy(1, "mm"), 
                cdm_res[i, "x2"] - abs(cdm_res[i, "value1"]), uy(2, "mm"), 
                col = grid.col[cdm_res$rn[i],], border = 'black',
                sector.index = cdm_res$cn[i], track.index = 4)
  }
}

for(i in seq_len(nrow(cdm_res))) {
  if(cdm_res$value1[i] >= 0) {
    circos.rect(cdm_res[i, "x1"], uy(1, "mm"), 
                cdm_res[i, "x1"] - abs(cdm_res[i, "value1"]), uy(2, "mm"), 
                col = grid.col[cdm_res$cn[i],], border = 'black',
                sector.index = cdm_res$rn[i], track.index = 4)  }
}


#
circos.track(track.index = 5, panel.fun = function(x, y) {
  if(abs(CELL_META$cell.start.degree - CELL_META$cell.end.degree) > 3 & CELL_META$sector.index %in%rownames(df) ) {
    sn = CELL_META$sector.index
    #  i_state = as.numeric(gsub("(C|R)_", "", sn))
    #circos.text(CELL_META$xcenter, CELL_META$ycenter, i_state, col = "white", 
    #            font = 2, cex = 0.7, adj = c(0.5, 0.5), niceFacing = TRUE)
    xlim = CELL_META$xlim
    breaks = rev(seq(0, xlim[2]+0.2, by = 0.2))
    circos.axis(major.at = breaks, minor.ticks = 0,labels = paste0(breaks, ""), labels.cex = 0.5)
  }
}, bg.border = NA)


# the second axis as well as the sector labels are added in this track
circos.track(track.index = 2, panel.fun = function(x, y) {
  xlim = get.cell.meta.data("xlim")
  ylim = get.cell.meta.data("ylim")
  sector.name = get.cell.meta.data("sector.index")
  xplot = get.cell.meta.data("xplot")
  
  circos.lines(xlim, c(mean(ylim), mean(ylim))-1.5, lty = 3) # dotted line
  if(abs(xplot[2] - xplot[1]) > 10){
    by = ifelse(abs(xplot[2] - xplot[1]) > 30, 0.1, 0.2)
    
    for(p in seq(by, 1, by = by)) {
      circos.text(p*(xlim[2] - xlim[1]) + xlim[1], mean(ylim) -2, 
                  paste0(p*100, "%"), cex = 0.3, adj = c(0.5, 0), niceFacing = TRUE)
    }
  }
  circos.text(mean(xlim), -0.5, sector.name, niceFacing = TRUE, adj = c(1, 0),facing = "reverse.clockwise")
}, bg.border = NA)


dev.off()
