# Supplementary material for: Batch and sampling time exert a larger influence on the fungal community than gastrointestinal location in model animals: A meaningful case study
Source: Front Nutr. 2022 Nov 7;9:1021215. doi: 10.3389/fnut.2022.1021215 (PMC9676510; doi:10.3389/fnut.2022.1021215)
Supplement: Supplementary file 5 [file Data_Sheet_1.ZIP › manuscript-Raw data/fig3c.csv]

GITract	value	Genus
Sto	2.101	Naganishia
Duo	2.844	Naganishia
Jej	33.635	Naganishia
Ile	28.171	Naganishia
Cec	54.901	Naganishia
Col	80.202	Naganishia
Sto	0.321	Rhodotorula
Duo	0.287	Rhodotorula
Jej	5.102	Rhodotorula
Ile	5.202	Rhodotorula
Cec	9.449	Rhodotorula
Col	9.713	Rhodotorula
Sto	0.809	Mucor
Duo	0.618	Mucor
Jej	1.611	Mucor
Ile	1.645	Mucor
Cec	5.273	Mucor
Col	6.936	Mucor
