# Supplementary material for: Batch and sampling time exert a larger influence on the fungal community than gastrointestinal location in model animals: A meaningful case study
Source: Front Nutr. 2022 Nov 7;9:1021215. doi: 10.3389/fnut.2022.1021215 (PMC9676510; doi:10.3389/fnut.2022.1021215)
Supplement: Supplementary file 5 [file Data_Sheet_1.ZIP › manuscript-Raw data/fig3.batch1-data.xls]

Genus	Cec1	Cec2	Cec3	Cec4	Cec5	Col1	Col2	Col3	Col4	Col5	Duo2	Duo3	Duo4	Duo5	Ile2	Ile3	Ile5	Jej1	Jej2	Jej3	Jej4	Jej5	Sto1	Sto2	Sto3	Sto4	Sto5
Naganishia	12173	12400	14236	1489	6368	16146	16114	15302	12841	7769	92	862	469	511	1865	6441	6061	1211	14754	4778	620	7227	307	272	241	514	452
Rhodotorula	115	455	102	172	7188	329	248	228	663	6788	0	108	0	87	99	136	2418	99	723	30	76	3409	38	39	39	64	93
Fusarium	241	166	127	164	847	207	397	409	265	598	1881	524	1054	625	94	3257	945	136	237	613	154	725	299	344	870	286	386
Mortierella	333	278	4	238	47	5	1	0	69	8	525	199	1741	18	324	272	67	343	36	108	62	215	25	0	12	161	0
Candida	56	11	0	0	58	1	0	0	8	0	7	76	206	35	29	264	636	23	10	213	15	1022	9	0	33	35	20
Pseudombrophila	0	0	0	28	0	0	0	0	0	0	0	0	2082	0	0	0	0	0	0	0	0	0	0	0	0	0	0
Preussia	118	0	0	0	0	0	0	0	0	0	929	0	566	5	13	86	0	0	0	0	15	28	0	0	10	26	2
Trichosporon	0	16	32	12	94	0	8	26	36	32	0	13	6	11	14	40	885	0	22	38	10	404	0	0	0	38	0
Tausonia	11	29	0	0	0	0	0	0	10	0	0	0	1483	20	39	13	0	40	15	14	0	11	5	0	0	0	9
Apiotrichum	6	0	68	0	102	2	9	272	13	77	0	5	5	12	0	11	561	0	14	10	0	468	8	0	5	6	13
Others	3947	3645	2431	14897	2296	310	223	763	3095	1728	13566	15213	9388	15676	14523	6480	5427	15148	1189	11196	16048	3491	16309	16345	15790	15870	16025
