# Supplementary material for: Batch and sampling time exert a larger influence on the fungal community than gastrointestinal location in model animals: A meaningful case study
Source: Front Nutr. 2022 Nov 7;9:1021215. doi: 10.3389/fnut.2022.1021215 (PMC9676510; doi:10.3389/fnut.2022.1021215)
Supplement: Supplementary file 5 [file Data_Sheet_1.ZIP › manuscript-Raw data/fig3.batch2.node_group_color_sankey.txt]

nodename	nodegroup	mycol
Kazachstania	Genus	#A6CEE3
Mucor	Genus	#FFFF33
Trichosporon	Genus	#CAB2D6
Nothophoma	Genus	#33A02C
Fusarium	Genus	#FB9A99
Cladosporium	Genus	#E31A1C
Cutaneotrichosporon	Genus	#FDBF6F
Schizophyllum	Genus	#1F78B4
Mortierella	Genus	#FDDAEC
Huntiella	Genus	#6A3D9A
Others	Genus	#B3B3B3
Sto	group1	#D7301F
Duo	group1	#4393C3
Jej	group1	#FFED6F
Ile	group1	#5AAE61
Cec	group1	#FC8D59
Col	group1	#9970AB
Stomach	group2	#9970AB
Upper GI	group2	#4393C3
Lower GI	group2	#D7301F
