# Supplementary material for: Batch and sampling time exert a larger influence on the fungal community than gastrointestinal location in model animals: A meaningful case study
Source: Front Nutr. 2022 Nov 7;9:1021215. doi: 10.3389/fnut.2022.1021215 (PMC9676510; doi:10.3389/fnut.2022.1021215)
Supplement: Supplementary file 5 [file Data_Sheet_1.ZIP › manuscript-Raw data/fig 1.R]

#fig 1

rm(list=ls())
library(reshape2)
library(tidyverse)
library(ggpubr)
library(rstatix)
df1<-read.delim('fig1.batch1-diversity index.txt',header = T)
#df1<-read.delim('fig1.batch2-diversity index.txt',header = T)
mygroup<-read.delim('batch1.txt',header = T)
#mygroup<-read.delim('batch2.txt',header = T)
colnames(mygroup)[1:2]<-c('sample','group')

mygroup$group<-factor(mygroup$group,levels = unique(mygroup$group))
df2<-merge(df1,mygroup,by='sample')
myindex<-'Shannon'
#myindex<-'Richness'
df2$new<-df2[,myindex]
mycol<-c("#D7301F", "#4393C3", "#FFED6F", "#5AAE61", "#FC8D59", "#9970AB")
ggboxplot(df2, x = "group", y = "new", fill = "group",
          add = c('jitter'),shape=21,
          bxp.errorbar = TRUE, bxp.errorbar.width = 0.25,
          add.params = list(size=3,alpha=0.5,width=0.5),
          outlier.shape = NA)+ 
  
  scale_fill_manual(values = mycol)+
  labs(y=myindex,x=NULL)+
  theme_bw()+theme(legend.title = element_blank(),
                   legend.position = 'none',
                   axis.title = element_text(face = 'bold',size=12))

ggsave(paste0('alpha.boxplot.pdf'),width = 7,height = 5)
