# Supplementary material for: Batch and sampling time exert a larger influence on the fungal community than gastrointestinal location in model animals: A meaningful case study
Source: Front Nutr. 2022 Nov 7;9:1021215. doi: 10.3389/fnut.2022.1021215 (PMC9676510; doi:10.3389/fnut.2022.1021215)
Supplement: Supplementary file 5 [file Data_Sheet_1.ZIP › manuscript-Raw data/fig6A,B-data.xls]

## Sheet: fig6A
Guild	Animal_Endosymbiont-Undefined_Saprotroph	Undefined_Saprotroph	Plant_Pathogen-Soil_Saprotroph-Wood_Saprotroph	Animal_Pathogen	Plant_Pathogen	Soil_Saprotroph	Animal_Parasite-Fungal_Parasite	Ectomycorrhizal	Animal_Pathogen-Endophyte-Plant_Pathogen-Wood_Saprotroph	Unassigned
Sto1	0.2235	0.7411	1.7589	0.0176	0.0235	0.047	0.0059	0	0.0824	97.0119
Sto2	0.2294	0.1824	2.0235	0	0	0	0	0	0.0824	97.4529
Sto3	0.2295	1.3175	5.1177	0	0.2589	0.0647	0	0.0176	0.3353	92.4473
Sto4	0.3764	5.2059	1.6824	0.2235	0	0.0353	0.1059	0.0824	0.1176	91.6644
Sto5	0.5471	2.2235	2.2705	0	0	0.0765	0	0	0.0824	94.6115
Duo2	0	15.8588	11.0648	0.1059	4.2647	0	0.3059	0	1.5824	61.4117
Duo3	0.6353	5.5414	3.0823	0.1059	0.1117	1.2469	0.0412	0.5765	0.1412	87.6528
Duo4	0	37.7765	6.1999	0.6	1.7705	0.0765	0.2412	0.8	1.2235	42.4464
Duo5	0.5117	7.741	3.6765	0.0765	0.0353	0.0706	0	0	0.3176	87.2822
Jej1	0.5823	4.747	0.8	0	0.0647	0.2766	0.1412	0.5235	0.3176	90.1056
Jej2	4.253	0.9001	1.3941	0.1294	0	0.0824	0.0118	0.0059	0	92.9237
Jej3	0.1765	5.9646	3.6059	0.2235	0.0471	0.0706	0.0294	0	0.0353	89.2763
Jej4	0.447	2.7295	0.9059	0.0588	0	0	0	0	0.0529	95.5412
Jej5	20.0529	11.5704	4.2648	2.3883	0.047	3.3411	1.9824	0.2	0.2118	54.0591
Ile2	0.7176	4.6177	0.5529	0.0824	0.0647	0	0	0.1529	0.1176	92.847
Ile3	0.9471	12.6766	19.1588	0.2353	0.2823	0.8118	0.1	0.5	0.1471	62.4706
Ile5	14.2235	19.3472	5.5588	5.2059	0.0294	3.6177	0	0.1117	0.2353	49.1764
Cec1	0.7176	6.3473	1.4177	0.1765	0.3	0.7237	0.0588	0.2824	0.1235	88.0939
Cec2	2.6765	3.9354	0.9765	0.0941	0.1765	0.4116	0.0471	0.2117	0.147	90.4649
Cec3	0.6	0.2236	0.747	0.1882	0	0.4	0	0	0	97.7529
Cec4	1.0118	2.5001	0.9647	0.0706	0	0.8235	0.0588	1.6528	0.1647	92.4292
Cec5	42.2823	3.3293	4.9823	0.5529	0.0529	0.7647	0	0.0765	0	47.1532
Col1	1.9353	1.0412	1.2177	0	0.0059	0.0118	0.0059	0.0118	0.0412	95.4943
Col2	1.4589	0.6824	2.3353	0.0471	0	0.0529	0	0	0	95.353
Col3	1.3412	0.9882	2.4058	0.1529	0.0118	1.6	0	0	0.0176	93.0886
Col4	3.9	1.2351	1.5588	0.2118	0.0118	0.547	0.0412	0.2705	0.0471	91.6353
Col5	39.9294	3.106	3.5176	0.1882	0	0.4529	0	0.0118	0.0588	52.2

## Sheet: fig6B
Guild	Undefined_Saprotroph	Wood_Saprotroph	Plant_Pathogen	Animal_Pathogen	Endophyte-Plant_Pathogen	Animal_Pathogen-Endophyte-Plant_Pathogen-Wood_Saprotroph	Plant_Pathogen-Soil_Saprotroph-Wood_Saprotroph	Fungal_Parasite-Undefined_Saprotroph	Animal_Endosymbiont-Undefined_Saprotroph	Unassigned
Sto10	0.014518	0.283431	0.269765	0.000488	0.002562	0.001342	0.003416	0.000366	0.000488	0.421424
Sto11	0.773669	0.003782	0.002684	0.003172	0.000976	0.002806	0.005978	0.001464	0.000488	0.202778
Sto6	0.132746	0.001098	0.002074	0.00122	0.000244	0.00061	0.002074	0.005856	0.000366	0.845165
Sto7	0.472545	0.001586	0.003904	0.005124	0.015007	0.001952	0.025744	0.002806	0.000854	0.468273
Sto8	0.097608	0.004392	0.005002	0.037213	0.174475	0.004758	0.049536	0.00244	0.000854	0.60822
Sto9	0.247552	0.005978	0.041116	0.006954	0.011958	0.019156	0.092239	0.018057	0.00305	0.49657
Duo10	0.003172	0.000366	0.000122	0.000488	0.000122	0.000488	0.00061	0	0.000244	0.994265
Duo11	0.072471	0.000366	0.010248	0.002074	0.000488	0.007077	0.023547	0.002318	0.000976	0.871153
Duo6	0.790018	0.002684	0.001708	0.004026	0.002074	0.00244	0.010493	0.000366	0.00061	0.183624
Duo7	0.073816	0.001708	0.00061	0.00122	0.00244	0.002196	0.002074	0.000122	0.000122	0.915444
Duo8	0.54819	0.002074	0.017325	0.029893	0.009151	0.003904	0.039288	0.003782	0.000854	0.321247
Duo9	0.080403	0.013787	0.06735	0.217911	0.123841	0.110664	0.00427	0.069301	0.025744	0.242798
Jej10	0.5222	0.00366	0.087847	0.009761	0.032333	0.018668	0.008419	0.004026	0.005368	0.279031
Jej7	0.458638	0.000488	0.001342	0.00183	0.001342	0.000732	0.022694	0.00122	0.000488	0.510125
Jej9	0.065637	0.000122	0.00732	0.001464	0.001464	0.002562	0.018179	0.000732	0	0.886037
Ile10	0.815271	0.00122	0.00854	0.00244	0.00305	0.003416	0.013054	0.002928	0.003172	0.139575
Ile11	0.674957	0.008906	0.015129	0.00732	0.011591	0.017447	0.018545	0.013298	0.005856	0.211312
Ile6	0.419349	0.001342	0.000244	0.002074	0.000488	0.001098	0.002318	0.000122	0.000854	0.571254
Ile7	0.928256	0.002196	0.000854	0.001952	0.000244	0.000488	0.001342	0.000854	0.000366	0.062468
Ile8	0.082718	0.002318	0.00305	0.001098	0.008175	0.004758	0.021839	0.001708	0	0.864806
Cec10	0.800384	0.00061	0.00244	0.005002	0.001952	0.012323	0.019399	0.011225	0.00061	0.133475
Cec11	0.751337	0.002562	0.00305	0.005612	0.010981	0.002562	0.016715	0.005856	0.00488	0.187283
Cec7	0.911296	0.00122	0.004392	0.005978	0.000244	0.00061	0.004148	0.000854	0.000122	0.07003
Cec8	0.059904	0.000366	0.005124	0.002684	0	0.00183	0.017569	0.00061	0	0.900558
Cec9	0.075524	0.000366	0.001098	0.030258	0.00427	0	0.024646	0.000732	0	0.862126
Col10	0.078939	0.000976	0.002318	0.026599	0.002318	0.003538	0.010248	0	0	0.871273
Col11	0.750972	0.001586	0.007808	0.055271	0.001586	0.000732	0.008175	0.002318	0.000488	0.166294
Col6	0.376884	0.00122	0.008052	0.195095	0.002806	0.000122	0.009639	0.011591	0	0.355897
Col7	0.709	0.002806	0.002684	0.035017	0.00305	0.000976	0.025256	0.004026	0.000122	0.212048
Col8	0.12103	0.000976	0.006832	0.015129	0.001952	0.002318	0.019888	0.000976	0.000976	0.819542
Col9	0.385426	0.001342	0.0122	0.184602	0.004636	0.031112	0.053074	0.027939	0	0.258654
