# Supplementary material for: Batch and sampling time exert a larger influence on the fungal community than gastrointestinal location in model animals: A meaningful case study
Source: Front Nutr. 2022 Nov 7;9:1021215. doi: 10.3389/fnut.2022.1021215 (PMC9676510; doi:10.3389/fnut.2022.1021215)
Supplement: Supplementary file 5 [file Data_Sheet_1.ZIP › manuscript-Raw data/fig2.r]

#fig2 A

rm(list=ls())
options(stringsAsFactors = F)
library(vegan)
library(ggplot2)
library(ggrepel)
library(dplyr)

genus<- read.delim('fig2-data.txt',header = T, row.names = 1,check.names = F)
genus<-as.data.frame(t(genus))
otu.dist <- vegdist(genus,method="bray")
#Pcoa
otu_pcoa<- cmdscale(otu.dist,eig=TRUE)
pc12 <- as.data.frame(otu_pcoa$points[,1:2])

#pc12 <- as.data.frame(otu_pca$x[,1:2])
pc12$samples<-rownames(pc12)

groups<-read.delim('group.txt',header = T)
colnames(groups)[1]<-'samples'

pc<-round(otu_pcoa$eig/sum(otu_pcoa$eig)*100,digits = 2)

pc12<-merge(pc12,groups,by='samples')
colnames(pc12)[2:3]<-c('PC1','PC2')
#

pc12$group1<-factor(pc12$group1,levels = unique(groups$group1))
pc12$group2<-factor(pc12$group2,levels = unique(groups$group2))

temp<-as.matrix(otu.dist)
table(colnames(temp)==groups$samples)

ADONIS<-adonis(otu.dist~groups$group2)
Fvalue<-round(ADONIS$aov.tab$F.Model[1],digits = 3)

TEST_adonis<-ADONIS$aov.tab$`Pr(>F)`[1]
R2adonis<-round(ADONIS$aov.tab$R2[1],digits = 3)

sink('adonis.txt')
print(ADONIS)
sink()
mycol<-c("#D7301F", "#4393C3", "#FFED6F", "#5AAE61", "#FC8D59", "#9970AB","#FC8D59", "#9970AB")
myshape<-c(21,23)

ggplot(data = pc12,aes(PC1,PC2,group=group1,
                       # color=group1,
                       fill=group1,
                       shape=group2)) +
  geom_point(color='black',size=3)+
  scale_fill_manual(values=mycol)+
  scale_color_manual(values =mycol)+
  scale_shape_manual(values=myshape)+
  geom_hline(yintercept=0,linetype=2) + 
  geom_vline(xintercept=0,linetype=2)+
  labs(x=paste0("PCoA1(",round(pc[1],2),"%",")"),y=paste0("PCoA2(",round(pc[2],2),"%)"))+
  stat_ellipse(data=pc12,aes(x = PC1, y =PC2, fill =group2), linetype = 1,
               geom='polygon',alpha=0.3,
               level = 0.95,show.legend = F,inherit.aes = F) +
  guides(fill = guide_legend(title = 'group1',order = 1,
                             override.aes = list(size=4,fill=mycol,shape=21)),
         shape=guide_legend(title='group2',override.aes = list(size=3)))+
  ggtitle(label = paste(  'PERMANOVA:F=', Fvalue,', p=',TEST_adonis,sep = ''))+
  theme_bw()+theme(#panel.grid=element_blank(),
    title=element_text(size=10))

#fig2 B
library(vegan)
library(ggplot2)
library(RColorBrewer)
library(scales)
genus<- read.delim('fig2-data.txt',header = T, row.names = 1,check.names = F)
#genus<-as.data.frame(t(scale(genus)))
genus<-as.data.frame(t(genus))
dist <- vegdist(genus, method="bray")
dist <- as.matrix(dist)
nmds_result<-  metaMDS(dist,k=2)
stress <- paste0("Stress=",scientific(nmds_result$stress,digits = 3))

nmds12 <- as.data.frame(nmds_result$points)
nmds12$samples<-rownames(nmds12)

groups<-read.delim('group.txt',header = T)
colnames(groups)[1]<-'samples'
nmds12<-merge(nmds12,groups,by='samples')
nmds12$group1<-factor(nmds12$group1,levels = unique(groups$group1))
nmds12$group2<-factor(nmds12$group2,levels = unique(groups$group2))

mycol<-c("#D7301F", "#4393C3", "#FFED6F", "#5AAE61", "#FC8D59", "#9970AB")
myshape<- c(21,23)

ggplot() +
  geom_point(data = nmds12,aes(MDS1,MDS2,fill=group1,shape=group2),size=4)+
  scale_fill_manual(values=mycol)+
  scale_shape_manual(values = myshape)+
  #geom_text()
  #guides(fill = guide_legend(override.aes = list(shape = 21)))+
  geom_hline(yintercept=0,linetype=2) + 
  geom_vline(xintercept=0,linetype=2)+
  labs(x='NMDS1',y="NMDS2",title = stress)+
  theme_bw()+theme(panel.grid=element_blank(),
                   legend.title = element_blank())+
  stat_ellipse(data = nmds12,aes(MDS1,MDS2,color = group2), linetype = 1, level = 0.95,show.legend = F) +
  guides(fill=guide_legend(override.aes = list(shape=21)))


#fig2 C

rm(list=ls())
library(reshape2)
library(tidyverse)
library(ggpubr)
library(rstatix)

genus<- read.delim('fig2-data.txt',header = T, row.names = 1,check.names = F)
genus<-as.data.frame(t(genus))
otu.dist <- vegdist(genus,method="bray")
dis <- as.matrix(otu.dist)

group <- read.delim('group.txt', stringsAsFactors = FALSE)

env1 <- subset(group, group2 == 'group1')$sample
dis_env1 <- dis[env1,env1]
env2 <- subset(group, group2 == 'group2')$sample
dis_env2 <- dis[env2,env2]

dis_env1 <- as.vector(as.dist(dis_env1))
dis_env2 <- as.vector(as.dist(dis_env2))

dat <- data.frame(
  dis = c(dis_env1, dis_env2),
  group = factor(c(
    rep('Env1', length(dis_env1)), 
    rep('Env2', length(dis_env2))
  ), levels = c('Env1', 'Env2'))
)

p <- ggplot(dat, aes(group, dis)) +
  geom_boxplot(aes(fill = group), width = 0.6) +
  scale_fill_manual(values = c("#D7301F", "#4393C3")) +
  theme(panel.grid = element_blank(), panel.background = element_blank(), 
        axis.line = element_line(colour = 'black'), legend.position = 'none') +
  labs(x = NULL, y = 'Bray-Curtis dissimilarity\n') +
  theme_bw()+theme(panel.grid=element_blank())
p


#kruskal.test(dis~group, data = dat)
wilcox.test(dis_env1, dis_env2, alternative = 'two.sided')
print(wilcox.test)
p +
  annotate('text', label = 'Wilcoxon test', x = 0.7, y = 1, size = 3) +
  annotate('text', label = sprintf('italic(P) < %.3f', 0.001), x = 0.7, y = 0.95, size = 3, parse = TRUE) 
#annotate('text', label = 'c', x = 1, y = max(dis_env1)+0.05, size = 3) +
#annotate('text', label = 'a', x = 2, y = max(dis_env2)+0.05, size = 3)


#fig2 D

rm(list=ls())
options(stringsAsFactors = F)
library(vegan)
library(ggplot2)
library(ggrepel)
library(dplyr)

genus<- read.delim('Bray-curtis.txt',header = T, row.names = 1,check.names = F)
dis <- as.dist(genus)
groups<-read.delim('group.txt',header = T)
anosim_result<-anosim(dis,groups$group2,permutations = 999)
summary(anosim_result)
plot(anosim_result, col = c('#FFD700',"#D7301F", "#4393C3",'#D02090'))
