# Supplementary material for: Batch and sampling time exert a larger influence on the fungal community than gastrointestinal location in model animals: A meaningful case study
Source: Front Nutr. 2022 Nov 7;9:1021215. doi: 10.3389/fnut.2022.1021215 (PMC9676510; doi:10.3389/fnut.2022.1021215)
Supplement: Supplementary file 5 [file Data_Sheet_1.ZIP › manuscript-Raw data/Bray-curtis.txt]

	Sto1	Sto2	Sto3	Sto4	Sto5	Sto6	Sto7	Sto8	Sto9	Sto10	Sto11	Duo2	Duo3	Duo4	Duo5	Duo6	Duo7	Duo8	Duo9	Duo10	Duo11	Jej1	Jej2	Jej3	Jej4	Jej5	Jej7	Jej9	Jej10	Ile2	Ile3	Ile5	Ile6	Ile7	Ile8	Ile10	Ile11	Cec1	Cec2	Cec3	Cec4	Cec5	Cec7	Cec8	Cec9	Cec10	Cec11	Col1	Col2
Sto1	0	0.192602973434073	0.648915427735803	0.803984889105533	0.267060687301974	0.76163782598099	0.632890567877163	0.779856202778455	0.554655130392396	0.78003899585669	0.839081160126737	0.933341457470144	0.462405556909578	0.922983183036802	0.49597855227882	0.821167438459664	0.778271996100414	0.63020960272971	0.741469656349013	0.808676578113575	0.957592005849379	0.876431879112844	0.883499878137948	0.853095296124787	0.933280526444065	0.839812332439678	0.755849378503534	0.968986107726054	0.829575920058494	0.898671703631489	0.787716305142579	0.817206921764563	0.959907384840361	0.951437972215452	0.954362661467219	0.918474287106995	0.89465025591031	0.869242018035584	0.876310017060687	0.88301242992932	0.918839873263466	0.81690226663417	0.944065318059956	0.946563490129174	0.893858152571289	0.911162563977577	0.909883012429929	0.900865220570314	0.873080672678528
Sto2	0.192602973434073	0	0.602851572020473	0.754204240799415	0.304045820131611	0.796246648793566	0.648671703631489	0.82652936875457	0.56330733609554	0.851084572264197	0.795393614428467	0.939434560077992	0.485681208871557	0.939129904947599	0.530160857908847	0.770899341944918	0.823421886424567	0.625274189617353	0.744455276626858	0.885327808920302	0.966792590787229	0.835364367535949	0.892883256154034	0.811662198391421	0.874908603460882	0.853643675359493	0.778332927126493	0.977516451377041	0.802278820375335	0.851328296368511	0.746648793565684	0.806422130148672	0.902022910065805	0.892822325127955	0.961186936388009	0.868023397514014	0.855898123324397	0.881854740433829	0.856933950767731	0.837314160370461	0.862417743114794	0.823360955398489	0.888069705093834	0.954484523519376	0.900804289544236	0.864733122105776	0.858518157445771	0.916219839142091	0.88660736046795
Sto3	0.648915427735803	0.602851572020473	0	0.793078235437485	0.648367048501097	0.852668778942237	0.752559103095296	0.775591030952961	0.726724348038021	0.890202291006581	0.86138191567146	0.926517182549354	0.641725566658543	0.928527906409944	0.685230319278577	0.807640750670241	0.873689982939313	0.745552035096271	0.819339507677309	0.918535218133073	0.958262247136242	0.868754569826956	0.91628077016817	0.846331952230076	0.893309773336583	0.873324396782842	0.83213502315379	0.969107969778211	0.568303680233975	0.882098464538143	0.766390446015111	0.845113331708506	0.920606873019742	0.915184011698757	0.948391420911528	0.884901291737753	0.864915915184012	0.899220082866195	0.897574945162076	0.894284669753839	0.890750670241287	0.862234950036559	0.906836461126005	0.95393614428467	0.90945649524738	0.88301242992932	0.877772361686571	0.940104801364855	0.917499390689739
Sto4	0.803984889105533	0.754204240799415	0.793078235437485	0	0.718437728491348	0.831464781866927	0.536985132829637	0.914879356568365	0.856629295637339	0.935291250304655	0.411528150134048	0.944004387033878	0.684986595174263	0.902997806483061	0.69430904216427	0.368815500853034	0.887765049963441	0.860467950280283	0.885205946868145	0.977821106507434	0.961430660492323	0.295088959298075	0.885632464050695	0.391055325371679	0.250731172312942	0.865829880575189	0.612783329271265	0.971667072873507	0.797526200341214	0.26602485985864	0.770899341944918	0.828418230563003	0.645381428223251	0.437058250060931	0.958384109188399	0.567206921764563	0.470570314404095	0.851572020472825	0.828601023641238	0.854862295881063	0.440348525469169	0.873933707043627	0.438947111869364	0.95034121374604	0.918047769924445	0.63983670485011	0.437423836217402	0.941567145990738	0.935778698513283
Sto5	0.267060687301974	0.304045820131611	0.648367048501097	0.718437728491348	0	0.633865464294419	0.497075310748233	0.755910309529612	0.620216914452839	0.746770655617841	0.744333414574701	0.934803802096027	0.351876675603217	0.92749207896661	0.303497440896905	0.724896417255667	0.672130148671704	0.663904460151109	0.755057275164514	0.732512795515476	0.959419936631733	0.796795028028272	0.875822568852059	0.766573239093346	0.847977089934195	0.823178162320253	0.567267852790641	0.971788934925664	0.81891299049476	0.811235681208872	0.75079210333902	0.777418961735316	0.869546673165976	0.859066536680478	0.957835729953692	0.828296368510846	0.824274920789666	0.862844260297343	0.833231781623203	0.812027784547892	0.829758713136729	0.807762612722398	0.853460882281258	0.94833048988545	0.888435291250305	0.831769436997319	0.818669266390446	0.903180599561297	0.875578844747745
Sto6	0.76163782598099	0.796246648793566	0.852668778942237	0.831464781866927	0.633865464294419	0	0.501157689495491	0.640689739215208	0.881976602485986	0.585973677796734	0.736595174262735	0.992566414818426	0.550024372410431	0.986168657080185	0.477333658298806	0.751523275651962	0.174079941506215	0.888435291250305	0.891603704606386	0.251462344625884	0.973860589812332	0.863087984401657	0.959419936631733	0.873202534730685	0.877467706556178	0.938825249817207	0.449427248354862	0.978613209846454	0.858761881550085	0.869546673165976	0.866926639044602	0.907141116256398	0.860650743358518	0.849256641481843	0.969656349012917	0.841030952961248	0.823421886424567	0.917925907872289	0.886790153546186	0.92907628564465	0.867414087253229	0.942054594199366	0.849378503533999	0.962588349987814	0.924384596636607	0.857665123080673	0.830368023397514	0.994516207652937	0.996587862539605
Sto7	0.632890567877163	0.648671703631489	0.752559103095296	0.536985132829637	0.497075310748233	0.501157689495491	0	0.673226907141116	0.726480623933707	0.620826224713624	0.448635145015842	0.970874969534487	0.420972459176213	0.95673897148428	0.440775042651718	0.434925664148184	0.535766512308067	0.742018035583719	0.763100170606873	0.643066049232269	0.939556422130149	0.654155495978552	0.939982939312698	0.678101389227395	0.648976358761882	0.919814769680721	0.269802583475506	0.950950524006824	0.720204728247624	0.650194979283451	0.818242749207897	0.874664879356568	0.663660736046795	0.5520960272971	0.928527906409944	0.542103339020229	0.580428954423593	0.909761150377772	0.878747258103826	0.883073360955398	0.69028759444309	0.912868632707775	0.549536924201804	0.923653424323666	0.859493053863027	0.604862295881063	0.518462100901779	0.972520107238606	0.966975383865464
Sto8	0.779856202778455	0.82652936875457	0.775591030952961	0.914879356568365	0.755910309529612	0.640689739215208	0.673226907141116	0	0.8204971971728	0.707835729953692	0.879722154521082	0.964964660004874	0.659273702169144	0.966975383865464	0.673592493297587	0.849622227638313	0.624664879356568	0.814465025591031	0.793809407750427	0.649585669022666	0.962405556909578	0.972520107238606	0.975749451620765	0.953326834023885	0.979709968315866	0.947782110650743	0.742566414818426	0.971788934925664	0.83213502315379	0.979405313185474	0.954240799415062	0.947233731416037	0.97715086522057	0.964903728978796	0.944979283451133	0.937545698269559	0.905617840604436	0.969717280038996	0.975201072386059	0.978308554716061	0.982939312698026	0.954971971728004	0.962527418961735	0.955337557884475	0.899768462100902	0.94150621496466	0.925968803314648	0.975932244699001	0.966548866682915
Sto9	0.554655130392396	0.56330733609554	0.726724348038021	0.856629295637339	0.620216914452839	0.881976602485986	0.726480623933707	0.8204971971728	0	0.867048501096758	0.864733122105776	0.946441628077017	0.658116012673653	0.924323665610529	0.739458932488423	0.809468681452596	0.87862539605167	0.441384352912503	0.683463319522301	0.918961735315623	0.908908116012674	0.955154764806239	0.970570314404095	0.946990007311723	0.979039727029003	0.935778698513283	0.874421155252255	0.922130148671704	0.666402632220327	0.972398245186449	0.930051182061906	0.931635388739946	0.964416280770168	0.937850353399951	0.912868632707775	0.878503533999513	0.840238849622228	0.946441628077017	0.963075798196442	0.980563002680965	0.983000243724104	0.944430904216427	0.929685595905435	0.905983426760907	0.859188398732635	0.891786497684621	0.86979039727029	0.974530831099196	0.966183280526444
Sto10	0.78003899585669	0.851084572264197	0.890202291006581	0.935291250304655	0.746770655617841	0.585973677796734	0.620826224713624	0.707835729953692	0.867048501096758	0	0.852790640994394	0.992261759688033	0.687058250060931	0.989398001462345	0.654033633926395	0.845296124786741	0.593407262978309	0.870277845478918	0.877163051425786	0.615098708262247	0.973312210577626	0.985437484767243	0.989215208384109	0.986595174262735	0.989458932488423	0.987326346575676	0.689251766999756	0.977089934194492	0.908359736777967	0.988118449914697	0.9855593468194	0.985315622715087	0.974287106994882	0.959785522788204	0.968194004387034	0.947416524494272	0.932671216183281	0.985803070923714	0.987448208627833	0.990494759931757	0.990860346088228	0.985376553741165	0.958566902266634	0.958810626370948	0.911650012186205	0.946746283207409	0.938459663660736	0.993236656105289	0.99439434560078
Sto11	0.839081160126737	0.795393614428467	0.86138191567146	0.411528150134048	0.744333414574701	0.736595174262735	0.448635145015842	0.879722154521082	0.864733122105776	0.852790640994394	0	0.989276139410188	0.721484279795272	0.98598586400195	0.716853521813307	0.226663417011942	0.769071411162564	0.887886912015598	0.900134048257373	0.86698757007068	0.949731903485255	0.451316110163295	0.95594686814526	0.544723373141604	0.438947111869364	0.951498903241531	0.454667316597612	0.956190592249573	0.813124543017304	0.445466731659761	0.854862295881063	0.912929563733853	0.473982451864489	0.305081647574945	0.948513282963685	0.516695101145503	0.496587862539605	0.929990251035827	0.892578601023641	0.894954911040702	0.517913721667073	0.946015110894467	0.319339507677309	0.941932732147209	0.920058493785035	0.603948330489885	0.201742627345844	0.991957104557641	0.993114794053132
Duo2	0.933341457470144	0.939434560077992	0.926517182549354	0.944004387033878	0.934803802096027	0.992566414818426	0.970874969534487	0.964964660004874	0.946441628077017	0.992261759688033	0.989276139410188	0	0.94510114550329	0.547830855471606	0.933585181574458	0.984950036558616	0.989763587618816	0.970021935169388	0.969351693882525	0.997258103826468	0.967889349256641	0.952778454789179	0.963075798196442	0.945344869607604	0.970143797221545	0.927248354862296	0.977333658298806	0.976602485985864	0.983853278089203	0.968864245673897	0.927309285888374	0.927613941018767	0.99317572507921	0.994759931757251	0.969900073117231	0.976297830855472	0.949061662198391	0.947843041676822	0.965452108213502	0.981416037046064	0.974530831099196	0.936570801852303	0.989763587618816	0.974957348281745	0.976297830855472	0.961613453570558	0.977455520350963	0.976419692907629	0.950584937850353
Duo3	0.462405556909578	0.485681208871557	0.641725566658543	0.684986595174263	0.351876675603217	0.550024372410431	0.420972459176213	0.659273702169144	0.658116012673653	0.687058250060931	0.721484279795272	0.94510114550329	0	0.930173044114063	0.325310748233	0.694065318059956	0.617292225201072	0.672922252010724	0.720631245430173	0.695710455764075	0.962222763831343	0.768523031927858	0.87862539605167	0.746709724591762	0.820131611016329	0.798013648549842	0.546307579819644	0.973129417499391	0.77443334145747	0.782537167925908	0.712832074092128	0.769985376553741	0.85096271021204	0.835059712405557	0.955276626858396	0.814525956617109	0.786741408725323	0.797038752132586	0.793870338776505	0.836643919083597	0.767974652693151	0.818852059468681	0.829210333902023	0.951194248111138	0.892761394101877	0.826468437728491	0.795820131611016	0.912868632707775	0.895564221301487
Duo4	0.922983183036802	0.939129904947599	0.928527906409944	0.902997806483061	0.92749207896661	0.986168657080185	0.95673897148428	0.966975383865464	0.924323665610529	0.989398001462345	0.98598586400195	0.547830855471606	0.930173044114063	0	0.928406044357787	0.980075554472337	0.984523519376066	0.950828661954667	0.966427004630758	0.996831586643919	0.951620765293688	0.91104070192542	0.937728491347794	0.924932975871314	0.951559834267609	0.902083841091884	0.969351693882525	0.963806970509383	0.973434072629783	0.939068973921521	0.907689495491104	0.907933219595418	0.989093346331952	0.991896173531562	0.961065074335852	0.937789422373873	0.91585425298562	0.906958323178162	0.931391664635632	0.962039970753107	0.95874969534487	0.931574457713868	0.98598586400195	0.964416280770168	0.966000487448209	0.937850353399951	0.962832074092128	0.952412868632708	0.949975627589569
Duo5	0.49597855227882	0.530160857908847	0.685230319278577	0.69430904216427	0.303497440896905	0.477333658298806	0.440775042651718	0.673592493297587	0.739458932488423	0.654033633926395	0.716853521813307	0.933585181574458	0.325310748233	0.928406044357787	0	0.698635145015842	0.517974652693151	0.755361930294906	0.785949305386303	0.587375091396539	0.957835729953692	0.789727029003168	0.907323909334633	0.769071411162564	0.81891299049476	0.853095296124787	0.449000731172313	0.972154521082135	0.833170850597124	0.805081647574945	0.789056787716305	0.810199853765537	0.854801364854984	0.832744333414575	0.957104557640751	0.817267852790641	0.784426029734341	0.891725566658543	0.863027053375579	0.854313916646356	0.823665610528881	0.856873019741652	0.827565196197904	0.949975627589569	0.884901291737753	0.821167438459664	0.79606385571533	0.935656836461126	0.91225932244699
Duo6	0.821167438459664	0.770899341944918	0.807640750670241	0.368815500853034	0.724896417255667	0.751523275651962	0.434925664148184	0.849622227638313	0.809468681452596	0.845296124786741	0.226663417011942	0.984950036558616	0.694065318059956	0.980075554472337	0.698635145015842	0	0.789056787716305	0.82652936875457	0.845966366073605	0.895625152327565	0.947172800389959	0.471667072873507	0.950219351693882	0.468194004387034	0.414635632464051	0.944857421398976	0.500182793078235	0.952656592737022	0.7596271021204	0.40464294418718	0.847550572751645	0.903789909822081	0.509809895198635	0.320801852303193	0.939008042895442	0.527601754813551	0.46673165976115	0.925725079210334	0.888557153302462	0.890994394345601	0.437972215452108	0.93992200828662	0.332500609310261	0.933280526444065	0.893126980258348	0.609188398732635	0.291433097733366	0.987082622471362	0.988849622227638
Duo7	0.778271996100414	0.823421886424567	0.873689982939313	0.887765049963441	0.672130148671704	0.174079941506215	0.535766512308067	0.624664879356568	0.87862539605167	0.593407262978309	0.769071411162564	0.989763587618816	0.617292225201072	0.984523519376066	0.517974652693151	0.789056787716305	0	0.879600292468925	0.892517669997563	0.12941749939069	0.961430660492323	0.916646356324641	0.959054350475262	0.919266390446015	0.92389714842798	0.950402144772118	0.490311966853522	0.96636607360468	0.862600536193029	0.921703631489154	0.921520838410919	0.930355837192298	0.907323909334633	0.881671947355594	0.954850109675847	0.867475018279308	0.851998537655374	0.944552766268584	0.925907872288569	0.947477455520351	0.92548135510602	0.948452351937607	0.882037533512064	0.953083109919571	0.919388252498172	0.87899098220814	0.859249329758713	0.99281013892274	0.993845966366074
Duo8	0.63020960272971	0.625274189617353	0.745552035096271	0.860467950280283	0.663904460151109	0.888435291250305	0.742018035583719	0.814465025591031	0.441384352912503	0.870277845478918	0.887886912015598	0.970021935169388	0.672922252010724	0.950828661954667	0.755361930294906	0.82652936875457	0.879600292468925	0	0.687972215452108	0.918961735315623	0.927248354862296	0.965817694369973	0.973982451864489	0.957592005849379	0.980014623446259	0.954971971728004	0.876249086034609	0.937058250060931	0.731416037046064	0.976846210090178	0.956129661223495	0.952473799658786	0.968681452595662	0.946929076285645	0.927309285888374	0.901291737752864	0.876919327321472	0.962893005118206	0.972032659029978	0.981903485254692	0.985864001949793	0.958262247136242	0.942846697538387	0.917316597611504	0.865342432366561	0.912137460394833	0.907141116256398	0.976419692907629	0.974957348281745
Duo9	0.741469656349013	0.744455276626858	0.819339507677309	0.885205946868145	0.755057275164514	0.891603704606386	0.763100170606873	0.793809407750427	0.683463319522301	0.877163051425786	0.900134048257373	0.969351693882525	0.720631245430173	0.966427004630758	0.785949305386303	0.845966366073605	0.892517669997563	0.687972215452108	0	0.921398976358762	0.959907384840361	0.976297830855472	0.982878381671947	0.983304898854497	0.988484036071167	0.935291250304655	0.901961979039727	0.969107969778211	0.809895198635145	0.983914209115281	0.972581038264684	0.929685595905435	0.968681452595662	0.957104557640751	0.950889592980746	0.920850597124056	0.865829880575189	0.975993175725079	0.979283451133317	0.98677796734097	0.988544967097246	0.971728003899586	0.952291006580551	0.952230075554472	0.869120155983427	0.907811357543261	0.907628564465026	0.983914209115281	0.985681208871557
Duo10	0.808676578113575	0.885327808920302	0.918535218133073	0.977821106507434	0.732512795515476	0.251462344625884	0.643066049232269	0.649585669022666	0.918961735315623	0.615098708262247	0.86698757007068	0.997258103826468	0.695710455764075	0.996831586643919	0.587375091396539	0.895625152327565	0.12941749939069	0.918961735315623	0.921398976358762	0	0.980014623446259	0.994820862783329	0.996526931513527	0.995308310991957	0.996709724591762	0.994881793809408	0.568547404338289	0.982939312698026	0.94833048988545	0.996039483304899	0.994881793809408	0.995003655861565	0.981416037046064	0.970265659273702	0.97916158908116	0.966670728735072	0.957043626614672	0.994516207652937	0.994699000731172	0.996222276383134	0.996344138435291	0.994881793809408	0.970448452351938	0.980258347550573	0.949305386302705	0.970996831586644	0.959968315866439	0.996892517669998	0.997867414087253
Duo11	0.957592005849379	0.966792590787229	0.958262247136242	0.961430660492323	0.959419936631733	0.973860589812332	0.939556422130149	0.962405556909578	0.908908116012674	0.973312210577626	0.949731903485255	0.967889349256641	0.962222763831343	0.951620765293688	0.957835729953692	0.947172800389959	0.961430660492323	0.927248354862296	0.959907384840361	0.980014623446259	0	0.969473555934682	0.982330002437241	0.97477455520351	0.985376553741165	0.96593955642213	0.951986351450158	0.101206434316354	0.951194248111138	0.98239093346332	0.970265659273702	0.966427004630758	0.975018279307824	0.963075798196442	0.319217645625152	0.903119668535218	0.91225932244699	0.968194004387034	0.977211796246649	0.985742139897636	0.988910553253717	0.973677796734097	0.96155252254448	0.0972459176212527	0.957592005849379	0.933524250548379	0.92749207896661	0.983548622958811	0.983304898854497
Jej1	0.876431879112844	0.835364367535949	0.868754569826956	0.295088959298075	0.796795028028272	0.863087984401657	0.654155495978552	0.972520107238606	0.955154764806239	0.985437484767243	0.451316110163295	0.952778454789179	0.768523031927858	0.91104070192542	0.789727029003168	0.471667072873507	0.916646356324641	0.965817694369973	0.976297830855472	0.994820862783329	0.969473555934682	0	0.852120399707531	0.411528150134048	0.328905678771631	0.832988057518889	0.650987082622471	0.974469900073117	0.870216914452839	0.274859858640019	0.725140141359981	0.783999512551791	0.655922495734828	0.457957592005849	0.971849865951743	0.589263953204972	0.51760906653668	0.810017060687302	0.776748720448452	0.814525956617109	0.437180112113088	0.840299780648306	0.460029246892518	0.973738727760175	0.975749451620765	0.675968803314648	0.466305142578601	0.907811357543261	0.907933219595418
Jej2	0.883499878137948	0.892883256154034	0.91628077016817	0.885632464050695	0.875822568852059	0.959419936631733	0.939982939312698	0.975749451620765	0.970570314404095	0.989215208384109	0.95594686814526	0.963075798196442	0.87862539605167	0.937728491347794	0.907323909334633	0.950219351693882	0.959054350475262	0.973982451864489	0.982878381671947	0.996526931513527	0.982330002437241	0.852120399707531	0	0.692176456251523	0.910492322690714	0.459237143553497	0.946197903972703	0.98519376066293	0.963014867170363	0.857665123080673	0.556422130148672	0.529612478674141	0.958018523031928	0.958262247136242	0.980014623446259	0.942846697538387	0.938337801608579	0.258591274677066	0.285339995125518	0.276504996344138	0.886729222520107	0.488301242992932	0.952961247867414	0.981659761150378	0.975383865464294	0.942115525225445	0.941384352912503	0.251157689495491	0.173653424323666
Jej3	0.853095296124787	0.811662198391421	0.846331952230076	0.391055325371679	0.766573239093346	0.873202534730685	0.678101389227395	0.953326834023885	0.946990007311723	0.986595174262735	0.544723373141604	0.945344869607604	0.746709724591762	0.924932975871314	0.769071411162564	0.468194004387034	0.919266390446015	0.957592005849379	0.983304898854497	0.995308310991957	0.97477455520351	0.411528150134048	0.692176456251523	0	0.386972946624421	0.678162320253473	0.679259078722886	0.981598830124299	0.86418474287107	0.324274920789666	0.553497440896905	0.618632707774799	0.672617596880332	0.546551303923958	0.968803314647819	0.665549597855228	0.57372654155496	0.667499390689739	0.633926395320497	0.662015598342676	0.384657567633439	0.659212771143066	0.538020960272971	0.975749451620765	0.957226419692908	0.721728003899586	0.539787960029247	0.753168413356081	0.719107969778211
Jej4	0.933280526444065	0.874908603460882	0.893309773336583	0.250731172312942	0.847977089934195	0.877467706556178	0.648976358761882	0.979709968315866	0.979039727029003	0.989458932488423	0.438947111869364	0.970143797221545	0.820131611016329	0.951559834267609	0.81891299049476	0.414635632464051	0.92389714842798	0.980014623446259	0.988484036071167	0.996709724591762	0.985376553741165	0.328905678771631	0.910492322690714	0.386972946624421	0	0.910065805508165	0.636851084572264	0.985254691689008	0.87338532780892	0.154216427004631	0.815561784060444	0.872288569339508	0.651901048013649	0.339385815257129	0.983122105776261	0.505666585425299	0.486168657080185	0.891299049475993	0.854862295881063	0.865951742627346	0.374116500121862	0.910065805508165	0.346819400438703	0.984218864245674	0.984157933219595	0.598403607116744	0.468194004387034	0.959785522788204	0.959968315866439
Jej5	0.839812332439678	0.853643675359493	0.873324396782842	0.865829880575189	0.823178162320253	0.938825249817207	0.919814769680721	0.947782110650743	0.935778698513283	0.987326346575676	0.951498903241531	0.927248354862296	0.798013648549842	0.902083841091884	0.853095296124787	0.944857421398976	0.950402144772118	0.954971971728004	0.935291250304655	0.994881793809408	0.96593955642213	0.832988057518889	0.459237143553497	0.678162320253473	0.910065805508165	0	0.932914940287594	0.976968072142335	0.951864489398002	0.849683158664392	0.473129417499391	0.283572995369242	0.950645868876432	0.954362661467219	0.968072142334877	0.926212527418962	0.910431391664636	0.440226663417012	0.45393614428467	0.54368754569827	0.855410675115769	0.307762612722398	0.945405800633683	0.972398245186449	0.946136972946624	0.917499390689739	0.923714355349744	0.555569095783573	0.511089446746283
Jej7	0.755849378503534	0.778332927126493	0.83213502315379	0.612783329271265	0.567267852790641	0.449427248354862	0.269802583475506	0.742566414818426	0.874421155252255	0.689251766999756	0.454667316597612	0.977333658298806	0.546307579819644	0.969351693882525	0.449000731172313	0.500182793078235	0.490311966853522	0.876249086034609	0.901961979039727	0.568547404338289	0.951986351450158	0.650987082622471	0.946197903972703	0.679259078722886	0.636851084572264	0.932914940287594	0	0.963075798196442	0.808798440165732	0.639775773824031	0.844869607604192	0.892152083841092	0.650865220570314	0.533024616134536	0.950584937850353	0.561113819156715	0.630879844016573	0.919449183524251	0.885449670972459	0.888313429198148	0.699427248354862	0.927126492810139	0.527358030709237	0.951437972215452	0.904521082135023	0.608152571289301	0.532963685108457	0.977821106507434	0.976236899829393
Jej9	0.968986107726054	0.977516451377041	0.969107969778211	0.971667072873507	0.971788934925664	0.978613209846454	0.950950524006824	0.971788934925664	0.922130148671704	0.977089934194492	0.956190592249573	0.976602485985864	0.973129417499391	0.963806970509383	0.972154521082135	0.952656592737022	0.96636607360468	0.937058250060931	0.969107969778211	0.982939312698026	0.101206434316354	0.974469900073117	0.98519376066293	0.981598830124299	0.985254691689008	0.976968072142335	0.963075798196442	0	0.95594686814526	0.985315622715087	0.977882037533512	0.978491347794297	0.978735071898611	0.968620521569583	0.330794540580063	0.912503046551304	0.927857665123081	0.974591762125274	0.983122105776261	0.989885449670972	0.98958079454058	0.982512795515476	0.96795028028272	0.0781135754326103	0.966792590787229	0.955032902754082	0.943943456007799	0.988240311966853	0.989093346331952
Jej10	0.829575920058494	0.802278820375335	0.568303680233975	0.797526200341214	0.81891299049476	0.858761881550085	0.720204728247624	0.83213502315379	0.666402632220327	0.908359736777967	0.813124543017304	0.983853278089203	0.77443334145747	0.973434072629783	0.833170850597124	0.7596271021204	0.862600536193029	0.731416037046064	0.809895198635145	0.94833048988545	0.951194248111138	0.870216914452839	0.963014867170363	0.86418474287107	0.87338532780892	0.951864489398002	0.808798440165732	0.95594686814526	0	0.867353156227151	0.922191079697782	0.933036802339751	0.884291981476968	0.828722885693395	0.930173044114063	0.800389958566902	0.794662442115525	0.945771386790154	0.935352181330734	0.95192542042408	0.876675603217158	0.949305386302705	0.825980989519864	0.94272483548623	0.906958323178162	0.81129661223495	0.812698025834755	0.991104070192542	0.994211552522544
Ile2	0.898671703631489	0.851328296368511	0.882098464538143	0.26602485985864	0.811235681208872	0.869546673165976	0.650194979283451	0.979405313185474	0.972398245186449	0.988118449914697	0.445466731659761	0.968864245673897	0.782537167925908	0.939068973921521	0.805081647574945	0.40464294418718	0.921703631489154	0.976846210090178	0.983914209115281	0.996039483304899	0.98239093346332	0.274859858640019	0.857665123080673	0.324274920789666	0.154216427004631	0.849683158664392	0.639775773824031	0.985315622715087	0.867353156227151	0	0.747684621009018	0.808859371191811	0.655800633682671	0.375944430904216	0.980258347550573	0.526931513526688	0.451255179137217	0.824579575920058	0.790031684133561	0.815561784060444	0.310687301974165	0.849622227638313	0.376553741165001	0.983609553984889	0.983365829880575	0.618510845722642	0.471362417743115	0.909639288325615	0.911650012186205
Ile3	0.787716305142579	0.746648793565684	0.766390446015111	0.770899341944918	0.75079210333902	0.866926639044602	0.818242749207897	0.954240799415062	0.930051182061906	0.9855593468194	0.854862295881063	0.927309285888374	0.712832074092128	0.907689495491104	0.789056787716305	0.847550572751645	0.921520838410919	0.956129661223495	0.972581038264684	0.994881793809408	0.970265659273702	0.725140141359981	0.556422130148672	0.553497440896905	0.815561784060444	0.473129417499391	0.844869607604192	0.977882037533512	0.922191079697782	0.747684621009018	0	0.362113087984402	0.856690226663417	0.858640019497928	0.965330246161345	0.831221057762613	0.814830611747502	0.492932000974896	0.454789178649768	0.555203509627102	0.761455032902754	0.46953448696076	0.843650987082622	0.973129417499391	0.946380697050938	0.853521813307336	0.825432610285157	0.647940531318547	0.587375091396539
Ile5	0.817206921764563	0.806422130148672	0.845113331708506	0.828418230563003	0.777418961735316	0.907141116256398	0.874664879356568	0.947233731416037	0.931635388739946	0.985315622715087	0.912929563733853	0.927613941018767	0.769985376553741	0.907933219595418	0.810199853765537	0.903789909822081	0.930355837192298	0.952473799658786	0.929685595905435	0.995003655861565	0.966427004630758	0.783999512551791	0.529612478674141	0.618632707774799	0.872288569339508	0.283572995369242	0.892152083841092	0.978491347794297	0.933036802339751	0.808859371191811	0.362113087984402	0	0.91146721910797	0.915610528881306	0.962466487935657	0.882098464538143	0.86820619059225	0.510480136485498	0.476236899829393	0.580794540580063	0.826834023884962	0.363453570558128	0.900377772361687	0.972641969290763	0.923714355349744	0.879356568364611	0.880757981964416	0.636729222520107	0.583170850597124
Ile6	0.959907384840361	0.902022910065805	0.920606873019742	0.645381428223251	0.869546673165976	0.860650743358518	0.663660736046795	0.97715086522057	0.964416280770168	0.974287106994882	0.473982451864489	0.99317572507921	0.85096271021204	0.989093346331952	0.854801364854984	0.509809895198635	0.907323909334633	0.968681452595662	0.968681452595662	0.981416037046064	0.975018279307824	0.655922495734828	0.958018523031928	0.672617596880332	0.651901048013649	0.950645868876432	0.650865220570314	0.978735071898611	0.884291981476968	0.655800633682671	0.856690226663417	0.91146721910797	0	0.516573239093346	0.975444796490373	0.668352425054838	0.691628077016817	0.934316353887399	0.89465025591031	0.896600048744821	0.672983183036802	0.948878869120156	0.521996100414331	0.974652693151353	0.971179624664879	0.730197416524494	0.468254935413112	0.994028759444309	0.99561296612235
Ile7	0.951437972215452	0.892822325127955	0.915184011698757	0.437058250060931	0.859066536680478	0.849256641481843	0.5520960272971	0.964903728978796	0.937850353399951	0.959785522788204	0.305081647574945	0.994759931757251	0.835059712405557	0.991896173531562	0.832744333414575	0.320801852303193	0.881671947355594	0.946929076285645	0.957104557640751	0.970265659273702	0.963075798196442	0.457957592005849	0.958262247136242	0.546551303923958	0.339385815257129	0.954362661467219	0.533024616134536	0.968620521569583	0.828722885693395	0.375944430904216	0.858640019497928	0.915610528881306	0.516573239093346	0	0.963563246405069	0.324031196685352	0.51523275651962	0.934377284913478	0.896539117718742	0.897879600292469	0.449061662198391	0.949305386302705	0.0675725079210334	0.962039970753107	0.952108213502315	0.456678040458201	0.328905678771631	0.993541311235681	0.995125517913722
Ile8	0.954362661467219	0.961186936388009	0.948391420911528	0.958384109188399	0.957835729953692	0.969656349012917	0.928527906409944	0.944979283451133	0.912868632707775	0.968194004387034	0.948513282963685	0.969900073117231	0.955276626858396	0.961065074335852	0.957104557640751	0.939008042895442	0.954850109675847	0.927309285888374	0.950889592980746	0.97916158908116	0.319217645625152	0.971849865951743	0.980014623446259	0.968803314647819	0.983122105776261	0.968072142334877	0.950584937850353	0.330794540580063	0.930173044114063	0.980258347550573	0.965330246161345	0.962466487935657	0.975444796490373	0.963563246405069	0	0.903119668535218	0.908786253960517	0.963563246405069	0.976480623933707	0.984218864245674	0.984584450402145	0.972032659029978	0.961308798440166	0.332744333414575	0.945832317816232	0.936509870826225	0.928893492566415	0.980563002680965	0.984097002193517
Ile10	0.918474287106995	0.868023397514014	0.884901291737753	0.567206921764563	0.828296368510846	0.841030952961248	0.542103339020229	0.937545698269559	0.878503533999513	0.947416524494272	0.516695101145503	0.976297830855472	0.814525956617109	0.937789422373873	0.817267852790641	0.527601754813551	0.867475018279308	0.901291737752864	0.920850597124056	0.966670728735072	0.903119668535218	0.589263953204972	0.942846697538387	0.665549597855228	0.505666585425299	0.926212527418962	0.561113819156715	0.912503046551304	0.800389958566902	0.526931513526688	0.831221057762613	0.882098464538143	0.668352425054838	0.324031196685352	0.903119668535218	0	0.536132098464538	0.908055081647575	0.875456982695589	0.885388739946381	0.609432122836949	0.920789666097977	0.326468437728491	0.910004874482086	0.903180599561297	0.339446746283207	0.485315622715087	0.980075554472337	0.979100658055082
Ile11	0.89465025591031	0.855898123324397	0.864915915184012	0.470570314404095	0.824274920789666	0.823421886424567	0.580428954423593	0.905617840604436	0.840238849622228	0.932671216183281	0.496587862539605	0.949061662198391	0.786741408725323	0.91585425298562	0.784426029734341	0.46673165976115	0.851998537655374	0.876919327321472	0.865829880575189	0.957043626614672	0.91225932244699	0.51760906653668	0.938337801608579	0.57372654155496	0.486168657080185	0.910431391664636	0.630879844016573	0.927857665123081	0.794662442115525	0.451255179137217	0.814830611747502	0.86820619059225	0.691628077016817	0.51523275651962	0.908786253960517	0.536132098464538	0	0.893858152571289	0.871130879844017	0.89623446258835	0.506763343894711	0.91104070192542	0.503473068486473	0.917560321715818	0.883317085059712	0.639897635876188	0.46874238362174	0.973068486473312	0.974226175968803
Cec1	0.869242018035584	0.881854740433829	0.899220082866195	0.851572020472825	0.862844260297343	0.917925907872289	0.909761150377772	0.969717280038996	0.946441628077017	0.985803070923714	0.929990251035827	0.947843041676822	0.797038752132586	0.906958323178162	0.891725566658543	0.925725079210334	0.944552766268584	0.962893005118206	0.975993175725079	0.994516207652937	0.968194004387034	0.810017060687302	0.258591274677066	0.667499390689739	0.891299049475993	0.440226663417012	0.919449183524251	0.974591762125274	0.945771386790154	0.824579575920058	0.492932000974896	0.510480136485498	0.934316353887399	0.934377284913478	0.963563246405069	0.908055081647575	0.893858152571289	0	0.260541067511577	0.32293443821594	0.832744333414575	0.508591274677066	0.924384596636607	0.970021935169388	0.967889349256641	0.905739702656593	0.906531805995613	0.346453814282232	0.286741408725323
Cec2	0.876310017060687	0.856933950767731	0.897574945162076	0.828601023641238	0.833231781623203	0.886790153546186	0.878747258103826	0.975201072386059	0.963075798196442	0.987448208627833	0.892578601023641	0.965452108213502	0.793870338776505	0.931391664635632	0.863027053375579	0.888557153302462	0.925907872288569	0.972032659029978	0.979283451133317	0.994699000731172	0.977211796246649	0.776748720448452	0.285339995125518	0.633926395320497	0.854862295881063	0.45393614428467	0.885449670972459	0.983122105776261	0.935352181330734	0.790031684133561	0.454789178649768	0.476236899829393	0.89465025591031	0.896539117718742	0.976480623933707	0.875456982695589	0.871130879844017	0.260541067511577	0	0.285157202047282	0.804959785522788	0.475322934438216	0.891542773580307	0.980258347550573	0.977272727272727	0.891177187423836	0.878137947843042	0.424445527662686	0.319826955885937
Cec3	0.88301242992932	0.837314160370461	0.894284669753839	0.854862295881063	0.812027784547892	0.92907628564465	0.883073360955398	0.978308554716061	0.980563002680965	0.990494759931757	0.894954911040702	0.981416037046064	0.836643919083597	0.962039970753107	0.854313916646356	0.890994394345601	0.947477455520351	0.981903485254692	0.98677796734097	0.996222276383134	0.985742139897636	0.814525956617109	0.276504996344138	0.662015598342676	0.865951742627346	0.54368754569827	0.888313429198148	0.989885449670972	0.95192542042408	0.815561784060444	0.555203509627102	0.580794540580063	0.896600048744821	0.897879600292469	0.984218864245674	0.885388739946381	0.89623446258835	0.32293443821594	0.285157202047282	0	0.839203022178894	0.570740921277114	0.890811601267365	0.986046795028028	0.982573726541555	0.889044601511089	0.855227882037534	0.270168169631977	0.225079210333902
Cec4	0.918839873263466	0.862417743114794	0.890750670241287	0.440348525469169	0.829758713136729	0.867414087253229	0.69028759444309	0.982939312698026	0.983000243724104	0.990860346088228	0.517913721667073	0.974530831099196	0.767974652693151	0.95874969534487	0.823665610528881	0.437972215452108	0.92548135510602	0.985864001949793	0.988544967097246	0.996344138435291	0.988910553253717	0.437180112113088	0.886729222520107	0.384657567633439	0.374116500121862	0.855410675115769	0.699427248354862	0.98958079454058	0.876675603217158	0.310687301974165	0.761455032902754	0.826834023884962	0.672983183036802	0.449061662198391	0.984584450402145	0.609432122836949	0.506763343894711	0.832744333414575	0.804959785522788	0.839203022178894	0	0.868876431879113	0.445649524737997	0.988666829149403	0.990190104801365	0.693577869851328	0.533572995369242	0.932549354131124	0.933036802339751
Cec5	0.81690226663417	0.823360955398489	0.862234950036559	0.873933707043627	0.807762612722398	0.942054594199366	0.912868632707775	0.954971971728004	0.944430904216427	0.985376553741165	0.946015110894467	0.936570801852303	0.818852059468681	0.931574457713868	0.856873019741652	0.93992200828662	0.948452351937607	0.958262247136242	0.971728003899586	0.994881793809408	0.973677796734097	0.840299780648306	0.488301242992932	0.659212771143066	0.910065805508165	0.307762612722398	0.927126492810139	0.982512795515476	0.949305386302705	0.849622227638313	0.46953448696076	0.363453570558128	0.948878869120156	0.949305386302705	0.972032659029978	0.920789666097977	0.91104070192542	0.508591274677066	0.475322934438216	0.570740921277114	0.868876431879113	0	0.940104801364855	0.976236899829393	0.951559834267609	0.917682183767975	0.918778942237387	0.615037777236169	0.535583719229832
Cec7	0.944065318059956	0.888069705093834	0.906836461126005	0.438947111869364	0.853460882281258	0.849378503533999	0.549536924201804	0.962527418961735	0.929685595905435	0.958566902266634	0.319339507677309	0.989763587618816	0.829210333902023	0.98598586400195	0.827565196197904	0.332500609310261	0.882037533512064	0.942846697538387	0.952291006580551	0.970448452351938	0.96155252254448	0.460029246892518	0.952961247867414	0.538020960272971	0.346819400438703	0.945405800633683	0.527358030709237	0.96795028028272	0.825980989519864	0.376553741165001	0.843650987082622	0.900377772361687	0.521996100414331	0.0675725079210334	0.961308798440166	0.326468437728491	0.503473068486473	0.924384596636607	0.891542773580307	0.890811601267365	0.445649524737997	0.940104801364855	0	0.959663660736047	0.936144284669754	0.441079697782111	0.319522300755545	0.988910553253717	0.991896173531562
Cec8	0.946563490129174	0.954484523519376	0.95393614428467	0.95034121374604	0.94833048988545	0.962588349987814	0.923653424323666	0.955337557884475	0.905983426760907	0.958810626370948	0.941932732147209	0.974957348281745	0.951194248111138	0.964416280770168	0.949975627589569	0.933280526444065	0.953083109919571	0.917316597611504	0.952230075554472	0.980258347550573	0.0972459176212527	0.973738727760175	0.981659761150378	0.975749451620765	0.984218864245674	0.972398245186449	0.951437972215452	0.0781135754326103	0.94272483548623	0.983609553984889	0.973129417499391	0.972641969290763	0.974652693151353	0.962039970753107	0.332744333414575	0.910004874482086	0.917560321715818	0.970021935169388	0.980258347550573	0.986046795028028	0.988666829149403	0.976236899829393	0.959663660736047	0	0.940957835729954	0.936388008774068	0.930965147453083	0.982269071411163	0.983365829880575
Cec9	0.893858152571289	0.900804289544236	0.90945649524738	0.918047769924445	0.888435291250305	0.924384596636607	0.859493053863027	0.899768462100902	0.859188398732635	0.911650012186205	0.920058493785035	0.976297830855472	0.892761394101877	0.966000487448209	0.884901291737753	0.893126980258348	0.919388252498172	0.865342432366561	0.869120155983427	0.949305386302705	0.957592005849379	0.975749451620765	0.975383865464294	0.957226419692908	0.984157933219595	0.946136972946624	0.904521082135023	0.966792590787229	0.906958323178162	0.983365829880575	0.946380697050938	0.923714355349744	0.971179624664879	0.952108213502315	0.945832317816232	0.903180599561297	0.883317085059712	0.967889349256641	0.977272727272727	0.982573726541555	0.990190104801365	0.951559834267609	0.936144284669754	0.940957835729954	0	0.888313429198148	0.891847428710699	0.975322934438216	0.972032659029978
Cec10	0.911162563977577	0.864733122105776	0.88301242992932	0.63983670485011	0.831769436997319	0.857665123080673	0.604862295881063	0.94150621496466	0.891786497684621	0.946746283207409	0.603948330489885	0.961613453570558	0.826468437728491	0.937850353399951	0.821167438459664	0.609188398732635	0.87899098220814	0.912137460394833	0.907811357543261	0.970996831586644	0.933524250548379	0.675968803314648	0.942115525225445	0.721728003899586	0.598403607116744	0.917499390689739	0.608152571289301	0.955032902754082	0.81129661223495	0.618510845722642	0.853521813307336	0.879356568364611	0.730197416524494	0.456678040458201	0.936509870826225	0.339446746283207	0.639897635876188	0.905739702656593	0.891177187423836	0.889044601511089	0.693577869851328	0.917682183767975	0.441079697782111	0.936388008774068	0.888313429198148	0	0.559224957348282	0.974469900073117	0.97916158908116
Cec11	0.909883012429929	0.858518157445771	0.877772361686571	0.437423836217402	0.818669266390446	0.830368023397514	0.518462100901779	0.925968803314648	0.86979039727029	0.938459663660736	0.201742627345844	0.977455520350963	0.795820131611016	0.962832074092128	0.79606385571533	0.291433097733366	0.859249329758713	0.907141116256398	0.907628564465026	0.959968315866439	0.92749207896661	0.466305142578601	0.941384352912503	0.539787960029247	0.468194004387034	0.923714355349744	0.532963685108457	0.943943456007799	0.812698025834755	0.471362417743115	0.825432610285157	0.880757981964416	0.468254935413112	0.328905678771631	0.928893492566415	0.485315622715087	0.46874238362174	0.906531805995613	0.878137947843042	0.855227882037534	0.533572995369242	0.918778942237387	0.319522300755545	0.930965147453083	0.891847428710699	0.559224957348282	0	0.977760175481355	0.979344382159396
Col1	0.900865220570314	0.916219839142091	0.940104801364855	0.941567145990738	0.903180599561297	0.994516207652937	0.972520107238606	0.975932244699001	0.974530831099196	0.993236656105289	0.991957104557641	0.976419692907629	0.912868632707775	0.952412868632708	0.935656836461126	0.987082622471362	0.99281013892274	0.976419692907629	0.983914209115281	0.996892517669998	0.983548622958811	0.907811357543261	0.251157689495491	0.753168413356081	0.959785522788204	0.555569095783573	0.977821106507434	0.988240311966853	0.991104070192542	0.909639288325615	0.647940531318547	0.636729222520107	0.994028759444309	0.993541311235681	0.980563002680965	0.980075554472337	0.973068486473312	0.346453814282232	0.424445527662686	0.270168169631977	0.932549354131124	0.615037777236169	0.988910553253717	0.982269071411163	0.975322934438216	0.974469900073117	0.977760175481355	0	0.187545698269559
Col2	0.873080672678528	0.88660736046795	0.917499390689739	0.935778698513283	0.875578844747745	0.996587862539605	0.966975383865464	0.966548866682915	0.966183280526444	0.99439434560078	0.993114794053132	0.950584937850353	0.895564221301487	0.949975627589569	0.91225932244699	0.988849622227638	0.993845966366074	0.974957348281745	0.985681208871557	0.997867414087253	0.983304898854497	0.907933219595418	0.173653424323666	0.719107969778211	0.959968315866439	0.511089446746283	0.976236899829393	0.989093346331952	0.994211552522544	0.911650012186205	0.587375091396539	0.583170850597124	0.99561296612235	0.995125517913722	0.984097002193517	0.979100658055082	0.974226175968803	0.286741408725323	0.319826955885937	0.225079210333902	0.933036802339751	0.535583719229832	0.991896173531562	0.983365829880575	0.972032659029978	0.97916158908116	0.979344382159396	0.187545698269559	0
Col3	0.867109432122837	0.871983914209115	0.901901048013649	0.907506702412869	0.857055812819888	0.967645625152328	0.936997319034853	0.958932488423105	0.959602729709968	0.989885449670972	0.963258591274677	0.962283694857421	0.867535949305386	0.95070679990251	0.890567877163051	0.957226419692908	0.966548866682915	0.968376797465269	0.967036314891543	0.996466000487448	0.980989519863514	0.878564465025591	0.240433828905679	0.712100901779186	0.930965147453083	0.511333170850597	0.945649524737997	0.987448208627833	0.964842797952718	0.881854740433829	0.60534974408969	0.587801608579088	0.964842797952718	0.965330246161345	0.976724348038021	0.947660248598586	0.938215939556422	0.325615403363393	0.398976358761882	0.240494759931757	0.90464294418718	0.577443334145747	0.954058006336827	0.981416037046064	0.961247867414087	0.941810870095052	0.944126249086035	0.0862783329271265	0.184316353887399
Col4	0.867353156227151	0.838471849865952	0.885998050207165	0.809042164270046	0.81611016329515	0.878808189129905	0.859188398732635	0.967401901048014	0.960151108944675	0.98476724348038	0.881184499146966	0.966914452839386	0.776626858396295	0.93992200828662	0.846636607360468	0.876066292956373	0.923592493297587	0.964720935900561	0.975140141359981	0.992749207896661	0.976663417011942	0.782780892030222	0.181574457713868	0.613697294662442	0.843468194004387	0.45070679990251	0.867109432122837	0.983548622958811	0.932000974896417	0.788813063611991	0.451011455032903	0.467889349256641	0.885388739946381	0.88459663660736	0.973799658786254	0.868267121618328	0.857665123080673	0.221728003899586	0.166158908116013	0.26322203265903	0.794357786985133	0.451986351450158	0.878686327077748	0.976419692907629	0.96636607360468	0.88179380940775	0.86339263953205	0.359980502071655	0.269436997319035
Col5	0.837436022422618	0.854313916646356	0.890811601267365	0.915366804776992	0.837375091396539	0.980014623446259	0.945283938581526	0.958810626370948	0.953997075310748	0.989093346331952	0.974287106994882	0.945710455764075	0.868632707774799	0.944430904216427	0.88581525712893	0.969351693882525	0.977516451377041	0.964720935900561	0.975322934438216	0.995369242018036	0.979466244211552	0.887704118937363	0.475018279307824	0.717401901048014	0.943943456007799	0.372776017548135	0.957713867901535	0.986595174262735	0.971362417743115	0.89465025591031	0.590909090909091	0.480197416524494	0.978003899585669	0.978308554716061	0.972641969290763	0.952900316841336	0.946197903972703	0.511698757007068	0.477638313429198	0.468681452595662	0.91786497684621	0.25761637825981	0.960577626127224	0.980319278576651	0.951011455032903	0.944857421398976	0.932793078235437	0.499695344869608	0.478247623689983
Col6	0.925542286132098	0.892152083841092	0.911771874238362	0.811174750182793	0.872471362417743	0.823360955398489	0.781805995612966	0.936997319034853	0.895198635145016	0.944857421398976	0.802949061662198	0.984645381428223	0.839385815257129	0.961186936388009	0.86619546673166	0.797708993419449	0.875456982695589	0.911528150134048	0.79527175237631	0.963319522300756	0.955276626858396	0.822142334876919	0.946990007311723	0.834267609066537	0.852851572020473	0.865464294418718	0.802035096271021	0.964599073848404	0.858396295393614	0.84176212527419	0.831952230075555	0.801303923958079	0.84413843529125	0.816658542529856	0.950036558615647	0.768462100901779	0.755849378503534	0.901901048013649	0.877467706556178	0.904216427004631	0.848342676090665	0.91067511576895	0.793565683646113	0.951498903241531	0.866073604679503	0.796673165976115	0.75158420667804	0.984218864245674	0.984401657323909
Col7	0.903241530587375	0.848647331221058	0.870948086765781	0.549415062149647	0.812576163782598	0.832378747258104	0.498842310504509	0.917011942481111	0.880514257860102	0.939190835973678	0.470265659273702	0.970204728247624	0.791615890811601	0.949731903485255	0.791798683889837	0.489885449670972	0.85937119181087	0.89465025591031	0.909395564221302	0.956068730197417	0.939739215208384	0.594625883499878	0.938276870582501	0.626736534243237	0.548927613941019	0.902754082378747	0.487509139653912	0.949427248354862	0.80770168169632	0.550816475749452	0.815378990982208	0.849012917377529	0.614306604923227	0.432914940287594	0.933950767730929	0.432975871313673	0.56050450889593	0.908298805751889	0.879173775286376	0.853399951255179	0.63983670485011	0.910126736534243	0.40586156470875	0.939251766999756	0.861077260541067	0.488849622227638	0.392944187180112	0.971910796977821	0.96953448696076
Col8	0.905678771630514	0.915488666829149	0.919144528393858	0.910309529612479	0.909700219351694	0.947964903728979	0.875822568852059	0.932793078235437	0.85534974408969	0.928771630514258	0.931208871557397	0.973251279551548	0.909273702169144	0.957287350718986	0.91384352912503	0.892334876919327	0.941201559834268	0.868388983670485	0.89702656592737	0.975993175725079	0.200158420667804	0.968986107726054	0.976602485985864	0.961979039727029	0.98275651961979	0.955885937119181	0.93468194004387	0.217219107969778	0.898854496709725	0.980928588837436	0.956556178406044	0.948574213989764	0.971728003899586	0.95192542042408	0.317328783816719	0.881367292225201	0.882342188642457	0.960029246892518	0.972641969290763	0.982817450645869	0.986351450158421	0.956799902510358	0.943029490616622	0.195223007555447	0.885998050207165	0.902693151352669	0.881184499146966	0.976724348038021	0.978125761637826
Col9	0.894772117962466	0.867475018279308	0.877955154764806	0.826590299780648	0.846514745308311	0.844382159395564	0.785583719229832	0.924323665610529	0.853643675359493	0.957652936875457	0.835242505483792	0.921764562515233	0.820740921277114	0.861747501827931	0.818730197416525	0.829027540823787	0.886058981233244	0.90945649524738	0.801182061905922	0.974043382890568	0.93108700950524	0.83134291981477	0.936997319034853	0.819887886912016	0.871922983183037	0.836887643187911	0.811784060443578	0.950219351693882	0.861016329514989	0.861199122593225	0.799963441384353	0.759992688276871	0.849683158664392	0.840238849622228	0.93388983670485	0.766451377041189	0.723190348525469	0.887277601754814	0.869485742139898	0.895625152327565	0.870034121374604	0.878930051182062	0.819034852546917	0.942602973434073	0.852303192785766	0.761333170850597	0.744881793809408	0.971728003899586	0.953022178893493
Col10	0.959237143553497	0.954423592493298	0.958018523031928	0.943577869851328	0.948696076041921	0.950219351693882	0.919571045576407	0.963075798196442	0.938764318791128	0.967584694126249	0.922069217645625	0.983731416037046	0.946441628077017	0.973677796734097	0.945954179868389	0.925359493053863	0.933280526444065	0.946929076285645	0.940835973677797	0.978125761637826	0.959115281501341	0.95314404094565	0.974652693151353	0.954423592493298	0.962710212039971	0.957774798927614	0.925786010236412	0.964477211796247	0.929320009748964	0.958871557397027	0.95631245430173	0.951437972215452	0.94510114550329	0.935474043382891	0.959298074579576	0.913295149890324	0.90866439190836	0.960516695101145	0.960943212283695	0.967523763100171	0.964720935900561	0.95594686814526	0.92627345844504	0.961613453570558	0.936814525956617	0.917804045820132	0.914635632464051	0.989215208384109	0.988301242992932
Col11	0.930233975140141	0.875213258591275	0.894040945649525	0.490129173775286	0.835669022666342	0.844321228369486	0.568608335364368	0.943882524981721	0.906714599073848	0.94991469656349	0.380697050938338	0.984340726297831	0.813429198147697	0.972459176212527	0.81129661223495	0.401596392883256	0.876431879112844	0.925664148184255	0.909212771143066	0.966183280526444	0.946197903972703	0.510662929563734	0.946197903972703	0.578418230563003	0.448025834755057	0.919571045576407	0.553923958079454	0.957409212771143	0.850109675846941	0.46155252254448	0.830002437241043	0.866682914940288	0.553375578844748	0.3069095783573	0.9479039727029	0.431513526687789	0.558432854009262	0.917194735559347	0.88380453326834	0.858640019497928	0.583536436753595	0.923044114062881	0.290031684133561	0.948878869120156	0.884109188398733	0.502437241043139	0.332195954179868	0.981720692176456	0.984645381428223
[truncated: 9 more columns]
