# Supplementary material for: Batch and sampling time exert a larger influence on the fungal community than gastrointestinal location in model animals: A meaningful case study
Source: Front Nutr. 2022 Nov 7;9:1021215. doi: 10.3389/fnut.2022.1021215 (PMC9676510; doi:10.3389/fnut.2022.1021215)
Supplement: Supplementary file 5 [file Data_Sheet_1.ZIP › manuscript-Raw data/group.txt]

sample	group1	group2
Sto1	Sto	group1
Sto2	Sto	group1
Sto3	Sto	group1
Sto4	Sto	group1
Sto5	Sto	group1
Sto6	Sto	group2
Sto7	Sto	group2
Sto8	Sto	group2
Sto9	Sto	group2
Sto10	Sto	group2
Sto11	Sto	group2
Duo2	Duo	group1
Duo3	Duo	group1
Duo4	Duo	group1
Duo5	Duo	group1
Duo6	Duo	group2
Duo7	Duo	group2
Duo8	Duo	group2
Duo9	Duo	group2
Duo10	Duo	group2
Duo11	Duo	group2
Jej1	Jej	group1
Jej2	Jej	group1
Jej3	Jej	group1
Jej4	Jej	group1
Jej5	Jej	group1
Jej7	Jej	group2
Jej9	Jej	group2
Jej10	Jej	group2
Ile2	Ile	group1
Ile3	Ile	group1
Ile5	Ile	group1
Ile6	Ile	group2
Ile7	Ile	group2
Ile8	Ile	group2
Ile10	Ile	group2
Ile11	Ile	group2
Cec1	Cec	group1
Cec2	Cec	group1
Cec3	Cec	group1
Cec4	Cec	group1
Cec5	Cec	group1
Cec7	Cec	group2
Cec8	Cec	group2
Cec9	Cec	group2
Cec10	Cec	group2
Cec11	Cec	group2
Col1	Col	group1
Col2	Col	group1
Col3	Col	group1
Col4	Col	group1
Col5	Col	group1
Col6	Col	group2
Col7	Col	group2
Col8	Col	group2
Col9	Col	group2
Col10	Col	group2
Col11	Col	group2
