# Supplementary material for: Batch and sampling time exert a larger influence on the fungal community than gastrointestinal location in model animals: A meaningful case study
Source: Front Nutr. 2022 Nov 7;9:1021215. doi: 10.3389/fnut.2022.1021215 (PMC9676510; doi:10.3389/fnut.2022.1021215)
Supplement: Supplementary file 5 [file Data_Sheet_1.ZIP › manuscript-Raw data/fig3.r]

# fig 3 A/B
rm(list=ls())
library(alluvial)
library(ggforce)
library(scales)
library(dplyr)
library(reshape2)

myinput<-'fig3.batch1-data.xls'
#myinput<-'fig3.batch2-data.xls'
groupfile<-'fig3.batch1.txt'
#groupfile<-'fig3.batch2.txt'

df1<-read.delim(myinput,header = T)
colnames(df1)[1]<-'tax'
df2<-melt(df1,id.vars = 'tax')

groups<-read.delim(groupfile,header = T)

colnames(groups)[1]<-'sample'

df3<-merge(df2,groups,by.y='sample',by.x='variable')
df4<-df3[,-1]
df4<-df4[,c('tax','group1','group2','value')]
newdf<-gather_set_data(df4,1:3)%>%mutate(x=factor(x,levels = unique(x)),
                                         y=factor(y,levels = unique(y)))

data_labels<-tibble(group=c(rep('genus',nrow(df1)),
                            rep('group1',length(levels(factor(groups$group1)))),
                            rep('group2',length(levels(factor(groups$group2))))))


data_labels2<-tibble(nodename=c(df1$tax,
                                levels(factor(groups$group1)),
                     levels(factor(groups$group2))
                     ),
  nodegroup=c(rep('genus',nrow(df1)),
                            rep('group1',length(levels(factor(groups$group1)))),
                            rep('group2',length(levels(factor(groups$group2))))),
                     
                     )

data_labels<-as.data.frame(data_labels%>% mutate(hjust=ifelse(group=='genus',1,0),
                                                 nudge_x=ifelse(group=='genus',-0.05,0.05)))


write.table(data_labels2,'node_group.txt',row.names = F,sep = '\t',quote = F)
# add_color.py  -i node_group.txt  -c 1 -oname node_group_color.txt
newcolorset<-read.delim('fig3.batch1.node_group_color_sankey.txt',header = T)
#newcolorset<-read.delim('fig3.batch2.node_group_color_sankey.txt',header = T)

newcolorset<-na.omit(newcolorset)
colnames(newcolorset)<-c('nodename','nodegroup','mycol')

newdf$x<-factor(newdf$x,levels=c('tax','group2','group1'))

newcolorset<-as.data.frame(newcolorset %>%   mutate(nodename=factor(nodename,levels=unique(newdf$y))) %>%arrange(nodename))
#newcolorset<-as.data.frame(newcolorset %>%   mutate(nodename=factor(nodename,levels=newcolorset$nodename)) %>%arrange(nodename))
ggplot(newdf, aes(x, id = id, split = y, value = value)) +
  geom_parallel_sets_axes(aes(fill = y), color = 'black', axis.width =  0.05) +
  geom_parallel_sets(aes(fill =tax), alpha = 0.75, axis.width = 0.05) +
  geom_text(
    aes(y = value, split = y), stat = 'parallel_sets_axes', size=4,#fontface = 'bold',
    hjust = data_labels$hjust, nudge_x = data_labels$nudge_x
  ) +
  scale_x_discrete(labels = c('Genus','GI tract','Location')) +
  scale_fill_manual(values =  newcolorset$mycol ) +
  theme_bw() +
  theme(
    legend.position = 'none',
    axis.title = element_blank(),
    axis.text.x = element_text(face = 'bold', colour = 'black', size = 12),
    axis.text.y = element_blank(),
    axis.ticks = element_blank(),
    panel.grid.major = element_blank(),
    panel.grid.minor = element_blank(),
    panel.border = element_blank()
  )


ggsave(paste0("sankey.pdf"),width = 10,height = 5)


# fig3 C
rm(list=ls())
library(ggplot2)
library(dplyr)
library(viridis)
library(hrbrthemes)

data <- read.csv("fig3c.csv")
data$Genus <- factor(data$Genus, levels=c("Naganishia","Rhodotorula","Mucor"))
p <- ggplot(data, aes(x=GITract, y=value, group=Genus, fill=Genus))

p1 <- p + geom_area(alpha=0.5, size=0.3, colour="White") +
  #scale_fill_viridis(discrete = T) +
  scale_fill_brewer(palette = "Paired") +
  scale_y_continuous(limits=c(0,100),expand=c(0,0)) + 
  scale_x_discrete(limits=c("Sto","Duo","Jej","Ile","Cec","Col"), expand=c(0,0)) +
  #coord_cartesian(xlim = c(0, 6)) +
  ylab ("Relative abundance (%)") + 
  theme_bw()
p1
ggsave(filename = "1.pdf", width = 7, height = 5)
