# Supplementary material for: Batch and sampling time exert a larger influence on the fungal community than gastrointestinal location in model animals: A meaningful case study
Source: Front Nutr. 2022 Nov 7;9:1021215. doi: 10.3389/fnut.2022.1021215 (PMC9676510; doi:10.3389/fnut.2022.1021215)
Supplement: Supplementary file 5 [file Data_Sheet_1.ZIP › manuscript-Raw data/fig3.batch2-data.xls]

tax	Cec10	Cec11	Cec7	Cec8	Cec9	Col10	Col11	Col6	Col7	Col8	Col9	Duo10	Duo11	Duo6	Duo7	Duo8	Duo9	Ile10	Ile11	Ile6	Ile7	Ile8	Jej10	Jej7	Jej9	Sto10	Sto11	Sto6	Sto7	Sto8	Sto9
Kazachstania	4601	5328	7181	4	14	352	5108	1334	4066	5	855	8	16	6306	558	26	13	5966	4731	3306	7505	32	3295	3544	5	32	6225	946	3542	51	45
Mucor	1376	250	187	52	296	137	506	663	1540	163	402	6	8	28	15	88	159	314	150	26	53	131	294	90	12	13	45	2	96	18	224
Trichosporon	41	46	46	3	246	218	453	1594	287	119	1513	4	8	33	10	236	1783	19	57	17	15	9	80	15	7	4	26	8	42	305	57
Nothophoma	8	80	17	14	2	0	14	0	7	6	373	0	9	22	0	0	0	17	34	4454	14	0	0	19	0	8	19	4	20	0	122
Fusarium	159	137	34	144	202	84	67	79	207	163	435	5	193	86	17	322	35	107	152	19	11	179	69	186	149	28	49	17	211	406	756
Cladosporium	12	80	2	0	35	19	13	23	25	16	37	1	4	17	20	64	1015	25	93	4	2	67	265	11	12	17	8	2	123	1430	50
Cutaneotrichosporon	25	58	13	3	13	30	78	1690	11	6	25	1	3	14	9	37	246	170	24	11	11	1	159	4	2	11	51	5	24	63	40
Schizophyllum	5	17	10	1	2	8	13	10	15	7	11	3	3	22	11	15	8	10	19	9	17	2	30	4	0	2323	29	7	10	4	44
Mortierella	112	56	13	14	5	4	11	406	17	14	809	3	16	19	4	89	5	29	168	14	7	41	223	4	16	11	11	68	7	1	309
Huntiella	2	1	3	2	1	3	7	5	6	2	4	1	5	8	3	7	6	4	7	0	4	0	8	2	0	2174	12	2	7	0	16
Others	1855	2143	690	7959	7380	7341	1926	2392	2015	7695	3732	8164	7931	1641	7549	7312	4926	1535	2761	336	557	7734	3773	4317	7993	3575	1721	7135	4114	5918	6533
