# Supplementary material for: Batch and sampling time exert a larger influence on the fungal community than gastrointestinal location in model animals: A meaningful case study
Source: Front Nutr. 2022 Nov 7;9:1021215. doi: 10.3389/fnut.2022.1021215 (PMC9676510; doi:10.3389/fnut.2022.1021215)
Supplement: Supplementary file 5 [file Data_Sheet_1.ZIP › manuscript-Raw data/fig5A.txt]

tax	Sto	Duo	Jej	Ile	Cec	Col
Alternaria	0.0014	0.008161765	0.001235294	0.001666667	0.000870588	0.000329412
Fusarium	0.025705882	0.060058824	0.021941176	0.084235294	0.018176471	0.022070588
Mortierella	0.002329412	0.036514706	0.008988235	0.013	0.010588235	0.000976471
Naganishia	0.021011765	0.028441176	0.336352941	0.281705882	0.549011765	0.802023529
Rhodotorula	0.003211765	0.002867647	0.051023529	0.052019608	0.094494118	0.097129412
Trichoderma	0.000494118	0.000735294	0.001270588	0.003117647	0.0014	0.002035294
