# Supplementary material for: Batch and sampling time exert a larger influence on the fungal community than gastrointestinal location in model animals: A meaningful case study
Source: Front Nutr. 2022 Nov 7;9:1021215. doi: 10.3389/fnut.2022.1021215 (PMC9676510; doi:10.3389/fnut.2022.1021215)
Supplement: Supplementary file 5 [file Data_Sheet_1.ZIP › manuscript-Raw data/fig1.batch1-diversity index.txt]

sample	Shannon	Simpson	Richness	Chao1	Ace
Sto1	0.679860279	0.226946637	54	55.42857143	56.3984375
Sto2	0.545408783	0.188808837	30	30	30.39630257
Sto3	0.931413755	0.309471453	81	82.66666667	83.38183651
Sto4	1.632487757	0.608030699	58	58	58
Sto5	1.088717372	0.395025889	65	66.875	68.1702843
Duo2	2.843709091	0.828800443	96	96	96
Duo3	2.325582048	0.728871792	187	192.6875	191.8580396
Duo4	4.381682313	0.965666284	329	330.0714286	330.385629
Duo5	1.896182765	0.717723585	93	94.15384615	95.31534771
Jej1	2.172192476	0.626640311	129	129	129
Jej2	1.116699888	0.430703737	56	56.83333333	58.8100462
Jej3	1.494343758	0.596344318	61	61	61
Jej4	0.582174999	0.178918125	42	42	42
Jej5	2.719445299	0.857370574	183	192.8571429	196.6721905
Ile2	1.027881505	0.355605391	57	57	57
Ile3	2.820290702	0.859897239	165	165.6	165.5657879
Ile5	2.795487604	0.889304554	111	112	112.7995974
Cec1	2.209678231	0.686839647	198	201.9285714	201.5020055
Cec2	1.854572959	0.654680893	130	134.0909091	133.5226394
Cec3	1.204076375	0.515862484	34	37	35.61374654
Cec4	1.156497561	0.37201928	73	74	73.48207985
Cec5	2.08053388	0.791269045	84	86.625	87.65010826
Col1	0.974486636	0.448172159	67	88.11111111	88.90617304
Col2	0.896230336	0.418447716	35	40.6	43.4092827
Col3	1.14789273	0.478846381	59	61.33333333	62.78886986
Col4	1.492411794	0.547778913	94	97.5	96.87197412
Col5	1.926800098	0.755502955	65	66.5	66.46672765
