# Supplementary material for: Batch and sampling time exert a larger influence on the fungal community than gastrointestinal location in model animals: A meaningful case study
Source: Front Nutr. 2022 Nov 7;9:1021215. doi: 10.3389/fnut.2022.1021215 (PMC9676510; doi:10.3389/fnut.2022.1021215)
Supplement: Supplementary file 5 [file Data_Sheet_1.ZIP › manuscript-Raw data/batch2.txt]

sample	group
Sto6	Sto
Sto7	Sto
Sto8	Sto
Sto9	Sto
Sto10	Sto
Sto11	Sto
Duo6	Duo
Duo7	Duo
Duo8	Duo
Duo9	Duo
Duo10	Duo
Duo11	Duo
Jej7	Jej
Jej9	Jej
Jej10	Jej
Ile6	Ile
Ile7	Ile
Ile8	Ile
Ile10	Ile
Ile11	Ile
Cec7	Cec
Cec8	Cec
Cec9	Cec
Cec10	Cec
Cec11	Cec
Col6	Col
Col7	Col
Col8	Col
Col9	Col
Col10	Col
Col11	Col
