# Supplementary material for: Batch and sampling time exert a larger influence on the fungal community than gastrointestinal location in model animals: A meaningful case study
Source: Front Nutr. 2022 Nov 7;9:1021215. doi: 10.3389/fnut.2022.1021215 (PMC9676510; doi:10.3389/fnut.2022.1021215)
Supplement: Supplementary file 5 [file Data_Sheet_1.ZIP › manuscript-Raw data/fig5B.txt]

tax	Sto	Duo	Jej	Ile	Cec	Col
Alternaria	0.005104116	0.021128193	0.007320644	0.005441679	0.003465105	0.006466569
Aspergillus	0.002053847	0.002826582	0.001504799	0.003538311	0.003074671	0.007585001
Candida	0.000894745	0.00254189	0.001830161	0.002367008	0.006637384	0.011469009
Cladosporium	0.03314625	0.022795673	0.011713031	0.00466081	0.003147877	0.002704571
Cutaneotrichosporon	0.003945014	0.006303888	0.006710591	0.005295266	0.002733041	0.037416626
Fusarium	0.029831625	0.013380511	0.016430779	0.011420205	0.016495852	0.021046852
Huntiella	0.044960957	0.000610054	0.000406702	0.000366032	0.000219619	0.000549048
Kazachstania	0.220453067	0.140861396	0.278347161	0.525622255	0.41795998	0.238327639
Mortierella	0.008276395	0.002765577	0.00988287	0.006320156	0.004880429	0.02564259
Mucor	0.008093379	0.006181877	0.016105417	0.016447047	0.052733041	0.069363104
Mycoarthris	0.001321783	0.023832764	0.005897186	0.003733529	0.002342606	0.001403123
Penicillium	0.00158614	0.000610054	0.001138767	0.000512445	0.001439727	0.002765577
Schizophyllum	0.049149992	0.001260778	0.001382788	0.001390922	0.000854075	0.001301448
Tausonia	0.004290711	0.003599317	0.004799089	0.006515373	0.003196681	0.009191476
Trichosporon	0.008988124	0.042175045	0.004148365	0.002855051	0.00932162	0.085082154
Xeromyces	0.00158614	0.000447373	0.002358874	0.002367008	0.007198633	0.012851798
