# Supplementary material for: Batch and sampling time exert a larger influence on the fungal community than gastrointestinal location in model animals: A meaningful case study
Source: Front Nutr. 2022 Nov 7;9:1021215. doi: 10.3389/fnut.2022.1021215 (PMC9676510; doi:10.3389/fnut.2022.1021215)
Supplement: Supplementary file 5 [file Data_Sheet_1.ZIP › manuscript-Raw data/batch1.txt]

sample	group
Sto1	Sto
Sto2	Sto
Sto3	Sto
Sto4	Sto
Sto5	Sto
Duo2	Duo
Duo3	Duo
Duo4	Duo
Duo5	Duo
Jej1	Jej
Jej2	Jej
Jej3	Jej
Jej4	Jej
Jej5	Jej
Ile2	Ile
Ile3	Ile
Ile5	Ile
Cec1	Cec
Cec2	Cec
Cec3	Cec
Cec4	Cec
Cec5	Cec
Col1	Col
Col2	Col
Col3	Col
Col4	Col
Col5	Col
