# Supplementary material for: Batch and sampling time exert a larger influence on the fungal community than gastrointestinal location in model animals: A meaningful case study
Source: Front Nutr. 2022 Nov 7;9:1021215. doi: 10.3389/fnut.2022.1021215 (PMC9676510; doi:10.3389/fnut.2022.1021215)
Supplement: Supplementary file 5 [file Data_Sheet_1.ZIP › manuscript-Raw data/fig1.batch2-diversity index.txt]

sample	Shannon	Simpson	Richness	Chao1	Ace
Cec10	2.333979505	0.661016093	316	389.1230769	409.444597
Cec11	2.165257755	0.588931179	202	229.7741935	230.8640962
Cec7	1.425501039	0.577435969	145	194	191.4221592
Cec8	1.090134416	0.274664628	182	203.483871	203.9401061
Cec9	1.247976693	0.38369849	106	135.3333333	141.36536
Col10	4.170673646	0.97422614	172	191.25	187.532674
Col11	2.262780967	0.623172906	169	182.0434783	183.089279
Col6	3.541097655	0.913338644	313	404.7368421	382.5953555
Col7	3.00372771	0.858199943	189	226.05	218.1775846
Col8	1.568184852	0.417372888	220	236.0810811	237.2134327
Col9	4.197070537	0.961714085	308	347.9	352.9008687
Duo10	0.209311679	0.053853926	46	59.90909091	69.69149798
Duo11	1.328975234	0.340508446	187	230	215.9251561
Duo6	1.132309677	0.404864912	106	122.25	125.7211504
Duo7	0.662725627	0.221885695	71	121.1428571	103.2652722
Duo8	3.820639262	0.928661293	335	369.3818182	370.3158541
Duo9	3.266141436	0.918176617	115	128	122.6552792
Ile10	2.050321372	0.60188093	226	271.9166667	273.7801259
Ile11	2.705418135	0.663564146	284	293.6875	298.4759606
Ile6	1.111162928	0.55168566	87	118.2307692	115.1420673
Ile7	1.140363572	0.528388308	97	134.0588235	136.5790555
Ile8	1.500866464	0.38856838	156	163.5	161.915783
Jej10	3.197721552	0.850594667	138	138	138
Jej7	1.555953286	0.677902968	94	107.1428571	113.8166536
Jej9	1.287802687	0.317054219	212	235.2702703	236.6750046
Sto10	1.613396414	0.728790407	75	87.66666667	90.73926782
Sto11	1.247763677	0.428583346	113	129.25	132.9960815
Sto6	0.995710009	0.345095788	159	210.6923077	234.4262594
Sto7	1.948759943	0.748114848	108	119.1764706	120.2843986
Sto8	1.984633943	0.708198729	96	99.95652174	105.1085523
Sto9	4.450308184	0.965525268	265	280.12	280.5341891
