# Supplementary material for: Batch and sampling time exert a larger influence on the fungal community than gastrointestinal location in model animals: A meaningful case study
Source: Front Nutr. 2022 Nov 7;9:1021215. doi: 10.3389/fnut.2022.1021215 (PMC9676510; doi:10.3389/fnut.2022.1021215)
Supplement: Supplementary file 5 [file Data_Sheet_1.ZIP › manuscript-Raw data/fig3.batch1.node_group_color_sankey.txt]

nodename	nodegroup	mycol
Naganishia	Genus	#BC80BD
Rhodotorula	Genus	#CCEBC5
Fusarium	Genus	#FB9A99
Mortierella	Genus	#B3DE69
Candida	Genus	#FDB462
Pseudombrophila	Genus	#80B1D3
Preussia	Genus	#FB8072
Trichosporon	Genus	#BEBADA
Tausonia	Genus	#FFFFB3
Apiotrichum	Genus	#8DD3C7
Others	Genus	#B3B3B3
Sto	group1	#D7301F
Duo	group1	#4393C3
Jej	group1	#FFED6F
Ile	group1	#5AAE61
Cec	group1	#FC8D59
Col	group1	#9970AB
Stomach	group2	#D7301F
Upper GI	group2	#FE9929
Lower GI	group2	#67A9CF
