# Supplementary material for: Batch and sampling time exert a larger influence on the fungal community than gastrointestinal location in model animals: A meaningful case study
Source: Front Nutr. 2022 Nov 7;9:1021215. doi: 10.3389/fnut.2022.1021215 (PMC9676510; doi:10.3389/fnut.2022.1021215)
Supplement: Supplementary file 5 [file Data_Sheet_1.ZIP › manuscript-Raw data/fig3.batch1.txt]

sample	group1	group2
Sto1	Sto	Stomach
Sto2	Sto	Stomach
Sto3	Sto	Stomach
Sto4	Sto	Stomach
Sto5	Sto	Stomach
Duo2	Duo	Upper GI
Duo3	Duo	Upper GI
Duo4	Duo	Upper GI
Duo5	Duo	Upper GI
Jej1	Jej	Upper GI
Jej2	Jej	Upper GI
Jej3	Jej	Upper GI
Jej4	Jej	Upper GI
Jej5	Jej	Upper GI
Ile2	Ile	Upper GI
Ile3	Ile	Upper GI
Ile5	Ile	Upper GI
Cec1	Cec	Low GI
Cec2	Cec	Low GI
Cec3	Cec	Low GI
Cec4	Cec	Low GI
Cec5	Cec	Low GI
Col1	Col	Low GI
Col2	Col	Low GI
Col3	Col	Low GI
Col4	Col	Low GI
Col5	Col	Low GI
