# Supplementary material for: Batch and sampling time exert a larger influence on the fungal community than gastrointestinal location in model animals: A meaningful case study
Source: Front Nutr. 2022 Nov 7;9:1021215. doi: 10.3389/fnut.2022.1021215 (PMC9676510; doi:10.3389/fnut.2022.1021215)
Supplement: Supplementary file 5 [file Data_Sheet_1.ZIP › manuscript-Raw data/fig3.batch2.txt]

sample	group1	group2
Sto6	Sto	Stomach
Sto7	Sto	Stomach
Sto8	Sto	Stomach
Sto9	Sto	Stomach
Sto10	Sto	Stomach
Sto11	Sto	Stomach
Duo6	Duo	Upper GI
Duo7	Duo	Upper GI
Duo8	Duo	Upper GI
Duo9	Duo	Upper GI
Duo10	Duo	Upper GI
Duo11	Duo	Upper GI
Jej7	Jej	Upper GI
Jej9	Jej	Upper GI
Jej10	Jej	Upper GI
Ile6	Ile	Upper GI
Ile7	Ile	Upper GI
Ile8	Ile	Upper GI
Ile10	Ile	Upper GI
Ile11	Ile	Upper GI
Cec7	Cec	Low GI
Cec8	Cec	Low GI
Cec9	Cec	Low GI
Cec10	Cec	Low GI
Cec11	Cec	Low GI
Col6	Col	Low GI
Col7	Col	Low GI
Col8	Col	Low GI
Col9	Col	Low GI
Col10	Col	Low GI
Col11	Col	Low GI
