# Supplementary material for: Batch and sampling time exert a larger influence on the fungal community than gastrointestinal location in model animals: A meaningful case study
Source: Front Nutr. 2022 Nov 7;9:1021215. doi: 10.3389/fnut.2022.1021215 (PMC9676510; doi:10.3389/fnut.2022.1021215)
Supplement: Supplementary file 6 [file Data_Sheet_2.ZIP]

Archive with 39 entries (38 files):
- Supplemental material-Raw data/
- __MACOSX/._Supplemental material-Raw data
- Supplemental material-Raw data/.Rhistory
- Supplemental material-Raw data/Supplementary Table 7.xlsx
- __MACOSX/Supplemental material-Raw data/._Supplementary Table 7.xlsx
- Supplemental material-Raw data/Supplementary Table 6.xlsx
- __MACOSX/Supplemental material-Raw data/._Supplementary Table 6.xlsx
- Supplemental material-Raw data/.DS_Store
- __MACOSX/Supplemental material-Raw data/._.DS_Store
- Supplemental material-Raw data/Supplementary Figure 2.r
- __MACOSX/Supplemental material-Raw data/._Supplementary Figure 2.r
- Supplemental material-Raw data/Supplementary Figure 1.r
- __MACOSX/Supplemental material-Raw data/._Supplementary Figure 1.r
- Supplemental material-Raw data/figs2-data2.txt
- __MACOSX/Supplemental material-Raw data/._figs2-data2.txt
- Supplemental material-Raw data/figs3-data3.txt
- __MACOSX/Supplemental material-Raw data/._figs3-data3.txt
- Supplemental material-Raw data/batch2.txt
- __MACOSX/Supplemental material-Raw data/._batch2.txt
- Supplemental material-Raw data/figs2-data.txt
- __MACOSX/Supplemental material-Raw data/._figs2-data.txt
- Supplemental material-Raw data/figs3-data.txt
- __MACOSX/Supplemental material-Raw data/._figs3-data.txt
- Supplemental material-Raw data/figs3-data2.txt
- __MACOSX/Supplemental material-Raw data/._figs3-data2.txt
- Supplemental material-Raw data/Supplementary Table 5.xlsx
- __MACOSX/Supplemental material-Raw data/._Supplementary Table 5.xlsx
- Supplemental material-Raw data/Supplementary Figure 1-data.txt
- __MACOSX/Supplemental material-Raw data/._Supplementary Figure 1-data.txt
- Supplemental material-Raw data/batch1.txt
- __MACOSX/Supplemental material-Raw data/._batch1.txt
- Supplemental material-Raw data/Supplementary Table 4.xlsx
- __MACOSX/Supplemental material-Raw data/._Supplementary Table 4.xlsx
- Supplemental material-Raw data/figs3-data4.txt
- __MACOSX/Supplemental material-Raw data/._figs3-data4.txt
- Supplemental material-Raw data/Supplementary Figure 3.R
- __MACOSX/Supplemental material-Raw data/._Supplementary Figure 3.R
- Supplemental material-Raw data/Supplementary Table 8.xlsx
- __MACOSX/Supplemental material-Raw data/._Supplementary Table 8.xlsx
