# Supplementary material for: Batch and sampling time exert a larger influence on the fungal community than gastrointestinal location in model animals: A meaningful case study
Source: Front Nutr. 2022 Nov 7;9:1021215. doi: 10.3389/fnut.2022.1021215 (PMC9676510; doi:10.3389/fnut.2022.1021215)
Supplement: Supplementary file 6 [file Data_Sheet_2.ZIP › Supplemental material-Raw data/Supplementary Table 7.xlsx]

## Sheet: Trophic Mode
Trophic_Mode	Pathotroph-Saprotroph	Saprotroph	Pathotroph	Pathotroph-Saprotroph-Symbiotroph	Symbiotroph	Pathogen-Saprotroph-Symbiotroph	Pathotroph-Symbiotroph	Saprotroph-Symbiotroph	Unassigned
Sto1	1.9824	0.7881	0.047	0.1471	0	0	0.0235	0	97.0119
Sto2	2.2529	0.2118	0	0.0824	0	0	0	0	97.4529
Sto3	5.3943	1.3822	0.2589	0.3529	0.0176	0.0235	0.1235	0	92.4473
Sto4	2.1706	5.2412	0.4412	0.2882	0.1295	0	0.0647	0	91.6644
Sto5	2.8942	2.3235	0	0.1118	0	0	0.0588	0	94.6115
Duo2	11.6119	17.0589	4.7589	2.7529	0.4354	0.8176	0.7294	0.4235	61.4117
Duo3	3.7705	6.8942	0.2588	0.6588	0.7001	0.0176	0.047	0	87.6528
Duo4	6.8586	40.8235	2.9588	3.147	1.5	1.2824	0.3647	0.6177	42.4464
Duo5	4.2647	7.8998	0.1118	0.4176	0	0	0.0235	0	87.2822
Jej1	1.6706	5.0236	0.2059	2.4	0.5235	0	0.0706	0	90.1056
Jej2	5.7	0.9825	0.1412	0.1883	0.0471	0	0.0177	0	92.9237
Jej3	3.7942	6.1705	0.3	0.2705	0.0235	0	0.1647	0	89.2763
Jej4	1.394	2.7824	0.0588	0.0823	0	0	0.1412	0	95.5412
Jej5	24.3706	14.9822	4.4177	1.8473	0.2412	0.0411	0.0294	0.0118	54.0591
Ile2	1.2176	4.6412	0.1471	0.6411	0.1823	0	0.1883	0.1353	92.847
Ile3	20.4646	13.7413	0.8118	1.5176	0.7	0	0.147	0.1471	62.4706
Ile5	19.7823	22.9884	5.2882	2.4648	0.1823	0.053	0.0412	0.0235	49.1764
Cec1	2.2352	7.2475	0.5353	1.3294	0.4294	0.0882	0	0.0412	88.0939
Cec2	3.7059	4.5588	0.3177	0.5823	0.2528	0.1118	0.0059	0	90.4649
Cec3	1.347	0.6236	0.1882	0.0882	0	0	0	0	97.7529
Cec4	1.9765	3.3236	0.1294	0.4647	1.6528	0	0.0235	0	92.4292
Cec5	47.2646	4.094	0.6058	0.8059	0.0765	0	0	0	47.1532
Col1	3.1589	1.0648	0.0118	0.2528	0.0118	0	0.0059	0	95.4943
Col2	3.7942	0.7353	0.0471	0.0588	0	0.0118	0	0	95.353
Col3	3.7705	2.5882	0.1647	0.3764	0	0	0.0118	0	93.0886
Col4	5.4588	1.8115	0.2648	0.4707	0.3057	0.0353	0.0176	0	91.6353
Col5	43.447	3.5589	0.1882	0.5765	0.0118	0	0.0176	0	52.2

## Sheet: Trophic guild
Guild	Animal_Endosymbiont-Undefined_Saprotroph	Undefined_Saprotroph	Plant_Pathogen-Soil_Saprotroph-Wood_Saprotroph	Animal_Pathogen	Plant_Pathogen	Soil_Saprotroph	Animal_Parasite-Fungal_Parasite	Ectomycorrhizal	Animal_Pathogen-Endophyte-Plant_Pathogen-Wood_Saprotroph	Unassigned
Sto1	0.2235	0.7411	1.7589	0.0176	0.0235	0.047	0.0059	0	0.0824	97.0119
Sto2	0.2294	0.1824	2.0235	0	0	0	0	0	0.0824	97.4529
Sto3	0.2295	1.3175	5.1177	0	0.2589	0.0647	0	0.0176	0.3353	92.4473
Sto4	0.3764	5.2059	1.6824	0.2235	0	0.0353	0.1059	0.0824	0.1176	91.6644
Sto5	0.5471	2.2235	2.2705	0	0	0.0765	0	0	0.0824	94.6115
Duo2	0	15.8588	11.0648	0.1059	4.2647	0	0.3059	0	1.5824	61.4117
Duo3	0.6353	5.5414	3.0823	0.1059	0.1117	1.2469	0.0412	0.5765	0.1412	87.6528
Duo4	0	37.7765	6.1999	0.6	1.7705	0.0765	0.2412	0.8	1.2235	42.4464
Duo5	0.5117	7.741	3.6765	0.0765	0.0353	0.0706	0	0	0.3176	87.2822
Jej1	0.5823	4.747	0.8	0	0.0647	0.2766	0.1412	0.5235	0.3176	90.1056
Jej2	4.253	0.9001	1.3941	0.1294	0	0.0824	0.0118	0.0059	0	92.9237
Jej3	0.1765	5.9646	3.6059	0.2235	0.0471	0.0706	0.0294	0	0.0353	89.2763
Jej4	0.447	2.7295	0.9059	0.0588	0	0	0	0	0.0529	95.5412
Jej5	20.0529	11.5704	4.2648	2.3883	0.047	3.3411	1.9824	0.2	0.2118	54.0591
Ile2	0.7176	4.6177	0.5529	0.0824	0.0647	0	0	0.1529	0.1176	92.847
Ile3	0.9471	12.6766	19.1588	0.2353	0.2823	0.8118	0.1	0.5	0.1471	62.4706
Ile5	14.2235	19.3472	5.5588	5.2059	0.0294	3.6177	0	0.1117	0.2353	49.1764
Cec1	0.7176	6.3473	1.4177	0.1765	0.3	0.7237	0.0588	0.2824	0.1235	88.0939
Cec2	2.6765	3.9354	0.9765	0.0941	0.1765	0.4116	0.0471	0.2117	0.147	90.4649
Cec3	0.6	0.2236	0.747	0.1882	0	0.4	0	0	0	97.7529
Cec4	1.0118	2.5001	0.9647	0.0706	0	0.8235	0.0588	1.6528	0.1647	92.4292
Cec5	42.2823	3.3293	4.9823	0.5529	0.0529	0.7647	0	0.0765	0	47.1532
Col1	1.9353	1.0412	1.2177	0	0.0059	0.0118	0.0059	0.0118	0.0412	95.4943
Col2	1.4589	0.6824	2.3353	0.0471	0	0.0529	0	0	0	95.353
Col3	1.3412	0.9882	2.4058	0.1529	0.0118	1.6	0	0	0.0176	93.0886
Col4	3.9	1.2351	1.5588	0.2118	0.0118	0.547	0.0412	0.2705	0.0471	91.6353
Col5	39.9294	3.106	3.5176	0.1882	0	0.4529	0	0.0118	0.0588	52.2
