# Supplementary material for: Batch and sampling time exert a larger influence on the fungal community than gastrointestinal location in model animals: A meaningful case study
Source: Front Nutr. 2022 Nov 7;9:1021215. doi: 10.3389/fnut.2022.1021215 (PMC9676510; doi:10.3389/fnut.2022.1021215)
Supplement: Supplementary file 6 [file Data_Sheet_2.ZIP › Supplemental material-Raw data/Supplementary Table 6.xlsx]

## Sheet: phylum
tax	Ascomycota	Basidiomycota	Mucoromycota	Mortierellomycota	Rozellomycota	Glomeromycota	Others
Sto10	29.2094	29.307	0.158614	0.134212	0	0	41.1908
Sto11	78.6969	2.06198	0.549048	0.134212	0	0	18.5578
Sto6	13.47	1.96437	0.158614	0.829673	0.0366032	0.0366032	83.5041
Sto7	50.5612	3.4407	1.23231	0.0854075	0	0.0122011	44.6681
Sto8	38.104	9.01659	0.219619	0.0122011	0.0976086	0	52.55
Sto9	51.2323	8.13812	2.75744	4.03856	0	0.0488043	33.7848
Duo10	0.829673	0.475842	0.0732064	0.0366032	0	0	98.5847
Duo11	14.0312	1.31772	0.0976086	0.195217	0	0.0122011	84.346
Duo6	80.3685	1.89117	0.34163	0.23182	0	0	17.1669
Duo7	8.0039	1.06149	0.183016	0.0488043	0	0	90.7028
Duo8	68.082	9.62665	1.1591	1.0859	0.768668	0	19.2777
Duo9	35.7491	44.0947	2.53782	0.0610054	0	0	17.5573
Jej10	64.4583	6.45437	3.62372	3.07467	0	0.390434	21.9985
Jej7	47.4744	1.52513	1.0981	0.0488043	0	0	49.8536
Jej9	12.1035	1.1591	0.158614	0.219619	0	0.0854075	86.2738
Ile10	81.8936	6.33236	3.91654	0.353831	0	0.0610054	7.44265
Ile11	76.2445	7.72328	1.83016	2.04978	0.366032	0.0976086	11.6886
Ile6	96.4007	0.780869	0.317228	0.170815	0.0122011	0.0244021	2.2938
Ile7	92.716	0.976086	0.646657	0.0854075	0	0	5.57589
Ile8	12.2011	1.91557	1.59834	0.500244	0	0.0122011	83.7726
Cec10	66.325	5.40508	16.9351	1.37872	0.0122011	0	9.94388
Cec11	77.8184	5.07565	3.52611	0.68326	0	0	12.8965
Cec7	89.9463	1.73255	2.2938	0.158614	0	0	5.86872
Cec8	9.57784	1.04929	0.634456	0.244021	0.146413	0	88.348
Cec9	8.27233	4.07516	3.61152	0.0610054	0	0	83.98
Col10	9.30942	3.97755	1.84236	0.0488043	0	0	84.8219
Col11	73.6091	8.15032	6.19815	0.134212	0.0122011	0	11.896
Col6	29.3192	46.6203	8.76037	5.05124	0.0488043	0.0366032	10.1635
Col7	59.285	6.44217	18.9239	0.34163	0	0.0854075	14.9219
Col8	14.7023	2.51342	2.03758	0.170815	0	0	80.5759
Col9	44.0825	32.8575	5.30747	9.89507	0.0366032	0.195217	7.62567

## Sheet: genus
tax	Kazachstania	Mucor	Trichosporon	Nothophoma	Fusarium	Cladosporium	Cutaneotrichosporon	Schizophyllum	Mortierella	Huntiella	Others
Sto10	0.390434	0.158614	0.0488043	0.0976086	0.34163	0.207418	0.134212	28.3431	0.134212	26.5251	43.6188
Sto11	75.9517	0.549048	0.317228	0.23182	0.597853	0.0976086	0.622255	0.353831	0.134212	0.146413	20.998
Sto6	11.5422	0.0244021	0.0976086	0.0488043	0.207418	0.0244021	0.0610054	0.0854075	0.829673	0.0244021	87.0547
Sto7	43.2162	1.1713	0.512445	0.244021	2.57443	1.50073	0.292826	0.122011	0.0854075	0.0854075	50.1952
Sto8	0.622255	0.219619	3.72133	0	4.95364	17.4475	0.768668	0.0488043	0.0122011	0	72.206
Sto9	0.549048	2.73304	0.695461	1.48853	9.22401	0.610054	0.488043	0.536847	3.77013	0.195217	79.7096
Duo10	0.0976086	0.0732064	0.0488043	0	0.0610054	0.0122011	0.0122011	0.0366032	0.0366032	0.0122011	99.6096
Duo11	0.195217	0.0976086	0.0976086	0.10981	2.35481	0.0488043	0.0366032	0.0366032	0.195217	0.0610054	96.7667
Duo6	76.94	0.34163	0.402635	0.268424	1.04929	0.207418	0.170815	0.268424	0.23182	0.0976086	20.022
Duo7	6.8082	0.183016	0.122011	0	0.207418	0.244021	0.10981	0.134212	0.0488043	0.0366032	92.1059
Duo8	0.317228	1.07369	2.87945	0	3.92875	0.780869	0.45144	0.183016	1.0859	0.0854075	89.2143
Duo9	0.158614	1.93997	21.7545	0	0.427038	12.3841	3.00146	0.0976086	0.0610054	0.0732064	60.1025
Jej10	40.2025	3.58712	0.976086	0	0.841874	3.23328	1.93997	0.366032	2.72084	0.0976086	46.0347
Jej7	43.2406	1.0981	0.183016	0.23182	2.2694	0.134212	0.0488043	0.0488043	0.0488043	0.0244021	52.672
Jej9	0.0610054	0.146413	0.0854075	0	1.81796	0.146413	0.0244021	0	0.195217	0	97.5232
Ile10	72.7916	3.83114	0.23182	0.207418	1.30551	0.305027	2.07418	0.122011	0.353831	0.0488043	18.7286
Ile11	57.7233	1.83016	0.695461	0.414837	1.85456	1.1347	0.292826	0.23182	2.04978	0.0854075	33.6872
Ile6	40.3367	0.317228	0.207418	54.3436	0.23182	0.0488043	0.134212	0.10981	0.170815	0	4.09956
Ile7	91.5691	0.646657	0.183016	0.170815	0.134212	0.0244021	0.134212	0.207418	0.0854075	0.0488043	6.796
Ile8	0.390434	1.59834	0.10981	0	2.18399	0.817472	0.0122011	0.0244021	0.500244	0	94.3631
Cec10	56.1371	16.7887	0.500244	0.0976086	1.93997	0.146413	0.305027	0.0610054	1.36652	0.0244021	22.633
Cec11	65.0073	3.05027	0.561249	0.976086	1.67155	0.976086	0.707662	0.207418	0.68326	0.0122011	26.1469
Cec7	87.6159	2.2816	0.561249	0.207418	0.414837	0.0244021	0.158614	0.122011	0.158614	0.0366032	8.41874
Cec8	0.0488043	0.634456	0.0366032	0.170815	1.75695	0	0.0366032	0.0122011	0.170815	0.0244021	97.1083
Cec9	0.170815	3.61152	3.00146	0.0244021	2.46462	0.427038	0.158614	0.0244021	0.0610054	0.0122011	90.0439
Col10	4.29478	1.67155	2.65983	0	1.02489	0.23182	0.366032	0.0976086	0.0488043	0.0366032	89.5681
Col11	62.3231	6.17374	5.52709	0.170815	0.817472	0.158614	0.951684	0.158614	0.134212	0.0854075	23.4993
Col6	16.2762	8.08931	19.4485	0	0.963885	0.280625	20.6198	0.122011	4.95364	0.0610054	29.185
Col7	49.6096	18.7897	3.50171	0.0854075	2.52562	0.305027	0.134212	0.183016	0.207418	0.0732064	24.5852
Col8	0.0610054	1.98878	1.45193	0.0732064	1.98878	0.195217	0.0732064	0.0854075	0.170815	0.0244021	93.8873
Col9	10.4319	4.90483	18.4602	4.551	5.30747	0.45144	0.305027	0.134212	9.87067	0.0488043	45.5344
