# Supplementary material for: Batch and sampling time exert a larger influence on the fungal community than gastrointestinal location in model animals: A meaningful case study
Source: Front Nutr. 2022 Nov 7;9:1021215. doi: 10.3389/fnut.2022.1021215 (PMC9676510; doi:10.3389/fnut.2022.1021215)
Supplement: Supplementary file 6 [file Data_Sheet_2.ZIP › Supplemental material-Raw data/Supplementary Figure 2.r]

# Supplementary Figure 2
rm(list=ls())
options(stringsAsFactors = F)
library(vegan)
library(ggplot2)
library(ggrepel)
library(dplyr)

genus<- read.delim('figs2-data.txt',header = T, row.names = 1,check.names = F)
#genus<- read.delim('figs2-data2.txt',header = T, row.names = 1,check.names = F)

genus<-as.data.frame(t(genus))
otu.dist <- vegdist(genus,method="bray")
#Pcoa
otu_pcoa<- cmdscale(otu.dist,eig=TRUE)
pc12 <- as.data.frame(otu_pcoa$points[,1:2])
pc12$samples<-rownames(pc12)
groups<-read.delim('batch1.txt',header = T)
#groups<-read.delim('batch2.txt',header = T)

colnames(groups)[1]<-'samples'

pc<-round(otu_pcoa$eig/sum(otu_pcoa$eig)*100,digits = 2)
pc12<-merge(pc12,groups,by='samples')
pc12$group<-factor(pc12$group,levels = unique(groups$group))
colnames(pc12)[2:3]<-c('PC1','PC2')
mycol<-c("#D7301F", "#4393C3", "#FFED6F", "#5AAE61", "#FC8D59", "#9970AB")
myshape<-c(21,21,21,21,21,21)


otu.dist<-as.matrix(otu.dist)
otu.dist<-otu.dist[groups$samples,groups$samples]
adist<-as.dist(otu.dist)
ADONIS<-adonis(adist~groups$group)
ADONIS
TEST<-ADONIS$aov.tab$`Pr(>F)`[1]
R2adonis<-round(ADONIS$aov.tab$R2[1],digits = 3)
sink('step9.adonis.txt')
print(ADONIS)
sink()

Fvalue<-round(ADONIS$aov.tab$F.Model[1],digits = 3)


ggplot(data = pc12,aes(PC1,PC2)) +
  geom_point(aes(fill=group,shape=group),size=3,color='black')+
  stat_ellipse(aes(x = PC1, y =PC2, color = group), linetype = 1, level = 0.95,show.legend = F) +
  scale_shape_manual(values =myshape)+
  scale_fill_manual(values=mycol)+
  scale_color_manual(values=mycol)+
  geom_hline(yintercept=0,linetype=2) + 
  geom_vline(xintercept=0,linetype=2)+
  labs(x=paste0("PCoA1(",round(pc[1],2),"%",")"),y=paste0("PCoA2(",round(pc[2],2),"%)"))+
  ggtitle(label = paste(  'PERMANOVA:F=', Fvalue,', p=',TEST,sep = ''))+
  theme_bw()+theme(panel.grid=element_blank(),
                   legend.title = element_blank(),
                   axis.text = element_text(size=10),
                   axis.title = element_text(size=12))
