# Supplementary material for: Batch and sampling time exert a larger influence on the fungal community than gastrointestinal location in model animals: A meaningful case study
Source: Front Nutr. 2022 Nov 7;9:1021215. doi: 10.3389/fnut.2022.1021215 (PMC9676510; doi:10.3389/fnut.2022.1021215)
Supplement: Supplementary file 6 [file Data_Sheet_2.ZIP › Supplemental material-Raw data/Supplementary Figure 1.r]

#Supplementary Figure 1

rm(list=ls())

library(picante)
library(GUniFrac)
library(ggplot2)
library(foreach)
library(doParallel)
library(dplyr)

numCores<-4
registerDoParallel(numCores)

alpha <- function(x, tree = NULL, base = exp(2)) {
  est <- estimateR(x)
  Sobs <- est[1, ]
  Chao <- est[2, ]
  ACE <- est[4, ]
  Shannon <- diversity(x, index = 'shannon')
  Simpson <- diversity(x, index = 'simpson')	#Gini-Simpson 指数
  Pielou <- Shannon / log(Sobs, base)
  goods_coverage <- 1 - rowSums(x == 1) / rowSums(x)
  result <- data.frame(Sobs, Shannon, Simpson, Pielou, Chao, ACE, goods_coverage)
  if (!is.null(tree)) {
    PD_whole_tree <- pd(x, tree, include.root = FALSE)[1]
    names(PD_whole_tree) <- 'PD_whole_tree'
    result <- cbind(result, PD_whole_tree)
  }
  result
}

df<-read.delim("Supplementary Figure 1-data.txt",header = T,row.names = 1,check.names=F,skip = 1)
otu <- t(df)#transform
stat1<-data.frame(cbind(sample=rownames(otu),totalreads=rowSums(otu)))
stat1$totalreads<-as.numeric(stat1$totalreads)
ggplot(data=stat1,aes(x=sample,y=totalreads))+
  geom_bar(stat='identity')+coord_flip()+theme_bw()
##
select1<-stat1$sample[stat1$totalreads>=5000]
otu<-otu[select1,]


depth<- 30000
number_iteration<-200

depths<-c(1,seq(100,depth,by=number_iteration))
rarefaction<-NULL

final<-foreach (j=1:1,.combine=rbind) %dopar% {
    rarefaction<-foreach(mydepth=depths,.combine=rbind) %dopar%{
        df2<-Rarefy(otu, depth =mydepth)$otu.tab.rff
        df3<-alpha(x=df2)
        df3$depth<-mydepth
        df3$sample<-rownames(df3)
        df3
    }
    rarefaction
}

write.table(final,'diversity_rarefaction_all.txt',row.names = F,sep = '\t',quote = F)
final1<-as.data.frame(final %>% group_by(sample,depth)%>% summarise_all(mean) )
write.table(final1,'diversity_rarefaction.txt',row.names = F,sep = '\t',quote = F)


##


library(ggplot2)
library(reshape2)
library(dplyr)
library(RColorBrewer)
library(showtext)
showtext_auto(enable = T)
df<-read.delim('diversity_rarefaction.txt',header = T)
df<-na.omit(df)
df1<-melt(df,id.vars = c('sample','depth'))
df1$sample<-factor(df1$sample)
width_name<-0.12*length(levels(factor(df1$sample)))
width<-max(7,width_name)
df1<-df1[df1$depth>1,]
ggplot(data=df1,aes(x=depth,y=value,color=sample))+
  #geom_line(size=1)+
  geom_smooth(se=F,formula = y ~ log(x))+
  facet_wrap(~variable,scales = 'free')+
  theme_classic()
