# Supplementary material for: Batch and sampling time exert a larger influence on the fungal community than gastrointestinal location in model animals: A meaningful case study
Source: Front Nutr. 2022 Nov 7;9:1021215. doi: 10.3389/fnut.2022.1021215 (PMC9676510; doi:10.3389/fnut.2022.1021215)
Supplement: Supplementary file 6 [file Data_Sheet_2.ZIP › Supplemental material-Raw data/figs2-data2.txt]

tax	Cec10	Cec11	Cec7	Cec8	Cec9	Col10	Col11	Col6	Col7	Col8	Col9	Duo10	Duo11	Duo6	Duo7	Duo8	Duo9	Ile10	Ile11	Ile6	Ile7	Ile8	Jej10	Jej7	Jej9	Sto10	Sto11	Sto6	Sto7	Sto8	Sto9
2eed66e13305107583308d8751b21394	0	6945	8950	0	0	0	6858	1222	4266	0	921	0	0	6147	901	0	0	6504	5630	4911	9419	0	458	5247	0	0	8195	1511	2814	0	113
ca0fd348b4d00f5aa52eff6a28a10348	130	247	179	7149	53	82	182	99	190	5953	95	78	7052	221	180	80	63	456	331	89	221	7518	88	228	6955	70	291	75	191	0	139
9faa1028f60103602bae604644378933	842	321	144	378	707	36	103	126	264	1125	64	91	34	2846	378	6448	4484	157	244	48	140	0	0	234	35	972	650	784	4271	0	7596
f9292c7deba76a683ef308d9cfc0e611	0	226	121	32	259	48	0	108	207	52	71	9985	53	623	8448	319	430	164	242	47	175	22	60	0	24	3027	466	6963	2183	2531	263
c1cb1de51f0f1ea7c53030dbed0345d6	18	67	45	16	7584	0	22	15	36	13	25	0	9	40	47	23	13	45	48	8	53	2	15	57	10	14	40	13	45	16	33
c67a81e21f19fd16552a8399766b3ee3	0	0	0	0	0	0	0	0	0	0	0	0	0	0	0	0	0	0	0	0	0	0	9032	0	0	0	0	0	0	0	0
45a9a7113ff4dd554349e8ae289cbc80	0	36	42	1050	16	0	0	17	24	801	12	0	824	29	24	9	6	55	0	0	33	634	0	28	1134	0	51	0	0	0	18
ae6d29fb13c04b3b3dc4ca3d3d72d65f	0	28	16	0	0	18	30	3030	12	4	10	4	27	14	9	10	848	41	72	28	11	3	16	0	0	7	15	7	20	15	0
4a06294c4c101c3692ca89cacd6c68b8	10	0	42	0	0	0	0	0	0	0	0	0	0	21	0	0	0	26	0	4995	29	0	0	27	0	0	24	0	0	0	0
b8cd83a3b2fbc7e5993b37d8a6086a73	22	16	26	0	122	101	23	451	17	0	909	8	0	21	9	6	1005	19	18	16	18	0	3	8	0	0	16	7	17	0	5
6e2e97f472d4063f59f8ba917fe4bc31	6	4	9	1	1	0	9	4	6	2	4	0	6	15	7	3	3	13	0	2	8	0	0	5	1	2826	8	3	9	0	6
96f49b6e283440faf33c9195a3add488	3	28	21	6	128	51	131	726	224	83	867	0	3	7	16	28	91	15	37	0	9	0	8	13	7	3	10	0	19	124	14
64d8f1af2626183f2ae902acc813d8e0	4080	0	0	0	0	0	0	0	0	0	0	0	0	0	0	0	0	0	0	0	0	0	0	0	0	0	0	0	0	0	0
f9081b7e178e50c6c01405ac034f4e12	8	15	9	1	14	13	0	1674	0	2	24	2	0	10	10	0	0	37	23	8	9	0	5	7	0	0	10	3	7	0	0
1bdb8d325bc9a1e8409dd892072b0edb	18	0	0	0	0	1442	23	22	33	31	0	0	16	41	28	0	20	0	0	6	57	0	0	33	6	0	85	0	35	0	21
703a53f686709642bb3c0ecdcf9addca	121	0	0	0	0	0	166	0	0	0	0	0	0	0	0	0	0	0	0	0	0	0	0	3453	0	0	0	0	0	0	0
0a0d79b52708e8f69425a1bb1b51b711	9	76	5	1	35	15	12	19	40	25	39	0	0	19	34	18	533	51	122	2	0	65	49	20	7	18	10	6	104	1638	19
c234fc4f3715ba8421c11e4a7393523c	11	14	11	2	8	8	0	5	10	6	10	3	8	12	8	2	0	15	0	0	21	2	0	21	4	1787	17	0	9	1	5
3467a5832ff58603a7a14ea47b7c9cb5	0	0	0	0	0	0	0	0	0	0	0	0	0	0	0	0	0	0	0	0	0	243	0	0	0	0	0	0	0	3240	0
6e7e34a2a7e2492b3be80f132792107d	109	100	0	20	223	29	79	42	244	79	43	5	0	53	25	108	0	66	178	0	0	39	10	275	0	22	36	25	178	486	69
977a1cd7f85c152536d4288472fd3b8d	0	0	0	327	0	0	0	0	0	239	0	0	343	0	0	0	0	0	0	0	0	141	0	0	348	0	0	0	0	0	0
2d59e1e38880bdc8ea5eb43a0d93e53e	182	30	16	20	0	26	9	2	5	23	252	11	49	29	41	17	613	47	242	15	8	21	33	13	28	12	19	8	13	45	43
5d5da01461f328a419623384e113cf26	1177	49	50	14	73	46	150	70	195	23	79	0	0	0	13	0	30	0	40	0	21	0	0	50	0	0	16	0	0	0	8
b80d0396c5aadd55643e5f08fb956a17	147	242	9	36	4	5	96	9	21	472	7	2	115	6	7	0	23	0	0	0	6	65	0	9	29	0	24	6	8	0	0
268300745f67b0f009a0a2fc4db9c04e	0	6	0	0	0	0	0	0	8	0	0	0	0	9	5	2	6	0	0	0	11	0	0	0	0	1194	17	0	5	0	5
a6aa57342a0e90277525e0d6571e0ca8	59	44	32	104	0	16	0	14	0	46	341	0	136	0	0	34	16	28	0	8	12	96	0	0	86	0	0	0	0	0	100
9fba63abbafde3a21dbaa74f4159ebed	0	0	0	12	0	0	0	0	0	31	1	0	16	0	0	884	0	15	16	0	0	0	0	0	0	0	0	0	0	0	0
87d76aabdf196cd3065b2351e8611ac2	0	0	0	0	0	0	0	0	1334	0	0	0	0	0	0	0	0	0	0	0	0	0	0	0	0	0	0	0	0	0	0
79a24f3b02f218ebec4b287b1f541ab1	126	57	10	0	0	0	68	79	44	6	503	0	0	11	0	0	103	69	0	64	12	0	0	41	0	0	0	6	42	0	0
e09dc8c12c3e842e3186e64f2b198e83	0	0	83	4	97	0	68	97	618	6	0	0	4	0	9	2	0	30	36	0	20	0	0	22	0	0	0	0	27	6	38
95c01df5fdcf2e3ea4d020544cd3cc8e	0	29	13	0	0	0	10	35	0	0	626	0	0	0	5	0	2	7	22	0	7	0	4	15	0	6	0	0	7	0	71
a308a645e20b4599decd55780c55a8b4	0	0	0	119	0	0	0	0	0	108	0	0	210	0	0	0	0	0	0	0	0	109	0	0	133	0	0	0	0	0	0
32873563983d5375633884f806b1b601	134	0	0	17	98	1	0	45	55	52	309	2	0	0	0	7	0	0	28	0	13	3	4	66	0	33	0	0	23	0	0
7cc1b6b5ca000deec0184e6a361324c3	0	17	0	12	0	584	0	10	0	8	0	0	0	0	0	0	0	0	0	0	0	0	0	0	0	0	0	0	0	0	0
87a0384280f279d92ba0556c6b5a2e21	0	0	0	0	0	551	0	0	0	14	0	0	0	0	0	16	0	0	0	6	0	0	0	0	5	7	0	0	0	0	0
75d1be315b49353570258d9c667bb6f8	52	0	29	0	20	9	66	152	390	16	29	0	0	0	0	0	0	0	0	0	0	0	12	6	0	4	0	0	0	0	0
8f0e9bb7967e2f229f85231e6c1011a9	0	0	0	13	51	14	48	60	118	14	53	0	0	0	20	34	0	271	0	4	21	0	5	43	0	0	5	0	33	0	0
375aa8eba03662c8622638462c47243c	96	57	20	0	3	0	16	0	0	14	333	0	0	0	11	10	0	53	150	0	0	0	28	0	0	0	15	0	0	0	36
f339367411d9d4f3fc2d9d32978b050b	0	0	0	0	0	434	0	0	0	0	0	0	0	0	0	0	0	0	0	0	0	0	0	0	0	0	137	0	0	0	0
a5143a0caa8342e767b72da102701334	34	235	52	0	0	0	123	45	290	0	79	0	0	0	0	0	0	0	0	0	0	0	0	0	0	0	0	0	0	0	1
a2a6eb093ece1a0647e06bb1a046525a	0	6	0	49	2	0	10	2	0	41	0	0	49	0	4	237	0	47	0	0	0	20	10	0	71	0	0	0	0	0	0
576931ac0f6e82834643cd6a7e8576ea	0	0	0	6	0	486	0	0	0	0	0	0	0	0	0	5	0	0	0	0	0	0	0	0	0	0	0	0	0	0	0
10fd274acce27a7b697c84cf3b8efbd2	0	8	9	5	0	412	0	0	0	7	0	0	0	12	0	0	0	30	0	0	0	0	0	0	0	0	36	0	0	0	5
aec9af7b42586fabf030dfc992500219	54	0	19	0	90	5	10	71	48	30	95	0	0	0	0	30	0	10	44	0	3	65	30	22	0	1	0	0	0	0	0
6d7f061c94f97cbdae964849ce7e498f	0	0	0	0	0	431	0	0	0	0	0	0	0	0	0	0	0	0	0	0	0	0	0	0	0	0	0	0	0	0	0
7cef113149595f590f48181a9477d303	290	0	0	0	88	0	0	0	0	0	0	56	0	0	0	0	0	0	0	0	0	0	0	195	0	0	0	0	0	86	0
0a972cd0385bc19245a1c608015cc26a	0	167	0	0	9	0	158	46	163	0	67	0	0	0	0	0	0	0	0	0	0	0	0	0	0	0	0	0	0	0	0
325201a33630cf4e41501d13835c0284	0	0	0	0	0	402	0	0	0	0	0	0	0	0	0	6	0	0	0	0	0	0	0	0	0	0	0	0	0	0	0
8ed369fe31351a1249e7faef36aee6a3	0	87	0	0	0	0	16	0	0	0	346	0	0	0	7	0	0	0	44	0	0	0	0	0	1	0	0	0	0	0	26
d7c0b2a1f0540453a666fa59c208be5d	43	67	5	0	2	4	104	2	6	0	0	0	0	9	2	6	103	78	12	7	11	0	34	7	0	11	31	1	11	9	13
e55d5455865e02c91a87c5b0d8532285	0	0	0	0	0	335	0	0	0	0	0	0	0	0	0	0	0	0	0	0	0	0	0	0	0	0	0	0	0	0	0
ba3d6a94dcd46c26992fd22c8b0a1483	0	0	0	0	0	0	0	1	0	0	0	0	0	0	8	5	0	10	0	0	0	0	0	0	0	0	10	0	29	621	1
70daa4d55b6dcc12d72f631d7329d41b	0	0	0	98	0	0	0	0	0	40	0	0	60	0	0	0	0	0	0	0	0	30	0	0	89	0	0	2	0	0	37
a970c9c94cd33c16f646e71d81a3fe46	0	0	0	0	0	310	0	0	0	0	0	0	0	0	0	0	0	0	0	0	0	0	0	0	0	0	0	0	0	0	0
e57a928abffd8706e607cf8a3a6944ef	0	0	0	0	0	0	0	97	0	0	174	0	0	0	0	4	0	0	0	0	7	0	0	0	0	0	0	78	0	0	0
0bc78992e47c79deb766dc56783a75e8	0	0	0	0	0	0	0	0	0	0	343	0	0	0	0	0	0	0	0	0	0	0	0	0	0	0	0	0	0	0	0
14ed96a04a10dc132cb9498b326fe8fe	0	0	0	0	0	265	0	0	0	0	0	0	0	0	0	0	0	0	0	0	0	0	0	0	0	0	0	0	0	0	0
5c3d0d142a80d46f9934ea34bdd487b6	0	0	0	0	12	4	128	148	30	12	14	0	0	0	0	0	0	0	0	0	0	0	0	0	0	0	0	0	0	0	0
703ce45f097f3e4553820af529ecd746	0	0	0	0	0	260	0	0	0	0	0	0	0	0	0	0	0	17	0	0	0	0	0	0	0	0	0	0	0	0	0
89a4f5da7535b2f8a98dfe47b689ea35	18	24	14	5	14	7	24	8	14	8	11	6	6	27	13	8	13	27	35	4	19	7	13	27	4	7	27	6	27	5	17
e30882f8fcf81e5c48126f0b887495ef	72	0	18	7	14	0	0	25	32	0	41	0	13	12	0	19	0	66	62	0	0	0	0	26	0	0	0	0	18	34	0
90fa4155afe10a8bf292087e30b04e42	11	104	18	0	0	0	50	30	126	0	45	0	0	0	0	0	0	0	0	0	0	0	0	0	0	0	0	0	0	0	0
22633b1e154176dabf15bc5b22ed003b	0	0	0	0	0	0	0	0	0	0	0	0	0	0	0	230	0	2	0	0	0	5	5	0	3	0	1	0	0	0	0
a888c697d655c4363a1dc0ff2a68504f	40	27	6	0	8	0	0	0	8	4	52	0	1	4	3	0	88	17	30	0	0	0	0	14	0	5	0	9	66	5	0
fcf40ce2ab84a5c977ae00c28c991892	0	0	0	45	0	0	0	0	0	42	0	0	72	0	0	0	0	0	0	0	0	0	0	0	70	0	0	0	0	0	0
05f392991f1a648aba92d9e2eff02983	0	0	0	0	0	242	0	0	0	0	0	0	0	0	0	0	0	0	0	0	0	0	0	0	0	0	0	0	0	0	3
866731e705bf7002d0498bb57960dc03	0	0	0	0	0	0	0	0	0	0	0	0	0	0	10	7	0	0	0	0	0	0	2	0	0	0	0	0	15	452	0
a98c5786167e8d36817973fa3cdb1afc	0	0	0	0	0	199	0	0	0	0	0	16	0	0	0	0	0	0	0	0	0	0	0	0	0	15	0	0	0	0	0
f389d299295ef0a89e7fdcfc745271bf	0	0	0	0	0	218	0	0	0	0	0	0	0	0	0	0	0	0	0	0	0	5	0	0	0	0	0	0	0	0	0
3abad6ef52668b1ee0613403ef33862b	54	0	0	0	60	0	0	0	0	0	0	0	0	0	0	62	0	80	0	0	0	0	0	0	0	0	0	0	0	28	0
1e4b7bd7262cfe83c49bf12218764ac9	3	0	0	38	0	0	0	0	0	39	19	0	77	0	3	0	0	0	0	0	0	13	0	0	12	0	0	0	0	0	2
10e88d39b04864a7ae3b27665a0ccd89	11	9	0	0	11	0	18	9	142	22	19	0	0	0	0	0	0	24	0	0	0	0	0	10	0	0	0	0	0	0	0
ca3a7da58beb7aba9308a84a3e1e6376	0	0	0	4	155	15	0	0	0	0	0	0	0	0	10	0	0	0	0	0	0	0	0	0	0	0	0	0	0	0	23
b6f9a3893665007113b7611d886936b0	4	15	0	3	0	16	32	0	0	0	165	0	0	4	0	1	0	0	0	12	0	0	0	7	0	0	0	0	3	0	0
9bc4be74c3b566ddd9bbfbd3b67ce1d8	0	0	0	0	0	0	0	113	0	0	73	0	0	0	0	0	0	0	0	0	0	0	0	0	0	0	0	0	0	0	0
b3bdf806a27f131ad3a809c11beda9d4	0	3	7	0	0	160	0	0	0	0	0	0	0	3	0	0	0	0	0	0	0	0	0	0	0	0	0	0	0	0	3
fdb85bf46900d8121ca5a91189a2ba70	0	0	0	0	0	0	0	134	0	0	0	0	0	0	0	2	11	30	0	0	0	0	0	5	0	0	0	0	0	0	0
d8c55739c4dcfb51fd23a4e271f92073	0	0	0	0	0	0	0	0	0	0	15	0	0	0	1	0	206	0	0	0	0	0	0	0	0	0	2	0	0	0	0
428c275f29846f6b46d563f527244c23	0	0	0	0	0	183	0	0	0	0	0	0	0	0	0	0	0	0	0	0	0	0	0	0	0	0	0	0	0	0	0
0bdd993a8b134c1fd1bc51d7df54c2ea	0	0	0	0	0	163	0	0	0	0	0	0	0	0	0	0	0	0	0	0	0	0	0	0	0	0	0	0	0	0	0
c694031c1f62c27c74b2db1f9eb44a5d	55	36	20	0	19	0	0	13	33	7	18	0	0	0	0	0	0	30	0	0	0	32	10	0	0	0	0	0	0	4	6
1ed9fb4eee01b3440503af64372b5f1a	0	0	0	0	0	156	0	0	0	0	0	0	0	0	0	0	0	0	0	0	0	0	0	0	0	0	0	0	0	0	0
421730388cf6b736d6cfc5d99e9aaaa9	0	59	0	0	0	0	58	35	59	0	28	0	0	0	0	0	0	0	0	0	0	0	0	0	0	0	0	0	0	0	0
54563bf35ea804856c9132dace32a8ba	0	0	2	41	0	0	0	0	0	13	0	1	23	0	1	0	0	0	0	0	0	23	0	0	54	0	6	0	2	0	0
3fae10dad58c7166783f822bc86d72f8	21	27	11	4	68	0	32	0	0	4	14	0	0	1	0	1	0	14	0	0	5	0	0	5	0	0	0	0	0	0	3
5dbf3a4ea08b0f2a207bdb8cfe1118db	8	0	5	15	0	4	0	3	0	0	0	0	25	10	0	0	0	0	0	0	10	0	0	0	30	7	0	0	8	0	29
abae568cf0915606ff413646b8d6cae4	11	8	0	3	0	5	13	0	16	0	10	2	6	0	0	3	11	24	18	5	21	7	9	0	2	6	20	0	16	6	13
4d5e251da4dd447c6689b5fb933388db	7	0	0	0	0	0	0	0	0	0	0	0	0	0	0	57	0	0	0	0	0	0	0	0	0	0	0	0	0	150	0
1d43f49335b05f19ea87374034224df7	0	0	0	0	0	0	0	0	0	0	0	0	0	0	0	144	0	15	0	0	0	0	0	0	0	0	0	0	0	0	0
845be9bcf84bb5552faffd119df35d60	0	0	0	0	0	0	0	0	0	0	0	0	0	0	0	0	0	0	0	0	0	0	0	0	129	0	0	0	0	0	0
6a912d40ed6837a8ca59527ba73f9590	0	12	0	14	0	0	0	0	0	26	0	0	24	0	0	3	0	18	0	0	0	30	0	0	23	0	0	0	0	0	11
14ebc5a6e17b942665997906829641ca	0	0	0	0	0	0	16	0	0	11	0	0	0	0	0	6	0	26	32	0	0	43	0	0	26	0	0	0	0	0	23
edf1d0578039ee1e40b9b12f698bfe39	0	0	0	0	0	0	289	0	0	0	0	0	0	0	0	0	0	0	0	0	0	0	0	0	0	0	0	0	0	0	0
18824fb0d9935300bbe6024c7bf06a57	0	0	0	0	0	140	0	0	0	0	0	0	0	0	0	0	0	0	0	0	0	0	0	0	0	0	0	0	0	0	0
983ea78b5930b60e41f4ef9e99018d58	0	0	0	0	0	0	0	0	0	0	0	0	0	0	0	0	0	0	0	0	0	0	0	0	0	163	0	0	0	0	0
bd24217ad56fa5f022459042091b7b00	62	14	0	6	3	0	0	8	30	4	4	0	1	5	5	4	0	10	12	0	0	12	0	10	0	0	0	0	20	15	13
87a7764a50832f313559d59ac08c25c7	0	0	0	0	0	0	0	0	0	0	0	0	0	0	0	0	0	0	0	0	0	0	0	0	0	0	0	206	0	0	0
74114cb16f435a701e76c195e5493fd9	0	30	0	0	0	0	0	0	0	0	124	0	0	0	0	0	0	0	0	0	0	0	0	0	0	3	0	0	0	0	28
d900aadd0a868aad7c2bd0ef59a7b74c	0	0	0	0	0	105	0	0	0	0	0	0	0	0	0	0	0	0	0	0	0	0	0	0	0	0	0	0	0	0	0
fe7755189a17460218fcf19f5a50638a	74	0	0	5	12	0	0	11	0	0	0	0	0	28	4	6	15	0	0	0	0	0	0	0	0	0	0	0	0	30	0
f8b9d4521e8c1408ac64a0d72beee055	63	27	0	0	0	0	35	0	73	0	0	0	0	0	0	0	0	0	0	0	0	0	0	0	0	0	0	0	0	0	0
1e10a2b14e1bc8d11de82779db5a83eb	0	0	0	0	0	117	0	0	0	0	0	0	0	0	0	0	0	0	0	0	0	0	0	0	0	0	0	0	0	0	0
1ad33818f9a4367640fe63c6ae2166fc	0	0	0	2	0	0	0	0	0	0	139	0	0	0	0	0	0	0	27	0	0	0	0	0	9	0	0	0	0	0	0
08d077c11a15ecee1b4fd2205749b3c7	0	0	0	0	0	0	0	0	0	0	0	0	0	0	0	0	145	0	0	0	0	0	0	0	0	0	0	0	0	0	0
44764c0def226cae9fa2ba4108d8fe7f	0	32	0	0	0	0	0	0	0	9	0	0	0	0	5	0	93	0	0	0	0	0	0	0	0	0	0	0	0	3	0
c3808afeb90ca4f2c8b5f5b316531ce0	0	0	0	0	11	0	0	0	150	0	0	0	0	0	0	0	0	0	0	0	0	0	0	0	0	0	0	0	0	0	0
2d2f203b5485b53a429da9e22e56bbee	0	0	0	0	0	119	0	0	0	0	0	0	0	0	0	0	0	0	0	0	0	0	0	0	0	0	0	0	0	0	0
fb7251c978240133dada7954909e6462	15	0	0	0	0	0	0	0	0	7	0	0	14	0	0	57	0	0	44	0	0	14	7	0	17	0	0	0	0	0	0
4e950c458e533a3b90ffbdd66280959a	0	0	0	0	0	0	0	0	0	0	0	0	0	0	0	0	88	104	0	0	0	0	0	0	0	0	0	0	0	0	0
6c471886e22eeee6c928048777420281	0	0	0	0	0	0	0	71	0	0	38	0	0	0	0	0	0	0	0	0	0	0	0	0	0	0	0	0	0	0	0
5ce78a8785df1936ba176640359db703	0	0	0	0	0	0	0	0	0	0	0	0	0	0	0	0	137	0	13	0	2	0	0	0	0	0	0	0	0	0	1
fa53b79557d7891a683c91b2d04e2d00	0	0	0	0	0	114	0	0	0	0	0	0	0	0	0	0	0	0	0	0	0	0	0	0	0	0	0	0	0	0	0
8c0433586c363454ff8fdd77c9f70757	0	0	0	0	17	0	0	0	0	0	72	0	0	14	0	0	0	0	0	0	0	0	0	0	0	0	0	0	0	0	16
da2e038717d47408b8b12a766f5f1645	0	51	0	0	0	0	9	0	0	0	0	0	0	0	0	0	0	0	0	0	0	0	0	0	0	0	0	0	0	152	0
6dc029a792574fe4ac296deb07fb10db	0	0	0	0	0	0	0	0	0	0	0	0	0	0	0	0	0	0	0	0	0	0	0	0	0	0	0	0	0	0	99
48d12c7e25bf3041b6f6ecfcaa231a9b	0	0	0	3	5	0	0	73	0	0	0	0	13	0	0	0	9	0	0	0	0	0	0	0	0	0	0	0	0	0	0
5ff093e9254895a8ffbdc78d1269b149	0	0	0	0	0	88	0	0	0	0	0	0	0	0	0	0	0	0	0	0	0	0	0	0	0	0	0	0	0	0	0
64007112531c0b0771ba12c3286891ed	68	5	10	0	9	0	4	9	0	0	21	0	0	0	0	1	0	10	38	0	0	0	0	9	0	2	0	0	6	0	0
ab4ae7a3c158ca47ed553a0cc737b9c5	175	0	0	0	0	0	0	0	0	0	0	0	0	0	0	0	10	0	0	0	0	0	0	0	0	0	0	0	0	0	0
d206813b4c6f54cff2a26ef313015ddb	0	0	0	37	0	0	0	0	0	37	0	0	0	0	0	0	0	0	0	0	0	0	0	0	25	0	0	0	0	0	0
6e5ccf1343df76ac70e8b315b6b43840	0	0	0	0	0	103	0	0	0	0	0	0	0	0	0	0	0	0	0	0	0	0	0	0	0	0	0	0	0	0	0
0b6423f95e525d1f23dec538d8169fb6	9	0	0	0	0	0	0	0	0	5	0	0	19	0	0	0	28	11	0	0	0	0	0	0	0	0	0	0	0	0	35
daac289f1adbc63bf20fa8f4ad419b56	0	0	0	0	0	0	0	0	0	0	0	0	0	0	0	0	0	0	0	0	0	91	0	0	0	0	0	0	0	95	0
a934a70ad3fffaaad69f037880a972ed	5	0	0	0	0	0	0	0	0	21	0	0	0	0	0	0	1	27	90	0	0	0	31	0	30	0	0	0	0	0	0
5ff02e2cf4968709877d936dd5056b03	0	0	0	0	0	0	0	97	0	0	0	0	3	0	0	0	0	0	0	0	0	0	0	0	0	0	0	0	0	0	0
ad9fac34e4a2ca182f542016706ea003	0	110	0	0	0	0	0	0	0	0	0	0	0	0	0	0	0	112	0	0	0	0	0	0	0	0	0	0	0	0	0
91cee06b77d9a49e8c918916470a0a96	0	0	0	0	0	0	0	39	0	0	54	0	0	0	0	0	0	0	0	0	0	0	0	0	0	0	0	7	0	0	0
77556569d95fdb783a1e7612ab72764d	0	0	0	0	0	0	0	0	0	0	0	0	0	0	0	0	113	0	0	0	0	0	0	0	0	0	0	0	0	0	0
8787eb0ab283407c7fe1e02d23fc626a	0	0	0	0	0	0	11	0	0	0	0	5	0	0	0	0	0	0	18	0	0	0	0	0	0	0	0	0	0	0	92
ca839d5eeb45b4b8a89d3195e8208f95	0	0	0	0	0	0	0	0	0	15	0	0	17	0	0	44	0	0	0	0	0	36	0	0	0	0	0	0	0	0	0
e3549e26f7a7d1ef49c4fb52118b7065	0	0	0	14	0	14	0	0	43	0	11	0	0	0	0	0	0	0	0	0	0	0	0	13	31	0	0	0	0	0	0
42991034eee1b24f736c692718754df7	0	0	0	0	95	0	0	0	0	0	0	0	0	0	0	0	0	0	0	0	0	0	0	0	0	0	0	0	0	0	0
f281032633ab5f7937b70d6006ea64b6	0	0	7	0	0	0	0	2	0	6	0	0	0	0	0	10	0	64	31	0	0	0	0	0	3	0	0	0	0	3	13
877d620654b1cb693f7fe079488de4a6	0	0	0	0	0	0	0	0	0	0	95	0	0	0	0	0	0	0	0	0	0	0	0	0	0	0	0	0	0	0	0
19c1fec93bed7f18cd9a22bedc1ebbae	0	0	0	10	0	0	0	0	0	0	0	0	0	0	0	67	0	9	0	0	0	0	0	0	0	0	0	0	0	0	12
4fca83ffd26e3f5e8b81256c6d9bf018	0	36	7	0	0	0	32	6	30	0	20	0	0	0	0	0	0	0	0	0	0	0	0	0	0	0	0	0	0	0	0
cb967b8fdadcc315180e43b348cebe67	0	0	0	0	0	87	0	0	0	0	0	0	0	0	0	0	0	0	0	0	0	0	0	0	0	0	0	0	0	0	0
ea2bf14d6d64a3d9082f8897bdb601c2	0	0	0	0	0	76	0	0	0	0	0	0	0	0	0	0	0	0	0	0	0	0	0	0	0	0	0	0	0	0	0
46949e602d4f7d7421f00dc259ade6c9	0	0	0	0	0	71	0	0	0	0	0	0	0	0	0	0	0	0	0	0	0	0	0	0	0	0	0	0	0	0	0
a7bc5a5d5bd4bbb1e8ff324f9de48639	0	0	0	0	0	65	0	0	0	0	0	4	0	0	0	0	0	0	0	0	0	0	0	0	0	0	0	0	0	0	0
fd71965c3787a72ed4bf296a757caf38	0	0	0	0	0	0	0	67	0	0	0	0	0	0	0	0	0	0	0	0	0	0	0	0	0	0	0	0	0	0	0
f04785ee6c44dcbcbcb84e901072d048	0	2	0	0	0	0	0	0	0	0	0	0	0	0	0	0	0	3	0	0	0	0	0	0	0	0	0	0	4	159	0
05973327a78cba9b4e09987d532fabe6	1	8	0	3	0	0	0	12	0	6	0	1	0	0	0	0	0	0	0	0	0	0	0	0	0	0	0	0	0	0	37
3b04bc880738ed024e4ce1952a551938	0	0	0	0	0	0	0	0	0	0	0	0	0	0	0	0	0	193	0	0	0	0	0	0	0	0	0	0	0	0	0
9006ebdb34828f1b0f22e299b716b1d0	0	0	0	0	0	0	0	0	0	93	0	0	0	0	0	0	0	0	0	0	0	2	0	0	0	0	0	0	0	0	0
ce94da08fa5a8d1fdad7f623ccef5171	0	0	0	0	0	0	0	0	0	0	0	0	18	0	0	0	0	51	0	0	8	0	5	0	0	5	11	0	3	0	3
9a5e35c73cf6f6c02559e05ccefafed0	0	0	0	17	0	0	0	0	0	10	0	0	7	0	0	0	0	0	0	0	0	24	0	0	17	0	0	0	0	0	0
f584ad77f36566ba701028170c064698	0	40	43	0	0	0	14	2	39	0	0	0	0	0	0	0	0	0	0	0	0	0	0	0	0	0	0	0	0	0	0
7ea6714df53065e4bb30f60f9ed5f765	0	7	13	0	0	0	0	0	0	0	0	0	0	0	0	0	0	58	0	0	0	0	0	53	0	0	0	0	16	0	0
be705ed7d046113f3d316d161a517d8b	0	0	0	0	4	0	0	0	0	0	0	0	0	0	0	0	0	12	0	0	0	0	18	0	4	0	0	0	0	0	44
cc5bf17494767eeacf808757bc910e40	0	0	0	0	0	67	0	0	0	0	0	0	0	0	0	0	0	0	0	0	0	0	0	0	0	0	0	0	0	0	0
4be8aabb721f4e80e86d117a9b7e8022	0	0	0	0	0	8	17	1	79	0	0	0	0	0	0	0	0	0	0	0	0	0	0	0	0	0	0	0	0	0	0
63debfb6a2d47d940400d375691672b3	0	0	0	0	0	0	0	0	0	12	12	0	26	0	0	0	0	0	0	0	0	0	0	0	29	0	0	0	0	0	2
07b147e3a795106388c80401259164aa	0	20	0	0	0	0	28	0	22	0	6	0	0	0	0	9	0	21	0	0	0	0	0	0	0	0	0	0	0	0	0
a0b025e2b9ea09efe585527183c40c16	28	0	0	0	17	0	0	13	0	0	0	0	0	0	0	8	0	0	0	0	0	4	3	0	0	0	0	0	0	0	6
9446b8243659ad5ea3eb33988557a590	0	0	0	5	0	0	52	0	0	0	0	0	19	0	0	3	0	44	0	0	0	0	0	0	3	0	0	0	0	0	0
478b8f0a617a26c76e86dfaeeb8f66e1	0	0	0	14	0	0	0	0	0	16	0	0	13	0	0	0	0	0	0	0	3	10	0	0	24	0	0	0	0	0	0
d079226fa51c93f00f538a52aa70abfe	0	0	0	0	2	3	0	0	0	0	0	0	0	0	0	0	0	0	0	0	0	0	59	0	0	0	0	0	0	0	15
c30c9c8881efd23484cfbc8fc0d80248	2	0	0	0	0	0	0	0	0	23	0	0	0	0	0	30	0	0	0	0	0	0	0	0	19	0	0	0	0	0	7
ffbb62c11ac9e3266537b01cbfc12872	0	0	0	0	7	18	0	0	0	4	29	0	0	0	0	0	4	0	0	0	0	14	0	0	0	0	0	0	0	0	0
15e726e0d81f891c87556fb69e6ea223	0	0	0	0	0	0	0	0	0	0	45	0	0	2	0	0	37	0	0	0	0	0	0	0	0	0	0	0	0	0	0
ad561d0d61ed6134b6a56c5702545e2e	6	0	0	0	0	0	0	0	0	0	0	0	6	0	0	45	0	0	0	0	0	0	0	0	5	0	0	0	0	0	0
8c27728533ff6dc36872017f823c5c51	2	5	11	0	1	3	0	4	8	5	2	1	0	9	9	1	2	12	11	2	5	0	0	4	1	0	7	0	9	0	4
27105765f6dd940bcd548b1967619ad2	0	0	0	0	0	0	0	0	0	1	0	0	0	0	0	44	0	0	0	0	0	0	0	0	0	21	0	0	6	0	0
f00acce86db921407d421b03c9940e4b	0	0	0	0	0	71	0	0	0	0	0	0	0	0	0	0	0	0	0	0	0	0	0	0	0	0	0	0	0	0	0
3b8b09c7361d73db72805f22db306de5	4	41	0	0	5	0	5	15	0	0	0	2	0	13	0	0	0	0	0	0	0	0	0	0	0	0	0	0	0	3	0
b8bdb6439180ae61e4e9706d597717a9	0	0	0	0	0	0	0	0	0	11	47	0	19	0	0	0	0	0	0	0	0	0	0	0	0	0	0	0	0	0	0
a8d92da02a6430589db5ac8e9f6aef32	0	0	0	0	0	0	0	26	0	0	12	0	0	0	0	0	0	0	0	0	0	0	0	0	0	0	0	32	0	0	0
d053aa5ea5e03cf6e87695261f23899e	0	0	0	0	0	0	0	0	0	0	0	2	0	0	0	0	0	0	0	0	0	0	0	0	0	5	6	0	0	0	57
c1605406b722e8bc8f5965b579889ddd	0	0	0	0	0	0	0	3	0	0	4	0	0	0	0	0	0	0	0	0	0	0	0	0	0	0	0	62	0	0	0
0994e2319f0e2b54f9c4225647942eb8	0	0	0	0	0	0	0	0	0	0	0	0	0	0	0	40	0	0	44	0	0	0	0	0	5	0	0	0	0	0	0
1e2b481f87cdc39276ac04b6a5d43d73	0	0	0	0	0	0	0	0	0	0	0	0	0	0	0	59	0	0	0	0	0	0	0	0	0	0	0	0	0	0	0
01cfe42f09010f282dad709e778fb89b	8	0	0	6	0	0	0	0	0	7	0	0	0	0	0	28	0	0	0	0	0	0	0	0	15	0	0	0	0	0	0
8197e3de35dd5a1fc690325f3f345ce6	0	0	0	0	0	56	0	0	0	0	0	0	0	0	0	0	0	0	0	0	0	0	0	0	0	0	0	0	0	0	0
0c4c6009a6e2e237b45ddf0be66d6329	0	9	0	0	0	0	0	0	0	0	46	0	0	0	0	12	0	0	0	0	0	0	0	0	4	0	0	2	0	0	0
8368043725cc1a8fdd7e76915d5414af	0	0	0	0	0	62	0	0	0	0	0	0	0	0	0	0	0	0	0	0	0	0	0	0	0	0	0	0	0	0	0
935370ae88c884de8b58df8c9eaa2aa9	0	0	0	0	0	0	0	0	0	0	0	0	0	0	0	0	0	0	323	0	0	0	0	0	0	0	0	0	0	0	0
82c9bcaea78f36fafe11281fbecbfcd0	0	0	0	0	0	0	0	0	0	0	0	5	0	16	27	0	0	0	0	0	0	0	0	0	1	33	0	0	0	0	0
ce3f7f1b978b3476abc37ee000c05c1e	0	0	0	0	55	0	0	0	0	0	0	0	0	0	0	0	0	0	0	0	0	0	0	0	0	0	0	0	0	0	0
76c45a475fbbdbf9383766cb12c4d0e6	106	0	0	0	0	0	6	1	0	0	0	0	0	0	0	0	0	0	6	0	0	0	0	0	0	0	0	0	0	0	0
101614ea7cb48f7d5668f5dc6b4c351c	0	0	0	0	0	0	0	0	0	0	69	0	0	0	0	2	0	0	0	0	0	0	0	0	0	0	0	0	0	0	0
d26d404f2493f61135a1e16d477ac18c	0	0	0	0	0	0	0	34	0	0	20	0	0	0	0	0	0	0	0	0	0	0	0	0	0	0	0	0	0	0	0
6e5a2a57bb0328580b49361caa198ecd	0	0	0	0	0	62	0	0	0	0	0	0	0	0	0	0	0	0	0	0	0	0	0	0	0	0	0	0	0	0	0
dadcdc3f18f218b0509e71991e7cfc60	0	0	0	10	0	0	0	0	19	14	0	0	0	0	0	0	11	0	0	0	0	11	0	0	7	0	0	0	0	0	4
9f56e3a074a5339c0eba6c4e43d79ff5	0	0	0	0	0	0	0	0	0	12	0	0	0	0	0	0	0	14	0	0	0	28	0	0	18	0	0	0	0	0	0
35595ecf92ccbc2659e2f68ac2f4bd97	0	0	0	0	0	0	0	0	0	0	82	0	0	0	0	0	0	0	0	0	0	0	0	0	0	0	0	0	0	0	0
ac385abfd1bc8abfd029c89e92787cf1	0	0	0	0	0	63	0	0	0	0	0	0	0	0	0	0	0	0	0	0	0	0	0	0	0	0	0	0	0	0	0
d90fdb0128ba40eb0c4bef988bacd88f	6	0	0	0	0	0	0	0	0	0	0	0	0	0	0	44	0	0	9	0	0	0	0	0	0	0	0	0	0	0	0
6c1f2e6f7e796273cb3c72d31a3d4a34	0	0	0	0	0	0	0	0	0	0	0	0	0	0	0	0	56	0	0	0	0	0	0	0	0	0	0	0	0	0	0
53e9c32aa18814da4001c56f8499d608	0	0	0	0	0	0	0	0	0	0	58	0	0	0	0	0	0	0	0	0	0	0	0	0	0	0	0	0	0	0	3
9456231958b1d624b1a480680aa9c14d	0	0	0	0	0	0	0	0	0	0	0	0	0	0	0	0	0	0	0	0	0	0	55	0	0	0	0	0	0	0	0
b3b4a01cf5aa120dafa8c4f01b8fcac6	0	0	0	0	0	0	0	0	0	0	0	0	0	0	0	0	72	0	0	0	0	0	0	0	0	0	0	0	0	0	0
f892325556725b1d24d9fd4609f98e9f	0	0	18	0	3	0	0	11	0	10	0	0	0	15	15	0	0	0	0	0	0	0	0	7	0	0	0	9	0	0	0
ccf717c5cb4a8f9710e6d40e7538546e	0	0	0	0	0	0	0	0	0	0	66	0	0	0	0	0	0	0	0	0	0	0	0	0	0	0	0	0	0	0	0
6930b679f8cfd130f20a68b88460f7fd	0	0	0	0	3	0	0	0	0	0	0	0	0	0	0	49	0	3	0	0	0	0	0	0	1	0	0	0	0	0	0
b65a31d7962dbb6be7cc1736f10357fb	0	0	0	0	0	0	0	48	0	0	0	0	0	0	0	0	0	0	0	0	0	0	0	0	0	0	0	0	0	0	0
0cd332ababc583cc393732bb4e164a60	0	0	0	0	0	0	0	0	0	0	0	0	10	0	0	0	0	26	0	0	0	38	6	0	0	0	0	0	0	0	0
e7b26c2efee410029baa6256c5c073e2	0	0	0	0	0	0	0	0	0	0	0	0	0	0	8	0	0	22	0	0	0	0	0	0	0	0	0	0	21	48	0
8468429718b7cb848074063f84f3b5fb	0	0	0	0	0	54	0	0	0	0	0	0	0	0	0	0	0	0	0	0	0	0	0	0	0	0	0	0	0	0	0
e6bc67519a90663b65a20c751323c1c4	0	0	0	0	0	0	0	0	0	0	0	0	0	0	0	49	0	0	0	0	0	0	0	0	0	0	0	0	0	0	0
638981a7e8b54a233325cde97a559748	0	0	0	0	0	0	0	0	0	0	0	0	0	0	0	0	64	0	0	0	0	0	0	0	0	0	0	0	0	0	0
d267afc94d46ab21a20905418551bca4	10	0	0	0	0	0	0	0	0	0	0	0	0	0	0	0	38	0	0	0	0	0	0	0	0	0	0	0	0	0	0
5c22bcb8ce4a62d2df6707ae38938001	0	29	4	0	0	0	0	0	10	0	0	1	0	0	0	0	22	0	0	0	0	0	0	0	0	0	0	0	0	0	0
48e6fec33b297117f718ded93106a7d3	0	0	0	0	0	52	0	0	0	0	0	0	0	0	0	0	0	0	0	0	0	0	0	0	0	0	0	0	0	0	0
766c5e39e971f357b88fd11fe6770eb4	0	0	0	0	0	44	0	0	0	0	0	0	0	0	0	0	0	0	0	0	0	0	0	0	0	0	0	0	0	0	0
9ce25d3cf57e20e80679731666abffb6	103	0	0	0	0	0	0	0	0	0	0	0	0	0	0	0	0	0	0	0	0	0	0	0	0	0	0	0	0	0	0
f361958663ac5cacfeddd943c5a0646f	0	0	0	0	0	0	0	0	0	14	0	0	13	0	0	0	0	0	0	0	0	0	0	0	27	0	0	0	0	0	0
a2d5bdadf6189bbeb2243bacb6fe151a	85	0	0	0	0	0	0	0	0	0	0	0	0	0	0	0	0	0	0	0	0	0	0	0	0	0	0	0	0	0	0
244fe53d051e2cff439e238b05a58f9e	0	0	0	0	0	0	0	0	0	0	59	0	5	0	0	0	0	0	0	0	0	0	0	0	0	2	0	0	0	0	1
685141efc45ed2afa7b3997cf1d030ca	0	0	0	0	0	0	0	0	0	3	3	0	11	0	0	0	0	12	22	0	0	31	0	0	0	0	0	0	0	0	0
6fd88c562cbd1ae157df63e52bfe4ca7	10	0	0	0	2	0	0	5	27	0	0	0	0	0	0	0	0	0	0	0	0	10	0	7	0	0	0	0	0	0	0
7d0d86f4f8fb3e6a72400746eec93057	0	0	0	0	0	0	4	0	0	0	0	0	0	0	0	0	49	0	0	0	0	0	0	0	0	0	0	0	0	0	0
1020e88dac96e318259720cee266b4eb	0	0	0	0	0	0	29	0	0	0	12	0	0	0	0	0	16	0	0	0	0	0	0	5	0	0	0	0	0	0	0
49c1dacceac651b371f0bc05c620aafe	8	0	0	0	0	0	0	23	0	0	8	0	0	0	0	0	0	0	0	0	0	0	0	0	0	0	0	13	0	0	0
010118a551d72709780c54cb764fe448	0	0	4	0	0	10	0	0	42	0	0	0	0	0	0	0	0	0	0	0	0	0	0	0	0	0	0	0	0	0	0
53fdce617405777197d1ddf9e461e409	0	0	0	0	0	0	0	0	0	0	0	0	0	0	0	0	45	0	0	0	0	0	0	0	0	0	0	0	0	0	0
c6c9dfdbb4fcb917967a114ebf823b8b	0	2	0	0	0	0	0	0	0	50	0	0	0	0	0	0	0	0	0	0	0	0	0	0	0	0	0	0	0	0	0
481aff00a6d1714b5aa462a24c1db541	0	0	0	0	0	48	0	0	0	0	0	0	0	0	0	0	0	0	0	0	0	0	0	0	0	0	0	0	0	0	0
6dbc19a2bc20dbea1b3164d0ca379ee1	0	0	0	0	0	12	0	0	0	0	43	0	0	0	0	0	0	0	0	0	0	0	0	0	0	0	0	0	0	0	0
4fb95fe07123639fc8fce8313268b842	0	0	0	0	0	13	0	5	38	0	0	0	0	0	0	0	0	0	0	0	0	0	0	0	0	0	0	0	0	0	0
8f6ddbe5698033f8c580b04fff66cd14	0	0	0	0	0	38	0	0	0	0	0	0	0	0	0	0	0	0	0	0	0	0	0	0	0	0	0	0	0	0	0
7e07b14a7e609dbc4a9e337fd9212aec	0	0	0	0	0	0	0	0	0	0	0	0	0	0	0	0	0	0	0	0	0	0	0	0	40	0	0	0	0	0	0
875e41741322b8504415ff191ea2585c	0	0	0	0	0	0	0	0	0	0	49	0	0	0	0	0	0	0	6	0	0	0	0	0	0	0	0	0	0	0	0
7e744f8509c5e1c18541d0ad44de36da	0	0	0	0	0	0	0	0	0	0	0	0	0	0	0	0	46	0	0	0	0	0	0	0	0	0	0	0	0	0	0
5169aabc1e1d2637a446821502900231	0	0	0	0	0	27	0	0	0	0	0	0	0	0	0	0	0	0	0	0	0	0	0	0	0	0	0	0	0	0	0
ac6671a01350541db2c3ec78e9435020	0	0	0	0	0	0	0	25	0	9	0	0	0	0	0	0	0	0	0	0	0	0	0	0	0	0	0	0	0	0	0
7731788a251329f7aa356ec33eddbe24	0	0	0	0	0	0	0	0	0	0	0	0	0	0	0	0	40	0	0	0	0	0	0	0	0	0	0	0	0	0	0
a30bfa1e4f4e0b28786a138e2b02ea26	0	12	0	0	0	0	0	0	3	0	0	0	9	6	0	20	0	0	0	0	0	0	0	0	0	0	0	0	0	0	0
e4d4149d702c9e493ee1eeb1bc1009e6	0	0	0	0	0	0	0	0	0	0	0	0	0	0	0	0	0	0	0	0	0	0	0	0	0	0	0	0	0	91	0
aeba3d8cd09ec172e0411a09e88300de	0	0	0	15	0	0	0	0	0	5	0	0	9	0	0	0	0	0	0	0	0	0	0	0	6	0	0	0	0	0	0
962f2fc78424954662a182212847f7a6	0	0	0	0	36	0	0	0	0	0	0	0	0	0	0	0	0	0	0	0	0	0	0	0	0	0	0	0	0	0	0
8c4704aef5634637a9180f65cf3a97ed	0	0	0	0	0	0	0	0	0	9	0	0	1	0	0	32	0	0	0	0	0	0	0	0	0	0	0	0	0	0	0
d83c016159151c70d200e6896dd75ef6	0	0	0	0	0	0	0	0	0	0	0	0	0	76	0	0	0	0	0	0	0	0	0	0	0	0	0	0	0	0	0
d626302b1c182dd041337867c2b189ef	0	0	0	0	0	0	0	0	0	0	0	0	0	0	0	0	0	0	0	0	0	0	5	0	0	3	0	0	0	0	43
f7f906716e0e668ce3c7fa7198cca893	0	0	0	0	0	0	0	0	0	0	0	0	0	0	0	0	0	99	0	0	0	0	0	0	0	0	0	0	0	0	0
864f0072833590f178b2aae98727045a	69	0	0	0	0	0	0	0	0	0	0	0	0	0	0	0	0	0	0	0	0	0	0	0	0	0	0	0	0	0	0
5c666ba2e5aa25e756f059c9d6f02df4	81	0	0	0	0	0	0	0	0	0	0	0	0	0	0	0	0	0	0	0	0	0	0	0	0	0	0	0	0	0	0
fafc581b34837251fb2c9731eb8d7093	0	0	0	0	0	0	0	0	0	0	0	0	0	0	0	0	0	0	0	0	0	0	0	0	0	0	0	50	0	0	0
1cd3c13835a42c49cb07942805ba8695	1	0	0	0	0	0	0	0	0	0	50	0	0	0	0	0	0	0	0	0	0	0	0	0	0	0	0	0	0	0	0
c42dd658e576bf709cc850060b2445eb	0	0	0	0	0	37	0	0	0	0	0	0	0	0	0	0	0	0	0	0	0	0	0	0	0	0	0	0	0	0	0
f2b2287774565ada397c5419ff479a92	0	0	0	0	0	0	0	0	0	5	0	0	11	0	0	10	0	0	0	0	0	0	0	0	19	0	0	0	0	0	0
9d21b3c27e8bf3f25d18e72fd006886e	0	0	17	0	0	1	0	12	24	0	0	0	0	0	0	0	0	0	0	0	0	0	0	0	0	0	0	0	0	0	0
7b1bfdf547641763d262fefccfdba99e	0	0	0	0	0	0	0	22	0	0	14	0	0	0	0	0	0	0	0	0	0	0	0	0	0	0	0	1	0	0	0
a10c330e117dfe5c79dd6918418a293f	0	0	0	0	0	0	0	0	0	0	0	0	0	0	0	0	0	0	0	0	0	0	45	0	0	0	0	0	0	8	0
83dc44b69181fd539589232d7ce636fb	0	0	0	0	0	33	0	0	0	0	0	0	0	0	0	0	0	0	0	0	0	0	0	0	0	0	0	0	0	0	0
d047b3393b935f1109bf563889b45662	0	0	0	0	0	0	0	0	11	0	0	0	0	0	0	9	0	0	0	0	0	0	0	0	0	0	0	0	0	46	0
1966b2d7776fd6ceb604e70b2e349fcb	0	0	0	0	0	0	0	0	0	15	0	0	0	0	0	35	0	0	0	0	0	0	0	0	0	0	0	0	0	0	0
885a6c36c553187a8f6bf4f3e2cecad1	29	7	3	0	0	0	10	4	0	0	0	0	0	0	0	0	0	9	0	0	0	9	0	0	0	0	0	0	0	0	0
d1fda7d0a0f421a853f1807669d228d6	0	0	0	8	0	0	69	0	0	0	0	0	0	0	0	0	0	0	0	0	0	0	0	0	0	0	0	0	0	0	0
1d00ad3a489260fefbf56c178f07a2dc	0	0	0	0	0	34	0	0	0	0	0	0	0	0	0	0	0	0	0	0	0	0	0	0	0	0	0	0	0	0	0
5bf499b81e50932cb19d790bad232bb5	0	0	0	0	0	0	0	0	0	0	0	0	0	0	0	46	0	0	0	0	0	0	0	0	0	0	0	0	0	0	0
48886b655c84d9d3e7b53d2e4f3a3e90	0	0	0	0	0	5	0	0	42	0	5	0	0	0	0	0	0	0	0	0	0	0	0	0	0	0	0	0	0	0	0
aa3f2e872135f38286367f8e73730008	0	0	0	0	0	0	0	0	0	0	0	0	0	0	0	37	0	0	0	0	0	0	0	0	0	0	0	0	0	0	0
426c8f8d1da1e439dcb9bc11a74e83ef	0	0	0	0	0	0	0	0	0	0	0	0	0	0	0	38	0	0	0	0	0	0	0	0	0	0	0	0	0	0	0
7cec9a9b9bb9de3e89d55cbec7c164ac	0	0	0	0	0	40	0	0	0	0	0	0	0	0	0	0	0	0	0	0	0	0	0	0	0	0	0	0	0	0	0
4d836568e717aaf24549b7a2ae737415	0	0	0	0	0	0	0	23	0	0	12	0	0	0	0	0	0	0	0	0	0	0	0	0	0	0	0	0	0	0	0
d0c5ebaacd8ac5ac6a94a269863939bb	0	0	0	0	0	0	0	0	0	0	0	0	0	0	0	0	0	0	0	0	0	0	0	0	0	0	0	54	0	0	0
68fc2e96aa586d2e468f942914f3502e	0	0	0	0	0	0	0	0	0	0	0	0	0	0	0	30	0	0	0	0	0	0	0	0	0	0	0	0	0	0	0
4a74d71d6a8afb28b9df7ace59fe2457	57	0	0	0	0	0	0	0	0	1	0	0	0	0	0	0	0	0	0	0	0	0	0	0	0	0	0	0	0	0	0
cffe73f808b9edb52cb71ec53292ea0a	0	0	0	0	0	0	0	0	0	0	0	0	34	0	0	0	0	0	0	0	0	0	0	0	0	0	0	0	0	0	0
cee56dd2e1d3691659d5230eaac05678	0	0	0	0	0	0	0	21	0	0	5	0	0	0	0	0	0	0	0	0	0	0	0	0	0	0	0	7	0	0	0
d8eba057af3a2ec0c0987518e646e407	0	0	0	0	0	0	0	0	0	0	0	0	0	0	0	0	32	0	0	0	0	0	0	0	0	0	0	0	0	0	0
2e36ab97f7445f2fd2308774c2e13cca	0	0	0	0	0	0	0	0	0	0	0	0	0	0	0	0	0	0	0	0	0	0	0	0	0	0	0	46	0	0	0
1d55744b8b955ec7a96a9969b0dd1301	5	0	6	1	1	1	0	0	1	1	0	2	0	4	0	2	2	0	7	0	0	0	0	5	1	0	5	3	5	1	1
6ef081424ffb8e6b41213f33e606bd8b	0	0	0	0	0	0	0	0	0	0	0	0	0	0	0	0	0	0	0	0	0	0	0	0	0	0	0	0	0	0	30
005078a4daf38b798a92fb78776f6afd	0	0	0	0	0	0	0	0	0	0	14	0	0	0	0	0	0	0	0	0	0	0	0	0	0	0	0	0	0	0	20
c0f87ad4b287cbc94a6720e2891d3a37	0	0	0	0	0	0	0	0	0	0	0	0	32	0	0	0	0	0	0	0	0	0	0	0	0	0	0	0	0	0	0
03755fe486cff77a694ae77481c1cd8a	0	0	0	0	0	0	0	0	0	0	0	0	0	0	0	0	38	0	0	0	0	0	0	0	0	0	0	0	0	0	0
10ee36f212c1edc2c60ae58e65b78724	0	0	0	0	0	0	0	25	0	0	0	0	0	0	0	0	0	0	0	0	0	0	0	0	0	0	0	0	0	0	0
3f985c255ecd19ea40dde5d359726844	0	0	0	0	0	0	0	0	0	0	45	0	0	0	0	0	0	0	0	0	0	0	0	0	0	0	0	0	0	0	0
6d996bfa6a12697782d9c72e51acf3ba	0	0	0	0	0	0	0	0	0	0	46	0	0	0	0	0	0	0	0	0	0	0	0	0	0	0	0	0	0	0	0
0e6211521a2f50f7bd87f6aaccc59357	0	0	0	0	0	0	47	7	0	0	0	0	0	0	0	0	0	10	0	0	0	0	0	0	0	0	0	0	0	0	0
a8f4f5879d23fd9f99a36d000c43f306	0	0	0	0	0	0	0	0	0	0	33	0	0	0	0	0	0	0	0	0	0	0	0	0	0	0	0	0	0	0	0
3fc1d2605db41f7d5c94948d169bdedf	68	0	0	0	0	0	0	0	0	0	0	0	0	0	0	0	0	0	0	0	0	0	0	0	0	0	0	0	0	0	0
66dae45289d8a05679ccbafe5f3f4d94	0	0	0	0	0	29	0	0	0	0	0	0	0	0	0	0	0	0	0	0	0	0	0	0	0	0	0	0	0	0	0
03e6142ef798e238053d1b5b8e7e133e	0	0	0	0	0	0	0	0	0	0	39	0	0	0	0	0	0	0	0	0	0	0	0	0	0	0	0	0	0	0	0
0a3025c0fb5d7da839f41ee59ae77011	0	0	0	0	0	0	0	0	0	0	0	1	0	0	11	11	0	0	0	0	0	0	0	0	2	1	9	5	8	0	6
ba24b6ac2983ca0fe870af55a89ca39e	0	0	0	0	0	0	0	0	0	0	12	0	0	0	0	0	0	0	0	0	0	0	0	0	0	6	0	0	14	0	0
e7743ed47ec7a0b1c9357bf13b55bdee	47	16	0	0	0	0	0	0	0	0	0	0	0	0	0	0	0	0	0	0	0	0	0	0	0	0	0	0	0	0	0
dffab31d74df38080b888d04a0aa67bb	9	0	0	0	0	0	0	0	0	0	0	0	0	0	0	0	0	26	82	0	0	0	0	0	0	0	0	0	0	0	0
ac5c975ec1f79013bc51bad091d4e788	0	0	0	0	0	0	0	15	0	0	4	0	0	0	0	0	0	0	0	0	0	0	0	0	0	0	0	7	0	0	0
4faff60fe7ccf9a3bc5a63e1e7bfb4ea	16	4	8	0	0	0	0	5	0	0	0	0	0	0	0	0	0	8	0	2	4	0	0	0	0	0	0	0	0	0	0
bb195dc1d6d219ee7cb86ec4b80d52f9	0	0	0	0	0	0	0	2	0	0	24	0	0	0	0	0	0	0	0	0	0	0	0	0	0	0	0	7	0	0	0
28cd250398fbb55c50df9dd6472f9d90	0	11	0	0	9	2	0	0	0	3	13	0	0	0	0	0	0	0	0	0	0	0	0	0	0	0	0	0	0	0	0
59e5799fe63f5d78c300291712748918	0	0	0	0	0	0	0	0	0	0	0	0	4	0	0	28	0	0	0	0	0	0	0	0	0	0	0	0	0	0	0
aebd6d012baa8d1e96f7b61598e58e7a	0	0	0	0	0	5	0	0	0	6	0	0	6	0	0	1	0	0	0	0	0	6	0	0	0	0	0	0	0	0	7
c2ccb25bb5e1745285e5075664f7a800	0	0	0	0	0	0	0	0	0	0	0	0	0	0	0	36	0	0	0	0	0	0	0	0	0	0	0	0	0	0	0
763966a6cfbd6bf8015795ca7e797d95	0	0	0	0	0	0	67	0	0	0	0	0	0	0	0	0	0	0	0	0	0	0	0	0	0	0	0	0	0	0	0
b112eca7e5617af4162f83610d1ff9d7	50	0	0	0	0	0	0	0	0	0	0	0	0	0	0	0	0	0	0	0	0	0	0	0	0	0	0	0	0	0	0
32cbfa177680250a8e1751dc79d13257	0	0	0	0	0	0	62	0	0	0	0	0	0	0	0	0	0	0	0	0	0	0	0	0	0	0	0	0	0	0	0
7c4fd9dd862ff8f8579f88213f63f513	0	0	0	0	0	0	0	0	0	0	0	0	0	0	0	0	0	0	0	0	0	0	0	0	0	0	0	0	0	0	34
f8033f26312c5bd3513538adc3e051cf	0	8	9	0	5	0	0	0	0	0	0	0	0	0	0	6	0	0	0	0	0	0	0	0	0	0	0	0	0	0	17
7cd24ff9d0094820f4abec27a3b9606b	0	9	0	0	0	0	45	0	0	0	0	0	0	0	0	0	0	0	0	0	0	0	0	0	0	0	0	0	0	0	0
99cea214b13dad463e809346e7a76d9a	0	0	0	0	0	30	0	0	0	0	0	0	0	0	0	0	0	0	0	0	0	0	0	0	0	0	0	0	0	0	0
21667d58d7246937903212822fd5b441	0	0	0	0	0	0	0	0	0	0	33	0	0	0	0	0	0	0	0	0	0	0	0	0	0	0	0	0	0	0	0
b3d89808e6e8a115c9fefd4f6786d779	0	0	0	0	0	0	0	0	0	0	8	0	0	0	0	0	0	0	0	0	0	0	0	0	0	4	0	0	0	0	17
b3ad1c4fb12d96b8960c2848f24c5151	0	0	0	0	0	0	0	0	0	0	0	0	0	0	0	0	0	0	0	0	0	0	0	0	0	0	0	0	0	0	32
b78ace116fa37c639caa303751b72094	0	0	0	0	0	0	55	0	0	0	0	0	0	0	0	0	0	0	0	0	0	0	0	0	0	0	0	0	0	0	0
5a895eb05ff12959985e6cb5ddc4c609	0	0	0	0	0	22	0	0	0	0	0	0	0	0	0	0	0	0	0	0	0	0	0	0	0	0	0	0	0	0	0
2a747f66d584e7094b72fc7addfc12e8	0	0	0	0	0	0	0	0	0	0	0	0	0	0	0	0	0	0	0	0	0	0	0	0	0	0	0	45	0	0	0
6201ded198cce0255ace557e7add8f3e	0	0	0	0	0	0	3	0	0	2	0	0	20	0	0	0	0	0	0	0	0	0	0	0	5	0	0	0	0	0	0
661bbf81a3dfdd7e2a64f3c98afaea46	0	0	0	0	0	0	0	0	0	0	0	0	0	0	0	0	0	0	0	0	0	0	0	0	24	0	0	0	0	0	0
cb1c512c38635b06528e71d8193846c7	0	0	0	0	0	0	0	0	0	0	0	0	0	0	0	0	27	0	0	0	0	0	0	0	0	0	0	0	0	0	0
aa03c6cd9545df604619a0542efe9f16	0	0	3	9	0	0	0	7	0	0	0	0	5	0	0	0	0	0	0	0	0	0	0	0	0	0	0	0	0	0	0
375b74c24b8057714ce2583b15649ffd	0	0	0	0	0	0	0	0	0	10	0	0	0	0	0	0	0	39	0	0	0	2	0	0	6	0	0	0	0	0	0
7b783d3b3b5a292e80ab859722eccd20	0	0	0	0	0	0	0	0	0	0	0	1	0	0	0	0	0	0	22	0	0	0	5	0	15	0	0	0	0	0	3
8e5c89bf424af195f85f5fbd7564bb0d	0	0	0	0	5	0	0	0	0	0	0	0	0	0	0	0	23	0	0	0	0	8	0	0	0	0	0	0	0	0	0
e8dd1afb599701c160f8c7ca2561f5fb	0	0	0	0	0	25	0	0	0	0	0	0	0	0	0	0	0	0	0	0	0	0	0	0	0	0	0	0	0	0	0
1176f46eba59f5ae03323e09d449104d	0	0	0	0	0	0	0	0	0	0	0	0	0	0	0	9	0	0	0	0	0	0	0	0	0	0	0	0	0	32	0
4ca07c369f283f346828dad87bdf9265	0	0	0	0	0	0	0	26	0	0	0	0	0	0	0	0	0	0	0	0	0	0	0	0	0	0	0	0	0	0	0
04f3c75fdbdcfac1650c74400f625dd6	0	0	0	0	0	0	0	0	0	0	34	0	0	0	0	0	0	0	0	0	0	0	0	0	0	3	0	0	0	0	0
b573ebb2ecc11373471df05311f6d4e7	0	0	0	0	0	0	0	0	0	0	0	0	0	0	0	0	0	0	0	0	0	0	0	0	23	0	0	0	0	0	0
ff2c121c988d9fd9e9c9ceb5ffbbb392	0	0	0	0	0	29	0	0	0	0	0	0	0	0	0	0	0	0	0	0	0	0	0	0	0	0	0	0	0	0	0
6257a089c4796ea739c50f723f604a69	0	0	0	0	0	0	0	0	0	0	0	0	0	0	0	0	0	0	0	0	0	0	0	0	0	0	0	0	0	0	33
51bafb778a04224a82df261b0db96c50	0	0	0	0	0	0	0	18	0	0	8	0	0	0	0	0	0	0	0	0	0	0	0	0	0	0	0	0	0	0	0
6f8209e99e695d45fb1a8caecb003111	6	0	0	0	0	0	20	6	16	0	0	0	0	0	0	0	0	0	0	0	0	0	0	0	0	0	0	0	0	0	0
3f54457fcb95997b66197c19bc70ea9a	0	0	0	0	0	0	0	0	0	0	0	0	0	0	0	0	0	0	0	0	0	0	0	0	0	0	0	0	0	0	24
8f6e4dbf4bbbbfddb9efff2411fd6ada	0	0	0	0	0	0	0	0	0	0	0	0	0	0	0	34	0	0	0	0	0	0	0	0	0	0	0	0	0	0	0
e1a6d03f77faa91e233ab16d9c1badf8	0	0	0	0	0	0	9	0	0	0	0	0	0	0	0	0	16	0	0	0	0	0	0	0	7	0	0	0	0	0	0
8f035fb2cb408d209a75c44580ac57a8	0	0	0	0	0	0	0	0	0	0	0	0	0	0	0	0	35	0	0	0	0	0	0	0	0	0	0	0	0	0	1
94cafe3f1c1a56a20735f79026c7687c	0	0	0	7	0	0	0	0	0	2	0	0	18	0	0	0	0	0	0	0	0	0	0	0	7	0	0	0	0	0	0
adfaf734c47c11f81a4385b1c12feb0c	0	0	0	0	0	0	0	0	0	0	34	0	0	0	0	0	0	0	0	0	0	0	0	0	0	0	0	0	0	0	0
e6d8bb0bfa70db9e5eb913153141d138	0	0	0	0	0	0	0	0	0	0	0	0	0	0	0	0	0	0	0	0	0	40	0	0	0	0	0	0	0	0	0
c5ec40eb42fbef5511efa9c53c08a1cd	0	0	0	0	0	0	0	0	0	0	0	0	0	0	0	0	34	0	0	0	0	0	0	0	0	0	0	0	0	0	0
dff003feb04b9146c7dc151eefb574a2	0	0	0	0	0	0	0	0	0	0	0	0	0	0	0	0	0	0	0	0	0	34	0	0	0	0	0	0	0	0	0
81cdbd9b6f6835b6147ec7869692a091	0	0	0	0	0	0	0	7	17	0	8	0	0	0	0	0	0	0	0	0	0	0	0	0	0	0	0	0	0	0	0
a1ec9ed73114fbcd474c43108e019bcc	0	0	0	0	0	0	0	0	0	0	39	0	0	0	0	0	0	0	0	0	0	0	0	0	0	0	0	0	0	0	0
805bfa1e97f52b810caf53b9a5384ffe	0	0	0	0	0	0	0	0	0	0	0	31	0	0	0	0	0	0	0	0	0	0	0	0	0	0	0	0	0	0	1
a6d292c8b5a8bd2d2cf0b572e366b79d	0	0	0	0	0	0	0	29	0	0	5	0	0	0	0	0	0	0	0	0	0	0	0	0	0	0	0	0	0	0	0
7cce41b395081761fa8dc397e118f84f	0	0	0	19	0	0	0	0	0	0	0	0	0	0	0	0	0	0	0	0	0	0	0	0	0	0	0	0	0	0	0
b3bdcb3d2a975131a5a291e767c71133	0	0	0	0	0	19	0	0	0	0	0	0	0	0	0	0	0	0	0	0	0	0	0	0	0	0	0	0	0	0	0
27203e6e226a89edc020a5b4dff8adb9	14	0	0	0	0	0	0	0	0	4	0	0	0	0	0	0	0	0	0	5	0	11	6	0	0	0	0	2	0	0	0
3ccf149593aaf99d62a0d7fc28f55125	0	0	0	0	0	0	0	0	0	0	0	0	0	0	0	0	9	0	0	0	0	0	0	0	0	0	0	0	23	0	8
b893556aa2abd38bff047ea4600bac3a	0	0	0	0	0	0	0	23	0	0	0	0	0	0	0	0	0	0	0	0	0	0	0	0	0	0	0	0	0	0	0
82bec9c34eb9574b4f71f5e381664dec	0	0	0	0	0	0	0	0	0	0	0	0	24	0	0	0	0	0	0	0	0	0	0	0	5	0	0	0	0	0	0
e2ce7b853034c13cad856f2540636904	0	7	0	0	0	0	0	0	0	0	22	0	0	0	0	0	0	0	0	0	0	0	0	0	0	0	0	0	0	0	0
ed311c6bae490482cf645eed3b2beff5	0	0	0	6	0	0	0	0	0	10	0	0	1	0	0	0	0	0	0	0	0	9	0	0	3	0	0	0	0	0	0
12ad15016a708ceb185cfdc6bb8754dd	0	0	0	0	0	23	0	0	0	0	0	0	0	0	0	0	0	0	0	0	0	0	0	0	0	0	0	0	0	0	0
d024665c6bd53d23c4f1d9ac0867e42f	0	0	45	0	0	0	0	0	0	0	0	0	0	0	0	0	0	0	0	0	0	0	0	0	0	0	0	0	2	4	0
9bf3ad45bf0cab5ae471a814527d1aa0	0	0	0	0	4	0	0	0	0	0	0	0	0	0	0	0	0	0	0	0	0	0	0	13	4	0	0	0	0	0	9
51b190990da944c33d1692f7f2f95ade	0	0	0	0	0	0	0	0	0	0	0	0	0	0	0	0	0	0	0	0	0	18	0	0	0	0	0	0	0	0	18
ae5771c4ef5fa6d9d39f484612bef304	34	0	0	0	0	0	0	0	0	0	0	0	0	0	0	0	0	0	0	0	0	0	0	0	0	0	0	0	13	0	0
21c0078598e25f105bc206f88bcd6c99	0	0	0	0	0	0	0	0	0	0	34	0	0	0	0	0	0	0	0	0	0	0	0	0	0	0	0	0	0	0	0
579492ecac708a0253ef07f1ece18616	0	0	0	0	0	0	0	0	0	0	0	36	0	0	0	0	0	0	0	0	0	0	0	0	0	0	0	0	0	0	0
018a44b208b0818e03c5026717837dda	0	0	0	0	0	0	0	0	0	0	24	0	0	0	0	0	0	0	0	0	0	0	0	0	0	0	0	0	0	0	0
004d47099f3bcb7505b3f996c440765e	0	0	0	0	0	0	0	0	0	0	0	0	27	0	0	0	0	0	0	0	0	0	0	0	0	0	0	0	0	0	0
7125a42dc6ffb1dbc949261074b036c0	0	0	0	0	0	0	0	0	0	0	0	0	0	0	0	35	0	0	0	0	0	0	0	0	0	0	0	0	0	0	0
895d963c84fca111f1dc8d8e3c216f7c	0	0	0	0	0	0	0	0	0	0	0	0	0	0	0	0	0	0	0	31	0	0	0	0	0	0	0	0	0	0	0
30d169ad4f246dac862cc7754cda99c6	0	0	0	0	0	0	0	22	0	0	0	0	0	0	0	0	0	0	0	0	0	0	0	0	0	0	0	0	0	0	0
c2ce80e463305a5430ff58626ee86e42	0	0	0	0	0	0	0	0	0	0	27	0	0	0	0	0	0	0	0	0	0	0	0	0	0	0	0	0	0	0	0
3068fe7ab0dacc10dbd8bc67079bdd0e	0	0	0	0	0	0	0	0	0	0	0	0	0	0	0	0	0	50	0	0	0	0	0	0	0	0	0	0	0	0	0
8ba35cb3ade3c35c7b295cc3165258d0	0	14	0	0	3	0	0	0	0	0	0	0	0	0	0	0	17	0	0	0	0	0	0	0	0	0	0	0	0	1	0
adeeb3d46faae5ac2cf9b461b1653061	0	16	0	0	7	0	0	0	0	0	0	0	0	0	0	1	0	0	0	0	0	0	0	0	0	1	3	0	0	0	0
de9327c1b3a5ba20e01c1b258ccea76c	0	0	0	0	0	0	0	0	40	0	0	0	0	0	0	0	0	0	0	0	0	0	0	0	0	0	0	0	0	0	0
3a3e1e54d77824f79af0942efea86a3c	0	0	0	0	0	0	0	0	0	0	29	0	0	0	0	0	0	0	0	0	0	0	0	0	0	0	0	0	0	0	0
9a4d84f66f157509206ff2db23dbcd18	20	0	0	2	0	0	0	0	0	0	0	0	0	0	0	0	0	0	0	0	0	0	1	0	0	0	0	0	0	0	4
ee0b2dfb09e7d37304d8ce6ee60d4003	0	0	0	0	0	0	0	0	0	0	15	0	0	0	0	0	0	0	22	0	0	0	0	0	0	0	0	0	0	0	0
aaf39812e1d8eb703098092b95c387c7	0	0	0	1	0	0	0	0	0	0	0	0	0	0	0	0	24	0	0	0	0	0	0	0	0	0	0	0	0	0	0
28da107e90ae3eb144c19afa3fb193a6	0	0	0	2	0	0	0	0	0	0	0	0	6	0	0	0	0	0	0	0	0	13	0	0	3	0	0	0	0	0	0
93caf0de16f5f09f979974f7c0eaf290	0	0	0	0	0	0	0	0	0	0	0	0	0	0	0	0	0	0	0	0	0	0	0	0	21	0	0	0	0	0	0
04f614e00559695b3bfd97580cd2dcb4	0	0	0	0	0	0	0	0	0	0	0	0	0	0	0	0	0	0	0	0	0	0	0	0	0	28	0	0	0	0	0
7b01af03f87c423758746f6490d8a961	0	0	0	8	0	0	0	0	22	0	0	0	0	0	0	0	0	0	0	0	0	0	0	0	0	0	0	0	0	0	0
7812fe6b7fcf1b111ae421985dda30b9	0	0	0	0	0	21	0	0	0	0	0	0	0	0	0	0	0	0	0	0	0	0	0	0	0	0	0	0	0	0	0
359c43160e5d04e8a2a440a10694ff1f	0	0	0	0	0	19	0	0	0	0	0	0	0	0	0	0	0	0	0	0	0	0	0	0	0	0	0	0	0	0	0
e17d7ca8e1f857fe707d01a04c8efd1c	0	0	0	0	0	0	0	0	0	13	0	0	5	0	0	0	0	0	0	0	0	0	0	0	9	0	0	0	0	0	0
8363bd176ff06ebc1731514450b87b3f	7	0	0	0	0	8	0	0	0	0	8	0	0	0	0	0	0	0	0	0	0	0	0	0	0	0	0	0	0	0	0
7825a38a11ecdc2a53f174c4c7fb6e8b	0	0	0	0	0	20	0	0	0	0	0	0	0	0	0	0	0	0	0	0	0	0	0	0	0	0	0	0	0	0	0
233fcb60f2778b14d7b3a01186c5b82f	0	0	0	0	0	23	0	0	0	0	0	0	0	0	0	0	0	0	0	0	0	0	0	0	0	0	0	0	0	0	0
08cdbfda0be242b672bccb95458d3c25	0	0	0	0	0	0	0	13	4	0	0	0	0	0	0	0	0	0	0	0	0	0	0	0	0	0	4	0	0	0	0
c762428e3f2738137f251f56cbaad912	0	0	0	0	0	0	0	0	0	0	0	0	0	0	0	0	22	0	0	0	0	0	0	0	0	0	0	0	0	0	0
9050fdeb3606e472328796f72c364030	0	0	0	0	0	0	0	0	0	0	30	0	0	0	0	0	0	0	0	0	0	0	0	0	0	0	0	0	0	0	0
6b88e90cd0b7aad0c4cfd884785ff9fc	0	0	0	23	0	0	0	0	0	0	0	0	0	0	0	0	0	0	0	0	0	0	0	0	0	0	0	0	0	0	0
3d5e2521d7caf056d946d1314fd58796	0	0	0	0	22	0	0	0	0	0	0	0	0	0	0	0	0	2	7	0	0	0	0	0	0	0	0	0	0	0	0
356e41ff0beef74cfd0e3d13c13734d8	0	0	0	0	0	6	0	0	0	0	0	10	0	0	0	0	0	0	0	0	0	0	0	0	0	0	0	0	0	0	0
153666237c63036d3caf5c7ff91ba3b7	0	0	0	0	0	0	0	0	0	0	0	0	0	0	0	0	25	0	0	0	0	0	0	0	0	0	0	0	0	0	0
49d73ab1a1cbf6584fd3f1d5901ce082	0	0	0	0	0	0	0	0	0	0	0	0	0	0	0	0	26	0	0	0	0	0	0	0	0	0	0	0	0	0	0
f33b71784a7989f3e8f0c7ea84aee6a3	0	0	0	4	0	0	0	0	0	9	0	0	0	0	0	0	0	0	0	0	0	16	0	0	0	0	0	0	0	0	0
b5f2c57fdf24b7f5a5616db783aece03	0	0	0	0	0	0	0	0	0	0	30	0	0	0	0	0	0	0	0	0	0	0	0	0	0	0	0	0	0	0	0
579cb3b85576123b2341a8260f66a0d7	0	0	0	0	0	9	0	0	0	0	0	0	0	0	0	5	0	0	0	0	0	0	0	0	0	0	0	0	0	0	0
2589f29d369e14ff26f55bb335c06c7c	0	0	0	0	0	0	0	0	0	0	0	0	0	0	0	0	23	0	0	0	0	0	0	0	0	0	0	0	0	0	0
08ccde1cdb1f71e072330be401c06603	0	0	0	0	0	0	0	0	0	0	20	0	0	0	0	0	0	0	0	0	0	0	0	0	5	0	0	0	0	0	0
5efd676065fdcef1fb5658d9acb0b3f9	0	0	0	0	0	0	0	0	0	0	20	0	0	0	0	0	0	0	0	0	0	0	0	0	0	0	0	0	0	0	0
0d2763d1f2bbb04b47c7304537313309	0	0	0	0	0	0	0	0	0	0	0	0	0	0	0	0	0	0	113	0	0	0	0	0	0	0	0	0	0	0	0
f525373630cb89947b68cc86fd22305b	0	2	0	0	0	0	0	0	0	0	0	0	0	0	0	4	0	0	0	0	0	0	0	0	0	0	0	0	0	0	13
22a9e91b686ff2a05a6615f89afa2ab1	0	0	0	11	0	0	0	0	0	0	0	0	0	0	0	0	0	0	0	0	0	0	0	0	8	0	0	0	0	0	0
0d6d076631399b9c2e7321718799c0fd	0	0	0	7	0	0	0	0	0	4	0	0	7	0	0	0	0	0	0	0	0	0	0	0	0	0	0	0	0	0	0
d43f1723d490120a267b683c66fe184b	0	0	0	0	0	0	0	0	0	0	0	0	0	0	0	5	0	0	0	0	0	0	0	0	0	0	0	0	0	0	14
ef6701d5dd92d2e95483652f41e670a7	0	0	0	0	3	0	0	0	0	0	0	0	0	0	0	0	0	0	0	0	0	0	0	0	0	0	0	0	0	0	20
56d634a2f7640015ede422a776bffda5	0	0	0	0	0	0	0	0	0	0	23	0	0	0	0	0	0	0	0	0	0	0	0	0	0	0	0	0	0	0	0
ee5e014674311f628ec537c855d2162b	0	0	0	0	0	0	0	0	0	0	0	30	0	0	0	0	0	0	0	0	0	0	0	0	0	0	0	0	0	0	0
0dadaf94d029af553a444a016bc60ec2	0	0	0	0	0	17	0	0	0	0	0	0	0	0	0	0	0	0	0	0	0	0	0	0	0	0	0	0	0	0	0
034a802d831e5387b0a5fb3cac2f39dc	0	0	0	0	0	0	0	17	0	0	0	0	0	0	0	0	0	0	0	0	0	0	0	0	0	0	0	0	0	0	0
75ead8366de990a2ee1c1212ddd21b75	0	0	0	0	0	0	0	0	0	0	0	0	0	0	0	0	0	0	0	0	0	9	0	0	11	0	0	0	0	0	0
572c8877bed0e015f1e55393efcd2b7e	0	0	0	0	0	20	0	0	0	0	0	0	0	0	0	0	0	0	0	0	0	0	0	0	0	0	0	0	0	0	0
3c673357f3b3af4e456b7cf6dfb9427b	0	0	0	0	0	18	0	0	0	0	0	0	0	0	0	0	0	0	0	0	0	0	0	0	0	0	0	0	0	0	0
b9a03ee2f3d06a916843213c5b43e12a	0	0	0	0	0	13	0	0	0	5	0	0	0	0	0	0	0	0	0	0	0	0	0	0	1	0	0	0	0	0	0
cd21bbf396a7b64f1f0267b74751137b	0	0	0	0	0	0	0	5	0	0	4	0	0	0	0	0	0	0	0	0	0	0	0	0	0	0	0	2	0	0	0
722a95129bbaca1acf7eac90b5a4d33c	0	0	0	0	11	0	0	0	0	0	0	0	0	0	0	0	0	0	0	0	0	0	11	15	0	0	0	0	0	0	0
90afcdbff5d804392c3c2474264209ec	0	0	0	0	0	0	0	19	0	0	0	0	0	0	0	0	0	0	0	0	0	0	0	0	0	0	0	0	0	0	0
13e95641ab326bbbbcbafc61f77514e2	0	0	0	0	0	0	0	1	0	0	19	0	0	0	0	0	0	0	0	0	0	0	0	0	0	0	0	0	0	0	0
55c4907e8021fc3b5911b11a7babce76	0	0	0	0	0	0	0	0	0	0	0	0	0	0	0	0	0	0	0	0	0	0	0	0	0	0	0	34	0	0	0
ac7ca3efce5c5da40b7dd9bd1ec9f2fb	0	0	0	0	0	0	41	0	0	0	0	0	0	0	0	0	0	0	0	0	0	0	0	0	0	0	0	0	0	0	0
07c9b4246dd32b3eb16d13b90e0c0d91	0	0	0	0	0	12	0	0	0	0	0	0	0	0	1	0	0	0	0	0	0	0	0	0	0	0	0	0	0	0	0
0720c481b417cebaee7b876906a04087	0	0	0	0	0	0	0	0	19	0	0	0	0	0	0	0	0	0	0	0	0	0	0	0	0	0	0	0	0	0	10
ae37a5402dfac5e53eef2e5c2688ab83	0	0	0	0	0	0	0	0	0	0	0	0	13	0	0	0	0	21	0	0	0	0	0	0	0	0	0	0	0	0	0
77479acbd8d9abd291894c26ace93a13	0	0	0	0	0	22	0	0	0	0	0	0	0	0	0	0	0	0	0	0	0	0	0	0	0	0	0	0	0	0	0
3668069b68d0251851e1a0d45406722f	0	0	0	0	0	19	0	0	0	0	0	0	0	0	0	0	0	0	0	0	0	0	0	0	0	0	0	0	0	0	0
fd7890b40f1a67e815daa91d3354f320	0	0	0	0	0	0	0	0	0	0	0	0	19	0	0	0	0	0	0	0	0	0	0	0	0	0	0	0	0	0	0
9a3c402e6e763d846b36a974bc124d71	0	0	0	0	0	0	0	2	0	0	0	0	0	0	0	0	9	0	0	0	0	0	0	0	0	0	0	0	0	0	0
41d6dae1c9e0bea33639db5a72587846	0	0	0	0	0	0	0	0	0	0	25	0	0	0	0	0	0	0	0	0	0	0	0	0	0	0	0	0	0	0	0
0bf1fdaeb2371a65070990279ef6a67b	0	0	0	0	0	0	0	0	26	0	2	0	0	0	0	0	0	0	0	0	0	0	0	0	0	0	0	0	0	0	0
9f1a0873866eab46de155893d6443af7	0	0	0	0	0	0	0	0	0	0	0	0	8	0	0	0	0	0	0	0	0	13	0	0	0	0	0	0	0	0	0
45650d5c90f22bfbcfae7a0c24c88474	0	0	0	0	0	0	0	0	0	0	0	0	0	0	19	0	3	0	0	0	0	0	0	0	0	4	0	0	0	0	0
d5aa17f47b502dd5fee2725fda1517c5	0	0	0	1	0	0	0	0	0	0	0	0	0	0	0	0	0	0	0	0	0	26	0	0	0	0	0	0	0	0	0
4c423ee4881f47c73e673937ec06a10b	0	0	0	0	0	0	0	0	0	0	23	0	0	0	0	0	0	0	0	0	0	0	0	0	0	0	0	0	0	0	0
ef087f88fb9efd69e846f66c00a2ee14	0	0	0	0	0	0	0	0	0	0	0	0	14	0	0	0	0	0	0	0	0	0	0	0	0	0	0	0	0	0	0
8b0e88ccbf6c77b5208a00ed35925d64	0	0	0	0	0	0	0	0	0	0	0	0	16	0	0	0	0	0	0	0	0	0	0	0	0	0	0	0	0	0	0
c15ef26d1b0358aa0d09c4b06bd571c4	0	0	0	0	0	0	0	0	0	0	0	0	0	0	0	0	0	0	98	0	0	0	0	0	0	0	0	0	0	0	0
22838d5a8c8ac4caba23ffe6be46fcb7	7	0	0	0	0	7	0	0	0	1	3	0	0	0	0	0	0	0	21	0	0	0	0	0	0	0	0	0	0	0	0
3d32788ee2f5c76be31413fa76860df5	0	0	0	0	0	0	0	0	0	0	30	0	0	0	0	0	0	0	0	0	0	0	0	0	0	0	0	0	0	0	0
2232937da329dafc7b823eb20722e29a	0	0	0	4	0	0	0	0	0	0	0	0	0	0	0	0	0	0	0	0	0	10	0	0	0	0	0	0	0	0	0
4532f2da88b1da2342a5529617134b02	0	0	0	3	0	0	0	0	0	8	0	0	0	0	0	0	0	0	0	0	0	0	0	0	0	0	0	0	0	0	0
7c6ab57124021a4ba99c15f910f5c861	0	0	0	0	0	0	0	18	0	0	0	0	0	0	0	0	0	0	0	0	0	0	0	0	0	0	0	0	0	0	0
3192ba15e5945517a4d533a88cca52b5	0	0	0	0	0	0	0	15	0	0	0	0	0	0	0	0	0	0	0	0	0	0	0	0	0	0	0	0	0	0	0
88adc8bf87e28202bb148649b5114bb0	0	0	0	0	0	0	0	0	0	0	0	0	4	0	0	6	0	0	0	0	0	0	0	0	4	0	0	0	0	0	0
9ade3eb6f2c51f04ebd8b1e924b4232b	0	0	0	0	0	0	0	0	0	0	0	0	0	0	0	0	0	0	0	0	0	0	0	0	0	0	46	0	0	0	0
f0ae9614d5cf699d03357cd324e9edaa	0	0	0	0	0	12	0	0	0	0	0	0	0	0	0	0	0	0	0	0	0	0	0	0	0	0	0	0	0	0	6
ec5c08aa2e70c2863936154002225f78	0	0	0	0	0	0	0	0	0	0	28	0	0	0	0	0	0	0	0	0	0	0	0	0	0	0	0	0	0	0	0
f744b2517f7fa379637397bcf87733d9	0	0	0	0	0	0	0	0	0	0	0	0	0	0	0	0	0	0	94	0	0	0	0	0	0	0	0	0	0	0	0
a5f5071494a15e519c4d0869cb5df868	31	0	0	0	0	0	0	0	0	0	0	0	0	0	0	0	0	0	0	0	0	0	0	0	0	0	0	0	0	0	0
7c656cd3a3ac9a491e41d4b9f080fa8f	25	0	0	0	0	0	0	0	0	0	0	0	0	0	0	0	0	0	0	0	0	0	0	0	0	0	0	0	0	0	0
870aea18193c9095ad6112f77916897b	0	0	27	0	0	0	0	0	0	0	0	0	0	0	0	0	0	6	0	0	0	0	0	0	0	0	0	0	0	0	0
e721930f2a7dcfb71cf8eb0c065889b6	0	0	0	0	0	0	0	0	0	0	23	0	0	0	0	0	0	0	0	0	0	0	0	0	0	0	0	0	0	0	0
7d67f12aae2840f5c2f2bd0762350860	0	0	0	0	0	0	0	0	0	0	24	0	0	0	0	0	0	0	0	0	0	0	0	0	0	0	0	0	0	0	0
be52cc1e2c4e148cd231026ce43def11	0	0	0	0	0	0	0	0	0	0	20	0	0	0	0	0	0	0	0	0	0	0	0	0	0	0	0	0	0	0	0
9875ef58b4cff911f114a03be36ff308	0	0	0	0	0	0	0	0	0	0	0	0	0	0	0	0	0	0	0	0	0	0	0	0	0	21	0	0	0	0	0
6bad2d7c6f51d502fc5fabdbffa40dbb	0	0	0	0	0	16	0	0	0	0	0	0	0	0	0	0	0	0	0	0	0	0	0	0	0	0	0	0	0	0	0
5b6938436a46e0a8caa17b60c3a9e82c	0	0	0	0	0	0	0	0	0	0	0	0	0	0	0	0	0	0	0	0	0	0	0	0	0	0	0	0	0	0	13
00866967cd7dc2c3d3c1d1d8d7b3ed50	0	0	0	0	0	18	0	0	0	0	0	0	0	0	0	0	0	0	0	0	0	0	0	0	0	0	0	0	0	0	0
229905a0c0a7334b0e17613f626b47e4	0	0	0	0	0	0	0	10	0	0	9	0	0	0	0	0	0	0	0	0	0	0	0	0	0	0	0	0	0	0	0
4b48a2faaa5e553abb8062f4c2ba4948	0	0	0	0	0	0	0	0	0	0	25	0	0	0	0	0	0	0	0	0	0	0	0	0	0	0	0	0	0	0	0
bee816f4711f27794707e81ce9358bf5	0	0	0	0	0	0	0	0	0	0	0	0	0	0	0	4	0	0	14	0	0	0	8	0	0	0	0	0	0	0	0
025fac858144d9914f3a6931f00b6989	0	0	0	0	0	0	0	0	0	0	0	0	0	0	0	0	0	0	0	0	0	21	0	0	0	0	0	0	0	0	0
58fd489dead22e15b521cff769a6836f	0	0	0	0	0	0	0	0	0	0	0	0	0	0	0	0	0	0	0	0	0	0	0	0	19	0	0	0	0	0	0
74b218d3f216b0650441128e5244012c	0	0	0	0	0	0	28	0	0	0	0	0	0	0	0	0	0	9	0	0	0	0	0	0	0	0	0	0	0	0	0
d1238be321d86554fc27b707cc0e9d8a	0	0	0	0	0	0	0	0	0	0	0	0	0	0	0	0	0	0	0	0	0	0	0	0	0	0	0	30	0	0	0
966ce2c7417174aa052a4ded447b87aa	0	0	0	0	0	0	0	0	0	0	0	0	0	0	0	0	0	0	0	0	0	0	0	0	0	0	0	0	0	41	0
8180f593512510a7b107919f63954e31	0	0	0	12	0	0	0	0	0	0	0	0	0	0	0	0	0	0	0	0	0	0	0	0	0	0	0	0	0	0	0
a92a0fa0a03c6a68dfd626a2c04d18b5	0	0	0	0	0	19	0	0	0	0	0	0	0	0	0	0	0	0	0	0	0	0	0	0	0	0	0	0	0	0	0
9491e9c359daef7664b2942a0ab53579	0	0	0	0	0	0	0	0	0	0	0	0	0	0	0	0	0	0	0	0	0	23	0	0	0	0	0	0	0	0	0
842690cfc56b5327651e5dd9ac265fc5	5	0	0	0	8	0	0	0	0	0	0	0	0	0	0	0	0	0	0	0	0	0	0	0	0	0	0	0	0	0	0
3315f6e0018a0c8bfacb7cfad41d2260	0	0	0	0	0	0	0	0	8	0	0	0	0	0	0	0	0	3	0	0	5	0	0	0	0	0	0	3	8	0	0
6b6173ec6ea070ff467a6bcbf057bd00	0	0	0	0	0	0	0	0	0	0	0	20	0	0	0	0	0	0	0	0	0	0	0	0	0	0	0	0	0	0	0
da0543cde11ddec61d5bc3a35f81e85a	0	0	0	0	0	0	0	0	0	0	0	0	18	0	0	0	0	0	0	0	0	0	0	0	0	0	0	0	0	0	0
747d72b761a0de083a48a5dc05fa2bd1	0	0	0	0	0	0	0	0	0	0	0	0	0	0	0	0	15	0	0	0	0	0	0	0	0	0	0	0	0	0	0
a8f70fea6c4abe1f14ef0db024a992a8	0	0	0	0	0	0	0	0	0	0	0	0	0	0	0	0	0	35	0	0	0	0	0	0	0	0	0	0	0	0	0
2b5619f9680671a40d9dda8feeb4f608	0	0	0	17	0	0	0	0	0	0	0	0	0	0	0	0	0	0	0	0	0	0	0	0	0	0	0	0	0	0	0
2a6732dee84a71c18ca656ab309e42f5	0	0	0	0	0	0	0	12	0	0	0	0	0	0	0	0	0	0	0	0	0	0	0	0	0	0	0	0	0	0	0
acb476af985098989bdc0bd74c131323	0	0	0	0	0	0	0	17	0	0	0	0	0	0	0	0	0	0	0	0	0	0	0	0	0	0	0	0	0	0	0
ff8915b1dd3a3abeefee9003f145de33	0	0	0	0	0	0	0	0	15	0	7	0	0	0	0	0	0	0	0	0	0	0	0	0	0	0	0	0	0	0	0
aa8d78c288bf7c5cbe58c0507f1f1476	0	0	0	0	0	0	0	0	0	0	17	0	0	0	0	0	0	0	0	0	0	0	0	0	0	0	0	0	0	0	0
e92a0d9c7556f72584747e7ad23a8f90	0	0	0	0	0	0	0	0	0	0	0	0	0	0	0	0	17	0	0	0	0	0	0	0	0	0	0	0	0	0	0
0c9b1608e725b83cf6e05c6f231c639a	0	0	0	0	0	0	0	0	0	0	0	0	0	0	0	0	0	0	0	0	0	0	0	0	13	0	0	0	0	0	0
4b611ddd69e4bf756555ce8bdfce81e2	0	0	0	0	0	0	0	0	0	0	0	0	0	0	0	0	0	0	0	0	0	0	0	0	0	0	0	0	0	0	22
1c5252cc9767e8d7dfdba1824ca9a459	0	0	0	0	0	0	0	19	0	0	0	0	0	0	0	0	0	0	0	0	0	0	0	0	0	0	0	0	0	0	0
346091daf09070d10eae4cd42c4475a9	0	0	0	0	0	0	0	0	12	0	0	0	0	0	0	2	0	0	0	0	0	0	0	9	0	0	0	0	0	0	0
97daa59bd42b5513daa975623d672411	24	0	0	0	0	0	0	0	0	0	0	0	0	0	0	0	0	0	0	0	0	0	0	0	0	0	0	0	0	0	0
2086b70243fc673af4d333054d84dba3	1	0	0	0	4	0	0	0	0	2	0	0	0	0	2	0	2	5	0	3	0	0	4	2	0	0	0	0	0	0	0
5c6ed406131d45338e88bd47bc221d73	0	0	0	7	0	0	0	0	0	0	7	0	0	0	0	3	0	0	0	0	0	0	0	0	0	0	0	0	0	0	0
4615ae0c582f0a1b6b3401659ecd7ca9	0	0	0	0	0	0	0	0	18	0	2	0	0	0	0	0	0	0	0	0	0	0	0	0	0	0	0	0	0	0	0
322669c53be670a72ae1027576faf12e	0	0	0	0	0	0	0	0	0	0	20	0	0	0	0	0	0	0	0	0	0	0	0	0	0	0	0	0	0	0	0
3019db00d1e316ed2c62fe19c0237bd0	0	0	0	0	0	0	0	0	0	0	13	0	0	0	0	0	0	0	0	0	0	0	0	0	0	0	0	0	0	0	1
5c83e9b236ef218dacd9b9809e3bea0f	0	0	0	0	0	0	0	0	0	0	18	0	0	0	0	0	0	0	0	0	0	0	0	0	0	0	0	0	0	0	0
15b5ea97b8e31fe8a23218b793b2bb71	0	0	0	0	0	0	0	0	0	0	0	0	0	0	0	18	0	0	0	0	0	0	0	0	0	0	0	0	0	0	0
e5c37c53b8bffb9c717732a3a0fd6c27	0	0	0	0	0	0	0	0	0	0	0	0	0	0	0	0	15	0	0	0	0	0	0	0	2	1	0	0	0	0	0
3f566a454cf035fa06153bf67b2780ce	0	0	0	0	0	0	0	0	0	0	0	0	0	0	0	0	0	0	0	0	0	0	0	0	0	0	0	23	0	0	0
5fb46d2d424420ccd1d55e558f3cb288	29	0	0	0	0	0	0	0	0	0	0	0	0	0	0	2	0	0	0	0	0	0	0	0	0	0	0	0	0	0	0
a97c6f1df9fe01606c59b6af740eb3bd	0	27	0	0	0	0	0	0	0	0	0	0	0	0	0	0	0	0	0	0	0	0	0	0	0	0	0	0	0	0	0
a853a18b8ff3de71e667a339af51b2ca	0	0	0	5	0	0	0	0	0	6	0	0	0	0	0	0	0	0	0	0	0	0	0	0	0	0	0	0	0	0	0
9b82783db92858ce360f595a070cbfe1	0	0	0	0	0	0	0	0	0	9	10	0	0	0	0	0	0	0	0	0	0	0	0	0	0	0	0	0	0	0	0
0802d04af228df05f100807ddb810a9c	0	0	0	0	0	0	0	0	0	0	0	0	0	12	0	0	0	0	0	6	0	0	0	1	0	0	0	0	0	0	0
babda1c55cc62fed4482dc0ed48964e9	0	0	0	0	0	0	0	0	0	0	0	0	0	0	2	0	0	24	0	0	0	0	0	0	0	5	0	0	0	0	0
6a9e11c99ca5d6ef7d8bab45ca8783f7	0	0	0	0	0	0	0	0	0	0	0	0	0	0	0	12	0	0	0	0	0	0	0	0	8	0	0	0	0	0	0
4e628c37ba5d370150093a64d2fd42a4	0	0	0	0	0	0	0	0	0	0	0	0	0	0	0	0	0	0	0	0	0	14	0	0	3	0	0	0	0	0	0
05309a927199e8d2d5ac0b3429d6613b	0	0	0	20	0	0	0	0	0	0	0	0	0	0	0	0	0	0	0	0	0	0	0	0	0	0	0	0	0	0	0
9ef66e5dbf225995b8c469ec5307baae	0	0	0	0	0	13	0	0	0	0	0	0	0	0	0	0	0	0	0	0	0	0	0	0	0	0	0	0	0	0	0
09bc594fa3cd73ada1b201b6aca8af3b	0	0	0	0	0	0	0	0	0	0	17	0	0	0	0	0	0	0	0	0	0	0	0	0	0	0	0	0	0	0	0
acaa3269737796ffaf6d7f88e5169309	0	0	0	0	0	0	0	0	0	0	0	0	0	0	0	0	0	0	0	0	0	0	0	0	0	0	0	0	0	0	27
f0b27dcabdc9298def837abac73ef237	0	0	0	0	0	6	0	8	0	0	0	0	0	0	0	0	0	0	0	0	0	0	0	0	0	0	0	0	0	0	0
ef77d5911c14b6ab41f7f8596f27c465	0	0	0	0	0	0	0	0	0	3	0	0	0	0	0	0	0	0	0	0	0	0	0	0	9	0	0	0	0	0	0
77bcedaf58ce8b788054f87ec9c2ad4f	0	0	0	0	0	0	0	0	0	0	0	0	0	0	0	0	0	0	0	0	0	0	0	0	0	0	0	0	0	0	18
5714efce55fac41e010136919de10cd4	0	0	0	0	0	0	0	0	0	0	0	0	0	0	0	0	0	0	0	0	0	0	0	0	0	0	0	0	0	0	14
68365bf52c252e8e6c7f63bf6cfe50a7	0	0	0	0	0	0	6	0	0	0	14	0	0	0	0	0	0	0	0	0	0	0	0	0	0	0	0	0	0	0	0
df4d34a377adae094a72d21db99218d5	0	0	0	0	0	0	0	0	0	20	0	0	0	0	0	0	0	0	0	0	0	0	0	0	0	0	0	0	0	0	0
3a77372b991350d64e8a35079ee783f7	0	0	0	0	0	0	0	0	0	6	0	0	0	0	0	0	0	0	0	0	0	0	0	0	0	0	0	0	0	0	9
bd1d57853c61898403b92d3aa9f88105	0	0	2	0	0	0	0	10	0	0	0	0	0	0	0	0	0	0	0	0	0	0	0	0	0	0	0	0	0	0	0
50942d06f5a9d444466770c501cbddb0	0	0	0	1	0	0	0	0	0	0	0	0	0	0	0	0	0	0	0	0	0	28	0	0	0	0	0	0	0	0	0
263517a531caac7442f7248ea6ec1590	0	0	0	0	0	9	0	0	0	0	0	0	0	0	0	0	0	0	0	0	0	0	0	0	0	0	0	0	0	0	0
f9364ebe15e944c59fb72c20326b551b	0	0	0	0	0	0	0	0	0	0	0	0	0	0	0	0	0	0	0	0	0	0	0	0	12	0	0	0	0	0	0
817173e52f3d44c7290a322ee9f2ca71	19	0	0	0	0	0	0	0	0	0	0	0	1	0	0	0	0	12	0	0	0	0	0	0	0	0	0	0	0	0	0
8f2f8ef018e717baa814e512aa0fad39	0	0	0	0	0	0	0	11	0	0	0	0	0	0	0	0	0	0	0	0	0	0	0	0	0	0	0	0	0	0	0
2540bbe078d2e88cca4180a0904b85b9	0	0	0	0	0	0	0	0	0	16	0	0	0	0	0	0	0	13	0	0	0	0	0	0	0	0	0	0	0	0	0
b17d7cd8df08991196bbd41628ae9d55	0	0	0	0	0	0	0	0	0	0	11	0	1	0	0	0	0	0	0	0	0	0	0	0	0	0	0	0	0	13	0
d2c4a893076eabe2b38defb05b99df3f	0	0	0	0	0	0	0	0	0	0	0	0	0	0	0	0	0	0	0	0	0	0	0	34	0	0	0	0	0	0	0
36c42dfb61277a6748b7566fcbc73e1b	0	0	0	0	0	0	0	0	0	0	0	0	0	0	0	0	0	0	0	0	0	0	0	0	0	0	0	17	0	0	0
707e9a5d713b60e1b5e28a58562d51b9	0	0	0	0	0	0	0	11	0	0	2	0	0	0	0	0	0	0	0	0	0	0	0	0	0	0	0	0	0	0	0
dde986dce230f07ee838528b2e9638f0	0	0	0	0	0	0	0	0	0	0	15	0	0	0	0	0	0	0	0	0	0	0	0	0	0	0	0	0	0	0	0
0531802738ac7fc28667b351f52b3c7f	0	0	0	0	0	0	0	0	0	0	0	0	18	0	0	0	0	0	0	0	0	0	0	0	0	0	0	0	0	0	0
12dad12559ec232b94e3b6f879f40b47	0	0	0	0	0	0	0	0	0	0	0	0	0	0	0	0	0	0	0	0	0	3	0	0	10	0	0	0	0	0	0
6f1f7be09a4928dc7ce872f5e786ea0f	0	0	0	0	0	0	0	0	0	0	0	0	0	0	0	0	0	0	0	0	0	0	0	0	16	0	0	0	0	0	0
186f529543bdd5f0c4c6984942165197	0	2	0	0	0	0	0	0	0	0	18	0	0	0	0	0	0	0	0	0	0	0	0	0	0	2	0	0	0	0	0
f21239949070561c408add35c21a4a95	0	2	0	0	0	0	0	0	0	3	0	0	8	0	0	0	0	0	0	0	0	0	0	0	0	0	0	0	0	0	0
b6a6d520222a7c37ae0c1bcc7ce80adc	0	0	0	16	0	0	0	0	0	0	0	0	0	0	0	0	0	0	0	0	0	0	0	0	0	0	0	0	0	0	0
39a7249a4dc4177cfd2675831f38e16f	0	0	0	6	0	0	0	0	0	0	0	0	3	0	0	0	0	0	0	0	0	0	0	0	5	0	0	0	0	0	0
7bbcca6cef02cfe8b3e7f78777839e38	0	0	0	0	0	0	0	0	0	0	20	0	0	0	0	0	0	0	0	0	0	0	0	0	0	0	0	0	0	0	0
74db454ae0194b7377d895fb6667a1f0	0	0	0	0	0	0	0	0	0	0	0	3	0	3	12	0	0	0	0	0	0	0	0	0	0	0	0	0	6	0	0
33289b66128391e639ececbde2f6df57	0	0	0	0	0	0	0	0	0	0	0	0	15	0	0	0	0	0	0	0	0	0	0	0	0	0	0	0	0	0	0
9bca1cd830075e2e91ab48815f57900c	0	0	0	0	0	0	0	0	0	0	0	0	0	0	0	0	0	0	0	0	0	0	0	0	0	0	0	0	0	0	13
7ce76c9c2c43eef2b6c55f050aec23b8	0	0	0	0	0	0	0	0	0	0	0	0	0	0	0	14	0	0	0	0	0	0	0	0	0	0	0	0	0	0	0
d90613f706a5b3ea50a4e90560e65b6a	0	0	0	0	0	0	0	0	0	0	0	0	0	0	0	0	14	0	0	0	0	0	0	0	0	0	0	0	0	0	0
59981327e567c254356182322816d0c0	0	0	0	0	0	0	0	0	0	0	0	0	0	0	0	0	0	0	0	0	0	0	0	0	12	0	0	0	0	0	0
d27378892f7fc399a0065f1435c80b8b	0	0	0	0	0	0	0	0	0	0	0	0	0	0	0	0	0	0	0	0	0	0	0	0	0	0	0	0	9	18	0
13d9ef563ac3bdf20a247235890c547f	0	0	0	0	0	0	0	0	0	0	0	0	0	0	0	0	0	0	0	0	0	0	0	0	0	0	0	0	0	0	17
eb3cf123309c6a5d2537595caec6cb0d	0	19	0	0	0	0	0	0	0	0	0	0	0	0	0	0	0	0	0	0	0	0	0	0	0	0	0	0	0	0	0
fa50b4c5ea474f82a8e7b82b412d8faf	0	0	0	0	0	0	0	0	0	0	15	0	0	0	0	0	0	0	0	0	0	0	0	0	0	0	0	0	0	0	0
863ebb5b050a8ad0034b09ffd916b1e0	0	0	0	0	0	0	0	0	0	0	0	0	0	0	0	0	0	9	56	0	0	0	0	0	0	0	0	0	0	0	0
158935fa6af204ff27227b008676fa18	0	0	0	0	0	0	0	0	0	0	0	0	0	0	0	0	0	0	74	0	0	0	0	0	0	0	0	0	0	0	0
664655daa959d35d0fe7f363f8ff9bb5	0	0	0	0	0	0	0	0	0	0	0	0	0	0	0	0	0	0	0	0	0	22	0	0	0	0	0	0	0	0	0
554dfe83b844d25a7875fb7aedbd15bc	0	0	0	0	0	0	0	0	0	0	0	0	0	0	0	0	0	0	0	0	0	0	0	0	0	0	0	0	0	0	12
0f2d7b2527a7ebaa33d7d6863d12ca5b	4	0	0	0	0	0	0	0	0	0	0	0	8	0	0	0	0	0	0	0	0	6	0	0	0	0	0	0	0	0	0
6d063387ed317307b5f7e1608e060cfd	0	0	0	0	0	0	32	0	0	0	0	0	0	0	0	0	0	0	0	0	0	0	0	0	0	0	0	0	0	0	0
377c188b3a00053d67d76ed6027d82ef	0	0	0	0	0	0	0	0	0	0	14	0	0	0	0	0	0	0	0	0	0	0	0	0	0	0	0	0	0	0	0
3913001c214c93fdb7933f56eb51e47c	0	0	0	0	0	0	0	0	0	0	0	0	0	0	0	0	0	0	0	0	0	0	0	0	0	0	0	0	0	0	8
9ce4a460e5930503c24cca082d58d71e	0	0	0	0	0	0	0	0	0	0	0	0	0	0	0	0	0	0	73	0	0	0	0	0	0	0	0	0	0	0	0
e7f4ba2e0fa16ca948d38373159aabc4	0	0	0	0	0	0	0	0	0	0	0	0	0	0	0	0	0	0	0	28	0	0	0	0	0	0	0	0	0	0	0
725d3ecab77fd5aa82141cca655dde38	5	0	17	0	0	0	0	0	0	0	0	0	0	0	0	0	0	0	0	0	0	0	0	0	0	0	0	0	0	0	0
562456f37bbcabf1045d85d169c2261e	0	0	0	0	0	0	0	0	0	0	16	0	0	0	0	0	0	0	0	0	0	0	0	0	0	0	0	0	0	0	0
c85097ca1a277fecb8f6debc35eb660d	0	0	0	0	0	0	0	0	0	0	0	0	13	0	0	0	0	0	0	0	0	0	0	0	0	0	0	0	0	0	0
d3a461f4b8d72e407b9385fc8c510059	0	0	0	0	0	0	0	0	0	0	0	0	5	0	0	0	0	0	0	0	0	0	0	0	0	0	0	0	0	0	9
c57ab97604450179f66541b4285f2c61	0	0	0	0	0	0	0	0	0	0	0	0	0	0	0	0	0	0	0	0	0	25	0	0	0	0	0	0	0	0	0
4e557a3b8edf61abe9fa5ed27ed99698	0	0	0	0	0	0	0	0	0	0	0	0	0	0	0	0	0	0	0	0	0	20	0	0	0	0	0	0	0	0	0
97aca521cc8dfbf604a36b2dd663088a	0	0	0	0	0	0	0	0	0	0	0	0	0	0	0	0	0	0	0	0	0	25	0	0	0	0	0	0	0	0	0
01d50503ab0515a828a7bfd91fd87b94	0	0	0	0	0	0	0	0	0	0	0	0	0	0	0	0	0	0	0	0	0	0	0	0	0	20	0	0	0	0	0
4ef12388d60a647d4bb4d7297a09e1eb	0	0	0	0	0	0	0	0	0	0	0	0	0	0	0	0	0	0	0	0	0	0	0	0	0	0	0	0	0	0	14
5e0c81d81ac37cc78e5139d854af9b25	0	0	0	0	0	0	0	0	0	0	0	0	0	0	0	0	0	0	0	0	0	0	0	0	0	0	0	0	0	0	19
e940d69b667767b291145e0cbcc82003	21	0	0	0	0	0	0	0	0	0	0	0	0	0	0	0	0	0	0	0	0	0	0	0	0	0	0	0	0	0	0
97374b32a2ec9ad3f3a60d4c35a1b146	0	0	3	0	0	0	0	0	0	0	1	0	0	0	0	1	0	0	0	0	21	0	0	0	0	0	0	0	0	0	0
7099d6db1e69c4ae9d5bc0778b9a5771	0	0	0	10	0	0	0	0	0	0	0	0	0	0	0	0	0	0	0	0	0	0	0	0	0	0	0	0	0	0	0
8efeee004f24723156c7daf683ab9348	0	0	0	0	0	2	0	0	0	0	0	0	0	0	0	0	0	0	0	0	0	0	0	0	0	0	0	0	0	0	12
a39469cbd0c0138afb3f35bd4cd5ffdd	0	0	0	0	0	0	0	0	0	0	17	0	0	0	0	0	0	0	0	0	0	0	0	0	0	0	0	0	0	0	0
b02d7017985bfbf7f1ce079d5ceaaa3e	0	0	0	0	0	0	0	0	0	0	0	0	0	0	0	0	0	30	0	0	0	0	0	0	0	0	0	0	0	0	0
b7598f69cb99b5eaccaec46daaad04ba	0	0	0	0	0	0	0	0	0	0	0	0	0	0	0	0	0	0	0	0	0	0	0	0	0	0	0	0	0	0	7
6283fb1331dc2c4c614816ac757c9531	0	0	0	0	0	0	0	0	0	0	0	0	0	0	0	0	0	0	0	0	0	0	0	0	0	0	0	0	0	0	8
9fbbd0a94aed1c3032673fb7a59e6efe	0	0	0	0	0	0	0	0	0	0	0	0	0	0	0	0	0	0	0	0	0	0	0	0	0	0	0	0	0	0	17
1218e1d65a2021a8e14c134fbdba6f8d	0	0	0	0	0	0	0	14	0	0	0	0	0	0	0	0	0	0	0	0	0	0	0	0	0	0	0	0	0	0	0
f1fb2c7e5ee2d063de71cbb4c3403273	0	0	0	0	0	0	0	9	0	0	0	0	0	0	0	0	0	0	0	0	0	0	0	0	0	0	0	0	0	0	0
733d80df947b1cd02e25735f09ddc966	0	0	0	0	0	0	0	0	0	0	0	0	0	0	0	0	17	0	0	0	0	0	0	0	0	0	0	0	0	0	0
758b1c01b9f8929441b393c9bd22acf7	0	0	0	0	0	0	0	0	0	0	0	0	0	0	0	0	0	0	0	0	0	22	0	0	0	0	0	0	0	0	0
e1bed4e5fb6af0fcd3f216041659eb5e	0	0	0	0	0	0	0	0	0	0	0	0	0	0	0	0	0	0	0	0	0	0	21	0	0	0	0	0	0	0	0
18345fc01653a446236df8dfc7f264ad	0	0	0	0	0	0	0	0	0	0	0	0	0	0	0	0	0	0	0	0	0	0	0	0	0	0	0	0	0	24	0
920cb5d1015fd5ad24de2a35221581ba	0	0	0	0	0	0	0	0	18	0	0	0	0	0	0	0	0	0	0	0	0	0	0	0	0	0	0	0	0	0	0
30d65881e0e97e05751b8e942f7e4944	0	0	0	0	0	0	0	0	0	3	0	0	0	0	0	0	0	0	0	0	0	0	0	3	0	0	0	0	0	0	9
f4b320c84269f43816f21b14d9518c65	0	0	0	0	0	0	0	0	0	0	12	0	0	0	0	0	0	0	0	0	0	0	0	0	0	0	0	0	0	0	0
75f08ce91a858c251e5c259b1ab96074	0	0	0	0	0	0	0	0	0	0	11	0	0	0	0	0	0	0	0	0	0	0	0	0	0	0	0	0	0	0	0
86eee5d614957a74385f3235fb2bb3bb	0	0	0	0	0	0	0	0	0	0	14	0	0	0	0	0	0	0	0	0	0	0	0	0	0	0	0	0	0	0	0
a1c384f49c72bb3deb0ee0e30bc2dcd9	0	0	0	0	0	0	0	0	0	0	0	0	17	0	0	0	0	0	0	0	0	0	0	0	0	0	0	0	0	0	0
dadc26b69e84591fc669e8013a24c509	0	0	0	0	0	0	0	0	0	0	0	0	0	0	0	1	0	0	0	0	0	0	0	0	0	0	0	0	0	0	9
ce03d58a1fb160f2df95d14c788fded6	0	0	0	0	0	0	0	0	0	0	0	0	0	0	0	0	0	0	0	26	0	0	0	0	0	0	0	0	0	0	0
6f89ff514db5876d1f2eefa9b4155c51	0	0	0	0	0	0	0	0	0	0	0	0	0	0	0	0	0	0	0	0	0	0	0	0	0	0	8	0	1	0	7
4533a1ec1a3bef55fea7bb27b3a22988	0	0	0	0	0	0	0	0	0	0	0	0	0	0	0	0	0	0	0	0	0	0	0	0	0	0	0	0	0	0	13
0c8f9395bae370bce10eac9553878109	0	0	0	0	0	0	0	0	0	0	0	0	0	0	0	0	0	0	0	0	0	0	0	0	0	0	0	0	0	0	14
503148808ab133d04b8c47b62c8da4c6	0	0	0	0	0	0	0	0	0	0	0	0	0	0	0	0	0	0	0	0	0	0	0	0	0	0	0	0	0	0	13
76bcfeacd1bb6624133bb707324ce14e	0	0	0	16	0	0	0	0	0	0	0	0	0	0	0	0	0	0	0	0	0	0	0	0	0	0	0	0	0	0	0
1c2a6fa839891d5f0c1f05cb04989543	0	0	0	9	0	0	0	0	0	0	0	0	0	0	0	0	0	0	0	0	0	0	0	0	0	0	0	0	0	0	0
b77652bccb8fb6b40cffe5390cee6e57	0	0	0	0	0	0	30	0	0	0	0	0	0	0	0	0	0	0	0	0	0	0	0	0	0	0	0	0	0	0	0
13440a48583c58301bc32829fad4932d	0	0	0	0	0	0	28	0	0	0	0	0	0	0	0	0	0	0	0	0	0	0	0	0	0	0	0	0	0	0	0
f11e78d45690c8f0c46d750fa0702d8a	0	0	0	0	0	0	0	2	0	0	0	0	0	0	0	0	0	0	0	0	0	0	0	0	0	0	0	14	0	0	0
d821bad8fde65a0e958c19c435df42d9	0	0	0	0	0	0	0	0	0	0	13	0	0	0	0	0	0	0	0	0	0	0	0	0	0	0	0	0	0	0	0
a98a0f2a526e4ea71b81406ee7b7c45c	0	0	0	0	0	0	0	0	0	0	0	0	0	0	0	0	17	0	0	0	0	0	0	0	0	0	0	0	0	0	0
73f60b7b4f1be67652f89db9c1ef4af3	0	0	0	0	0	0	0	9	0	0	0	0	0	0	0	0	0	0	0	0	0	0	0	0	0	0	0	0	0	0	0
7e5f880f96fe323c7cccf9c6fbf16cdb	0	0	0	0	0	0	0	0	0	0	0	0	3	0	0	0	0	0	0	0	0	14	0	0	0	0	0	0	0	0	0
28384100bd46a37cd2702eec58228cc5	0	0	0	0	0	0	0	17	0	0	0	0	0	0	0	0	0	0	0	0	0	0	0	0	0	0	0	0	0	0	0
d3180c75811c69b0e641415e0fb750f7	0	0	0	0	0	0	0	0	0	0	13	0	0	0	0	0	0	0	0	0	0	0	0	0	0	0	0	0	0	0	0
651ccc2bc40c4abdd42f9f1612603b15	0	0	0	0	0	0	0	0	0	0	13	0	0	0	0	0	0	0	0	0	0	0	0	0	0	0	0	0	0	0	0
c02ce0f9c0e4cc4bdd44964e725ed5e8	0	0	0	0	0	0	0	0	0	0	0	0	13	0	0	0	0	0	0	0	0	0	0	0	0	0	0	0	0	0	0
064c068418939cafdfcfdcccd4c42dd1	0	3	0	0	0	0	0	4	0	0	0	0	0	0	0	0	0	7	0	0	0	0	0	0	0	0	0	0	0	0	0
6cb10a3c8a38d1e66c37e36b3d18b199	0	0	0	0	0	6	0	0	0	0	0	0	0	0	0	1	0	0	0	0	0	0	0	0	0	0	0	0	0	0	0
73e2e3962f70d7fd88759de6537820c6	0	0	0	0	0	11	0	0	0	0	0	0	0	0	0	0	0	0	0	0	0	0	0	0	0	0	0	0	0	0	0
86ad5546a5f276bd3b07389004cbc096	0	0	0	0	0	0	26	0	0	0	0	0	0	0	0	0	0	0	0	0	0	0	0	0	0	0	0	0	0	0	0
1e498da80d821ad408439ca02949f0a0	0	0	0	0	0	0	0	10	0	0	5	0	0	0	0	0	0	0	0	0	0	0	0	0	0	0	0	0	0	0	0
873b4c60bb5a8f251d10dc74da491354	0	0	0	0	0	0	0	0	0	0	20	1	0	0	0	0	0	0	0	0	0	0	0	0	0	0	0	0	0	0	0
b974965a63fc3b92133f2ecf8c7ce242	0	0	0	0	0	0	0	0	0	0	0	0	0	0	0	13	0	0	0	0	0	0	0	0	0	0	0	0	0	0	0
cf86faa670772fe934d60851f4556005	0	0	0	0	0	0	0	0	0	0	0	0	0	0	0	0	0	0	56	0	0	0	0	0	0	0	0	4	0	0	0
4edd981c42538dc051e44292b8f6267c	0	0	0	9	0	0	0	0	0	0	0	0	0	0	0	0	0	0	0	0	0	0	0	0	0	0	0	0	0	0	0
c60cd7da4514bc107abdecc1999d84bc	0	0	0	0	0	0	28	0	0	0	0	0	0	0	0	0	0	0	0	0	0	0	0	0	0	0	0	0	0	0	0
bc4e3de2f2be5cd618e29bfd5084859d	0	0	0	0	0	0	0	7	0	0	0	0	0	0	0	3	0	0	0	0	0	0	0	0	0	0	0	0	0	0	0
542404cdc28e9fc1678d0616e2f4bfe7	0	0	0	0	0	0	0	0	0	0	19	0	0	0	0	0	0	0	0	0	0	0	0	0	0	0	0	0	0	0	0
8bceb600407730fb818605d8deec95f6	0	0	0	0	0	0	0	0	0	0	11	0	0	0	0	0	0	0	0	0	0	0	0	0	0	0	0	0	0	0	0
e636e1df81ecef3575f9305bb8f5bddc	0	0	0	0	0	0	0	0	0	0	0	0	12	0	0	0	0	0	0	0	0	0	0	0	0	0	0	0	0	0	0
d9695c59e9b060c03e8eef9519144989	0	0	0	0	0	0	0	0	0	0	0	0	0	0	0	13	0	0	0	0	0	0	0	0	0	0	0	0	0	0	0
82fa8f85c9227c901dc0aff3442b8e63	0	0	0	0	0	0	0	0	0	0	0	0	0	0	0	1	0	0	0	0	0	0	0	0	0	0	0	0	0	0	11
63f3b47886ffa4f88bb6edb47fbb3cdc	0	0	0	0	0	0	0	0	0	0	0	0	0	0	0	0	12	7	0	0	0	0	0	0	0	0	0	0	0	0	0
802d82a90a25267a70549abf9be8a0b6	0	0	0	0	0	0	0	0	0	0	0	0	0	0	0	0	0	0	0	0	0	23	0	0	0	0	0	0	0	0	0
77021dd46b32cf5b05f42f8d0cdc53d0	0	0	0	0	0	0	0	0	0	0	0	0	0	0	0	0	0	0	0	0	0	0	0	0	0	0	0	0	0	24	0
b522cd9439782c9445af4b0d01718785	0	0	0	0	0	0	0	0	0	1	0	0	0	0	8	1	1	0	0	0	0	1	0	0	0	2	0	0	4	0	1
7299a9c4d0feedc17d378f61013c6f68	0	0	0	0	0	0	0	0	17	0	0	0	0	0	0	0	0	0	0	0	0	0	0	0	0	0	0	0	0	0	0
fda4ad6daf15c10d1373e284ef8e4f54	0	0	0	0	0	0	0	0	0	0	17	0	0	0	0	0	0	0	0	0	0	0	0	0	0	0	0	0	0	0	0
d60347b48bb198a01fca086bba5dca7a	0	0	0	0	0	0	0	0	0	0	14	0	0	0	0	0	0	0	0	0	0	0	0	0	0	0	0	0	0	0	0
93abe8fb7f094d9355a961c310a95870	0	0	0	0	0	0	0	0	0	0	0	0	0	0	13	0	0	0	0	0	0	0	0	0	0	0	0	0	0	0	0
70d9bcdc6f20b9ed63894c1ba29a5ddd	0	0	0	0	0	0	0	0	0	0	0	0	0	0	0	0	0	27	0	0	0	0	0	0	0	0	0	0	0	0	0
d31d231e40448e2dacf0d785f16bb101	12	0	0	0	0	0	0	0	0	0	0	1	0	0	0	9	0	0	0	0	0	0	0	0	0	0	0	0	0	0	0
6327e3d84b11816d286b5fcf462ecf9a	0	0	0	0	0	13	0	0	0	0	0	0	0	0	0	0	0	0	0	0	0	0	0	0	0	0	0	0	0	0	0
54687cb8ddea8be6e91838b072d7684e	0	0	0	0	0	0	23	0	0	0	0	0	0	0	0	0	0	0	0	0	0	0	0	0	0	0	0	0	0	0	0
78b0caf557f54a697b5602bf04272d78	0	0	0	0	0	0	28	0	0	0	0	0	0	0	0	0	0	0	0	0	0	0	0	0	0	0	0	0	0	0	0
099c73cfbbef12de38c2cded0ca2046d	0	0	0	0	0	0	0	6	0	0	0	0	0	0	0	0	0	0	0	0	0	0	0	0	0	0	0	0	0	0	0
95efad1b5788b351d02d490bed120fcb	0	0	0	0	0	0	0	0	0	0	0	0	9	0	0	0	0	0	0	0	0	0	0	0	0	0	0	0	0	0	0
167edc40ede7cb8529e2bbbb4148ed50	0	0	0	0	0	0	0	0	0	0	0	0	0	0	0	14	0	0	0	0	0	0	0	0	0	0	0	0	0	0	0
3be04ff0ac936237c8b4c00615424718	0	0	0	0	0	0	0	0	0	0	0	0	0	0	0	0	0	0	0	0	0	0	0	0	0	0	0	0	0	0	8
57aee004293f0ebe10c88222355fffb1	0	0	0	0	0	0	0	0	0	0	0	0	0	0	0	0	0	0	0	0	0	0	0	0	0	0	0	0	0	0	10
c3d11c3db51a425e10691b30b147be8f	0	0	0	0	0	0	0	0	0	0	0	0	0	0	0	0	0	0	0	0	0	0	0	0	0	0	0	0	0	0	9
d1049843cda69367241bc20c4092095d	2	0	0	4	0	0	0	0	0	0	9	0	0	0	0	0	0	0	7	0	0	0	0	0	0	0	0	0	0	0	0
728f7fb04755a0a3ab8728487e1a47a5	0	0	0	0	0	0	0	0	11	0	0	0	0	0	0	0	0	0	0	0	0	0	0	0	0	0	0	0	0	0	0
e039116aed34dca4f2c6dd233d908b04	0	0	0	0	0	0	0	0	0	0	19	0	0	0	0	0	0	0	0	0	0	0	0	0	0	0	0	0	0	0	0
df6e53e7a52623ebd4049432f0d461fb	0	0	0	0	0	0	0	0	0	0	16	0	0	0	0	0	0	0	0	0	0	0	0	0	0	0	0	0	0	0	0
0fcc42217ce1d01a61b8ae9748844c77	0	0	0	0	0	0	0	0	0	0	0	0	10	0	0	0	0	0	0	0	0	0	0	0	0	0	0	0	0	0	0
c9e295113bc10bce56114ec4207e4f00	0	0	0	0	0	0	0	0	0	0	0	0	0	0	0	5	0	0	0	0	0	0	0	0	4	0	0	0	0	0	0
83ddcdb15295384f23df2247d2ca01ab	0	0	0	0	0	0	0	0	0	0	0	0	0	0	0	0	0	0	0	0	0	0	12	0	0	0	0	0	0	0	0
d52ed3073ffcbb6dce00777811b3f0b6	0	0	0	0	0	0	0	0	0	0	0	0	0	0	0	0	0	0	0	0	0	0	0	0	9	0	0	0	0	0	0
3342a288153cd1b8a7791b5ea2e6627c	0	0	0	0	0	0	0	0	0	0	0	0	0	0	0	0	0	0	0	0	0	0	0	0	0	0	0	0	0	0	14
6187f64125ad63a339af1897ff6dc124	0	0	0	0	0	0	0	0	0	0	0	0	0	0	0	0	0	0	0	0	0	0	0	0	0	0	0	0	0	0	12
9fb2f286c0c5044054ff350e3a66b8d5	0	0	0	0	0	0	0	0	0	0	0	0	0	0	0	0	0	0	0	0	0	0	0	0	0	0	0	0	0	0	14
f33c475f395433e7955b44ff0a1eb441	0	4	0	0	0	0	0	0	0	0	16	0	0	0	0	0	0	0	0	0	0	0	0	0	0	0	0	0	0	0	0
c4976d8c9ebccdafd563d39b19310c04	0	0	0	11	0	0	0	0	0	0	0	0	0	0	0	0	0	0	0	0	0	0	0	0	0	0	0	0	0	0	0
7d572b8b5e3b202cd6d25ef406dd4ec6	0	0	0	14	0	0	0	0	0	0	0	0	0	0	0	0	0	0	0	0	0	0	0	0	0	0	0	0	0	0	0
00bd30aed7d089c722290839acf393b0	0	0	0	0	0	0	0	0	0	0	10	0	0	0	0	0	0	0	0	0	0	0	0	0	0	0	0	0	0	0	0
13fbf9917d8d5cc60c0863c978fe2335	0	0	0	0	0	0	0	0	0	0	12	0	0	0	0	0	0	0	0	0	0	0	0	0	0	0	0	0	0	0	0
a99f72860ebe064eb26ecd6f9ba98b51	0	0	0	0	0	0	26	0	0	0	0	0	0	0	0	0	0	0	0	0	0	0	0	0	0	0	0	0	0	0	0
7d223544bedeea7cad859e1be152753d	0	0	0	0	0	0	0	9	0	0	0	0	0	0	0	0	0	0	0	0	0	0	0	0	0	0	0	0	0	0	0
04a7f42106402b5fe69c5f63bb819c70	0	0	0	0	0	0	0	0	0	0	11	0	0	0	0	0	0	0	0	0	0	0	0	0	0	0	0	0	0	0	0
2e1c9a0dca37ac11de9a9498e6f16daa	0	0	0	0	0	0	0	0	0	0	9	0	0	0	0	0	0	0	0	0	0	0	0	0	0	0	0	0	0	0	0
87a2b18721cd16d6bdf7b2ef8132bd3d	0	0	0	0	0	0	0	0	0	0	14	0	0	0	0	0	0	0	0	0	0	0	0	0	0	0	0	0	0	0	0
f6bbf7e51f2526bd3e39b387a4b2bdf4	0	0	0	0	0	0	0	0	0	0	0	0	0	0	0	11	0	0	0	0	0	0	0	0	0	0	0	0	0	0	0
11ebcfde69393dbde1730a5bf7731fc4	0	0	0	0	0	0	0	0	0	0	0	0	0	0	0	0	0	12	32	0	0	0	0	0	0	0	0	0	0	0	0
8b30f8894782ca0b9ee101126fb62e83	0	0	0	0	0	0	0	0	0	0	0	0	0	0	0	0	0	0	0	0	0	0	0	0	9	0	0	0	0	0	0
d70df89e9421fb5e83fc53855357243a	0	0	0	10	0	0	0	0	0	0	0	0	0	0	0	0	0	0	0	0	0	0	0	0	0	0	0	0	0	0	0
4830597d2badf67cc644cf1b20b6d149	0	0	0	0	0	0	0	3	0	0	2	0	0	0	0	0	0	0	0	0	0	0	0	0	0	0	0	0	0	0	0
9e2d9076905e771c1649029f82dec337	0	0	0	0	0	0	0	0	0	0	0	0	0	0	0	0	0	0	0	0	0	0	0	0	0	0	0	0	0	0	7
fa70e2f9d5d4b64b99e2b03f6a5050e3	0	0	0	4	0	0	0	0	0	0	0	0	0	0	0	0	0	0	47	0	0	0	0	0	0	0	0	0	0	0	0
eafdc60f83043de1c652bc66bb3519f7	0	0	0	0	0	0	0	0	24	0	0	0	0	0	0	0	0	0	0	0	0	0	0	0	0	0	0	0	0	0	0
4fae15be51b4cfa78d69f5f0ce102cb1	0	0	0	0	0	10	0	0	0	0	0	0	0	0	0	0	0	0	0	0	0	0	0	0	0	0	0	0	0	0	0
c7ec34335a53995f82306db4bd2a0935	0	0	0	0	0	11	0	0	0	0	0	0	0	0	0	0	0	0	0	0	0	0	0	0	0	0	0	0	0	0	0
935ac05aeba144b5664a23cc727367a4	0	0	0	0	0	0	0	7	0	0	0	0	0	0	0	0	0	0	0	0	0	0	0	0	0	0	0	0	0	0	0
df7c9011e2a9ba3a125a39a17b7b55ac	0	0	0	0	0	0	0	0	0	0	15	0	0	0	0	0	0	0	0	0	0	0	0	0	0	0	0	0	0	0	0
2f4c6a62b7ce68f14c6af5557b04d6fe	0	0	0	0	0	0	0	0	0	0	0	0	17	0	0	0	0	0	0	0	0	0	0	0	0	0	0	0	0	0	0
6fab9476a79520120a36b269a60bb4c4	0	0	0	0	0	0	0	0	0	0	0	0	0	0	0	0	15	0	0	0	0	0	0	0	0	0	0	0	0	0	0
26bfa5708f01b4bef2c767c586af7450	0	0	0	9	0	0	0	0	0	0	0	0	0	0	0	0	0	0	0	0	0	0	0	0	0	0	0	0	0	0	0
cc3c1f7090d2bb3ccd30c7c89a9667ae	0	0	0	0	0	8	0	0	0	0	0	0	0	0	0	0	0	0	0	0	0	0	0	0	0	0	0	1	0	0	0
260398b8d2d92abd9ed57056107a3ec4	0	0	0	0	0	7	0	0	0	0	0	0	0	0	0	0	0	0	0	0	0	0	0	0	0	0	0	0	0	0	0
4cab6c3d62039a7ec8c7c755ab6d7a94	0	0	0	0	0	0	0	0	0	0	0	0	0	0	0	11	0	0	0	0	0	0	0	0	0	0	0	0	0	0	0
9f7619c27f667d3c03a9b4e77bb50fa9	0	0	0	0	0	0	0	0	0	0	0	0	0	0	0	16	0	0	0	0	0	0	0	0	0	0	0	0	0	0	0
45beba17f487e9916a1f77115ebba4eb	16	0	0	0	0	0	0	0	0	0	0	0	0	0	0	0	0	0	0	0	0	0	0	0	0	0	0	0	0	0	0
640bc64a333e97e53c973ca799e88756	18	0	0	0	0	0	0	0	0	0	0	0	0	0	0	0	0	0	0	0	0	0	0	0	0	0	0	0	0	0	0
175e51576a5d26ebc4aa0825b31716ef	2	0	0	0	0	0	0	0	0	0	0	0	0	0	0	0	0	0	4	0	0	0	0	0	0	0	0	0	0	0	7
cabc15c691461444385d04018e946aba	0	0	0	4	0	0	0	0	0	0	0	0	0	0	0	0	0	0	0	0	0	0	0	0	0	0	0	0	0	0	0
51de76ea1f9d02e8706bb287b7c79eb7	0	0	0	0	0	0	16	0	0	0	0	0	0	0	0	0	0	0	11	0	0	0	0	0	0	0	0	0	0	0	0
b19e35663799341f29ca3d6968a56737	0	0	0	0	0	0	0	0	23	0	0	0	0	0	0	0	0	0	0	0	0	0	0	0	0	0	0	0	0	0	0
b66130322f5600027e6ea5ddaa19174e	0	0	0	0	0	0	0	0	0	0	0	0	10	0	0	0	0	0	0	0	0	0	0	0	0	0	0	0	0	0	0
527f775a06482fffd613015ecbb4470d	0	0	0	0	0	0	0	0	0	0	0	0	0	0	0	0	0	0	0	0	0	2	7	0	0	0	0	0	0	3	2
abf026b21895d35c62346756bfd5b27b	0	0	0	0	0	0	0	0	0	0	0	0	0	0	0	0	0	27	0	0	0	0	0	0	0	0	0	0	0	0	0
f4578911e0ca6696b49de8b7682ceb6c	0	0	0	0	0	0	0	0	0	0	0	0	0	0	0	0	0	0	0	0	0	0	0	0	9	0	0	0	0	0	0
7866fa641ceea33e2259525fe5beebc3	0	0	0	9	0	0	0	0	0	0	0	0	0	0	0	0	0	0	0	0	0	0	0	0	0	0	0	0	0	0	0
8736ec7740af0a5651a935c079efd8ba	0	0	0	3	0	0	0	6	0	0	0	0	0	0	0	0	0	0	0	0	0	0	0	0	0	0	0	0	0	0	0
7cd86f6292a18116b274f033b66a7365	0	0	0	0	0	9	0	0	0	0	0	0	0	0	0	0	0	0	0	0	0	0	0	0	0	0	0	0	0	0	0
37957a2cd77a60fc94e24fabf30ee124	0	0	0	0	0	14	0	0	0	0	0	0	0	0	0	0	0	0	0	0	0	0	0	0	0	0	0	0	0	0	0
00445590a146a2d0468f54c539901b1f	0	0	0	0	0	8	0	0	0	0	0	0	0	0	0	0	0	0	0	0	0	0	0	0	0	0	0	0	0	0	0
63c9daf1de80c9e7bc7ecfd7b47deff3	0	0	0	0	0	0	0	10	0	0	5	0	0	0	0	0	0	0	0	0	0	0	0	0	0	0	0	0	0	0	0
9d9805a08e9764c27ad09890b8b7b7d0	0	0	0	0	0	0	0	0	0	0	0	2	0	0	4	0	0	0	0	0	0	0	0	5	0	0	0	1	0	0	0
c424d4b5821ad57eb0ceb29cdc4d5fe6	0	0	0	0	0	0	0	0	0	0	0	0	10	0	0	0	0	0	0	0	0	0	0	0	0	0	0	0	0	0	0
a479dd35e18ed3e3de2bdcb2e8ca72ce	0	0	0	0	0	0	0	0	0	0	0	0	0	0	0	0	14	0	0	0	0	0	0	0	0	0	0	0	0	0	0
851535a6f61329554672ac172fcacc8c	0	0	0	0	0	0	0	0	0	0	0	0	0	0	0	0	0	23	0	0	0	0	0	0	0	0	0	0	0	0	0
92f25943367dc54fdcfc0e447afd1cb8	0	0	0	0	0	0	0	0	0	0	0	0	0	0	0	0	0	0	0	0	0	17	0	0	0	0	0	0	0	0	0
ee7478c3f10bede86f5064fcd097a3f3	0	0	0	0	0	0	0	0	0	0	0	0	0	0	0	0	0	0	0	0	0	0	0	0	0	0	0	0	0	0	11
0c87e4a80c576c9926f29f6220068d77	0	9	11	0	0	0	0	0	0	0	0	0	0	0	0	0	0	0	0	0	0	0	0	0	0	0	0	0	0	0	0
30fdb591e7411f29b9fb0d8cdd3915b4	0	0	0	0	0	0	0	0	0	10	0	0	0	0	0	0	0	0	0	0	0	0	0	0	0	0	0	0	0	0	0
150f388edd9cf7068043563ccc4f8200	0	0	0	0	0	0	0	0	0	0	6	0	0	0	0	0	0	0	0	0	0	0	0	0	0	0	0	0	0	0	0
c9783109e12fafea4c225b02cc73c19f	0	0	0	0	0	0	0	0	0	0	0	0	10	0	0	0	0	0	0	0	0	0	0	0	0	0	0	0	0	0	0
b0399b4dd4eca5c52921d7949fd159fa	0	0	0	0	0	0	0	0	0	0	0	0	0	0	0	0	0	27	0	0	0	0	0	0	0	0	0	0	0	0	0
e28266679579da661a988db5ec0af047	0	0	0	0	0	0	0	0	0	0	0	0	0	0	0	0	0	0	0	0	0	17	0	0	0	0	0	0	0	0	0
1ceeb6e2e2d501b6a0f2200a2685ada4	0	0	0	0	0	0	0	0	0	0	0	0	0	0	0	0	0	0	0	0	0	0	0	0	0	0	0	0	0	0	10
c73e9827806c24adfb979b0fe36edd50	0	0	0	0	0	0	0	13	0	0	0	0	0	0	0	0	0	0	0	0	0	0	0	0	0	0	0	0	0	0	0
7205ce83db838a9fdbe29a90c5bbcc80	0	0	0	0	0	0	0	4	0	0	0	0	0	0	0	0	0	0	0	0	0	0	0	0	0	0	0	0	0	0	0
6a4ebef005e2dfccdac78aa4be00608f	0	0	0	0	0	0	0	0	0	0	0	0	0	0	0	8	0	0	0	0	0	0	0	0	0	0	0	0	0	0	0
1367f51f63b7b8cec416bbb3efb89448	0	0	0	0	0	0	0	0	0	0	0	0	0	0	0	7	0	2	0	0	0	0	6	0	0	0	0	0	0	0	0
c22649da4c46b8d80d3afe07a74dafc5	0	0	0	0	0	0	0	0	0	0	0	0	0	0	0	0	0	0	52	0	0	0	0	0	0	0	0	0	0	0	0
9d93f01fa2418706cb92701ff8427a06	0	0	0	0	0	0	0	0	0	0	0	0	0	0	0	0	0	0	0	0	0	0	0	0	4	0	0	0	0	0	0
9820302f0c043e24ef695413220f1dbc	0	0	0	0	0	0	0	0	0	0	0	0	0	0	0	0	0	0	0	0	0	0	0	0	0	0	0	0	0	0	9
ccc87cf16282975ae2a80d2a629c5bf7	0	0	0	6	0	0	0	0	0	0	0	0	0	0	0	0	0	0	0	0	0	0	0	0	0	0	0	0	0	0	0
92da306e3ed667668193c3783fc7d4d7	0	0	0	9	0	0	0	0	0	0	0	0	0	0	0	0	0	0	0	0	0	0	0	0	0	0	0	0	0	0	0
1f032cf8aafcac857dc403d48fe64db6	0	0	0	0	0	0	0	0	0	0	0	0	6	0	0	0	0	0	0	0	0	0	0	0	0	0	0	0	0	0	0
5cd9c161ac1e17a4acf8e22774190858	0	0	0	0	0	0	0	0	0	0	0	0	0	0	0	0	0	25	0	0	0	0	0	0	0	0	0	0	0	0	0
8147f7b82858e4cd73a50d86647b9065	0	0	0	0	0	0	0	0	0	0	0	0	0	0	0	0	0	0	0	0	0	14	0	0	0	0	0	0	0	0	0
fde7857418001bdb9f26c6a54b0a99e8	0	0	0	0	0	0	0	0	0	0	0	0	0	0	0	0	0	0	0	0	0	12	0	0	0	0	0	0	0	0	0
7dfb402dd70da7a4b61ccff83fdd8dda	0	0	0	0	0	0	0	0	0	0	0	0	0	0	0	0	0	0	0	0	0	17	0	0	0	0	0	0	0	0	0
f1a28f4b431fa1cc7d50098af8b4ddaa	0	0	0	0	0	0	0	0	0	0	0	0	0	0	0	0	0	0	0	0	0	0	0	0	12	0	0	0	0	0	0
d259843aa072feb7711522de12679f0b	9	0	0	0	0	0	0	0	0	0	0	0	4	0	0	0	0	0	0	0	0	0	0	0	0	0	0	0	0	0	0
6d06d1d855aa2bbe269e67e01f0acef8	0	0	0	6	0	0	0	0	0	0	0	0	0	0	0	0	0	0	0	0	0	0	0	0	0	0	0	0	0	0	0
0f04110e3b5a74ac9328404bc1b7ed3f	0	0	0	0	0	0	0	0	15	0	0	0	0	0	0	0	0	0	0	0	0	0	0	0	0	0	0	0	0	0	0
e9a34cf39269a708d0972dc665995b39	0	0	0	0	0	0	0	0	0	5	0	0	0	0	0	0	0	0	0	0	0	0	0	0	0	0	0	0	0	0	0
4b6b9cc7ad6a3c53cc110c76c0f84ba0	0	0	0	0	0	0	0	0	0	0	0	0	9	0	0	0	0	0	0	0	0	0	0	0	0	0	0	0	0	0	0
1b94229732f9586d18ecf0e805a4e87d	0	0	0	0	0	0	0	0	0	0	0	0	10	0	0	0	0	0	0	0	0	0	0	0	0	0	0	0	0	0	0
44761ae73b1bfbf14e2aaf3c1d2355aa	0	0	0	0	0	0	0	0	0	0	0	0	0	0	0	0	0	22	0	0	0	0	0	0	0	0	0	0	0	0	0
f371f1ec2feb4437662b482d2f46288e	0	0	0	0	0	0	0	0	0	0	0	0	0	0	0	0	0	0	0	0	0	15	0	0	0	0	0	0	0	0	0
cafc18bfa345b7062ace921ccb13c3d1	0	0	0	0	0	0	0	0	0	0	0	0	0	0	0	0	0	0	0	0	0	0	8	0	0	0	0	0	0	0	0
b46237f208c641ee5716a121371d37a4	0	0	0	0	0	0	0	0	0	0	0	0	0	0	0	0	0	0	0	0	0	0	0	0	10	0	0	0	0	0	0
4fc67f32481a8e8ba59d2f0dfacd145f	0	0	0	0	0	0	0	0	0	0	0	0	0	0	0	0	0	0	0	0	0	0	0	0	0	0	0	0	0	0	10
92a009d03ca74f863a6a7be498901f33	0	0	0	0	0	0	0	0	0	0	0	0	0	0	0	0	0	0	0	0	0	0	0	0	0	0	0	0	0	0	9
6ed66ec8f767adc92726d03a4b42a2e7	0	0	0	0	0	0	0	0	0	0	0	0	0	0	0	0	0	0	0	0	0	0	0	0	0	0	0	0	0	0	12
746965aebcd5229d14cb84471e1cb37d	18	0	0	0	0	0	0	0	0	0	0	0	0	0	0	0	0	0	0	0	0	0	0	0	0	0	0	0	0	0	0
70eb9c2781dac8aaba18df75ab9613e2	0	0	0	0	0	0	0	0	0	0	14	0	0	0	0	0	0	0	0	0	0	0	0	0	0	0	0	0	0	0	0
fcaf5b3f6db4a1c7fd8d72b4c70c6a72	0	0	0	0	0	0	0	0	0	0	15	0	0	0	0	0	0	0	0	0	0	0	0	0	0	0	0	0	0	0	0
d19e787e93afacd5331c64a577b4e3a3	0	0	0	0	0	0	0	0	0	0	7	0	0	0	0	0	0	0	0	0	0	0	0	0	0	0	0	0	0	0	0
7fcd651ca5c2d8d6cf33b059dde8752a	0	0	0	0	0	0	0	0	0	0	0	0	6	0	0	0	0	0	0	0	0	0	0	0	0	0	0	0	0	0	0
fa0fbbe95e1f298138b3efac6fca4d3c	0	0	0	0	0	0	0	0	0	0	0	0	0	0	0	2	0	0	0	0	0	0	0	0	2	0	0	0	0	0	0
96880cb9d3835d741f1bca04431da3c6	0	0	0	0	0	0	0	0	0	0	0	0	0	0	0	0	0	0	0	0	0	12	0	0	0	0	0	0	0	0	0
fc2d86e9d7beaf86be2f8c854dfa3334	12	0	0	0	0	0	0	0	0	0	0	0	0	0	0	4	0	0	0	0	0	0	0	0	0	0	0	0	0	0	0
c4af4dc6352c69570913599b243cb4f2	0	16	0	0	0	0	0	0	0	0	0	0	0	0	0	0	0	0	0	0	0	0	0	0	0	0	0	0	0	0	0
85bfceabbb3ef2cda20c52dde75856d3	0	12	0	0	0	0	0	0	0	0	0	0	0	0	0	0	0	0	0	0	0	0	0	0	0	0	0	0	0	0	0
4c8a5c9d0a4eb312602e9843bc333946	0	0	0	0	0	0	0	0	10	0	0	0	0	0	0	0	0	0	0	0	0	0	0	0	0	0	0	0	0	0	0
7a4949437c92b9e7ea91315d49ead9ab	0	0	0	0	0	0	0	0	0	0	11	0	0	0	0	0	0	0	0	0	0	0	0	0	0	0	0	0	0	0	0
46806b5bb230cf741840cfe83950b7de	0	0	0	0	0	0	0	0	0	0	0	0	10	0	0	0	0	0	0	0	0	0	0	0	0	0	0	0	0	0	0
dbe3912365bc384a35f2e3d004a9cdb1	0	0	0	0	0	0	0	0	0	0	0	0	0	0	0	0	7	0	0	0	0	0	0	0	0	0	0	0	0	0	0
1b0d9d85ae1bf171b5cb65d29ed9424f	0	0	0	0	0	0	0	0	0	0	0	0	0	0	0	0	0	23	0	0	0	0	0	0	0	0	0	0	0	0	0
d9208547c33c51d0900fd830e05174bb	0	0	0	0	0	0	0	0	0	0	0	0	0	0	0	0	0	0	0	0	0	0	0	0	0	0	0	0	0	0	6
299c3a4b9df36d871228551bd6c312f3	0	0	0	0	0	5	0	0	0	0	0	0	0	0	0	0	0	0	0	0	0	0	0	0	0	0	0	0	0	0	0
9be387da7554bd001fb087bc8d59f96d	0	0	0	0	0	0	0	8	0	0	0	0	0	0	0	0	0	0	0	0	0	0	0	0	0	0	0	0	0	0	0
0fef71303c29ce1eab639a371f20633d	0	0	0	0	0	0	0	9	0	0	0	0	0	0	0	0	0	1	0	0	0	0	0	0	0	0	0	0	0	0	0
e45d4c67426c7a394d30e8056636f343	0	0	0	0	0	0	0	7	0	0	6	0	0	0	0	0	0	0	0	0	0	0	0	0	0	0	0	0	0	0	0
70d51ac5c6ca453c608c719d219881f3	0	0	0	0	0	0	0	0	0	0	15	0	0	0	0	0	0	0	0	0	0	0	0	0	0	0	0	0	0	0	0
a5b44e7162028e086fa98c0d4c821ee6	0	0	0	0	0	0	0	0	0	0	9	0	0	0	0	0	0	0	0	0	0	0	0	0	0	0	0	0	0	0	0
26e076e92a76a4c9454ad3136f27c3ef	0	0	0	0	0	0	0	0	0	0	0	0	5	0	0	0	0	0	0	0	0	0	0	0	0	0	0	0	0	0	0
26da8912602b5c7916e1918cf430329e	0	0	0	0	0	0	0	0	0	0	0	0	10	0	0	0	0	0	0	0	0	0	0	0	0	0	0	0	0	0	0
8e151ff4f0d6d55afa7597eba3765d0b	0	0	0	0	0	0	0	0	0	0	0	0	0	0	0	0	0	0	0	0	0	8	0	4	0	0	0	0	0	0	0
7902df398a583ae81b0b66a5ba2f3ac1	0	0	0	0	0	0	0	0	0	0	0	0	0	0	0	0	0	0	0	0	0	0	0	0	0	0	0	0	0	0	6
01ea7746224e7f318ccb8dcf43b4d14f	5	0	0	0	0	0	0	0	0	1	0	0	0	0	0	0	0	9	0	0	0	0	0	0	1	0	0	0	0	0	0
2b503613146f127962a62f45145c08cc	0	16	0	0	0	0	0	0	0	0	0	0	0	0	0	0	0	0	0	0	0	0	0	0	0	0	0	0	0	0	0
9d613b3bcad4cd7883c6617e6ddcc88d	0	0	14	0	0	0	0	0	0	0	0	0	0	0	0	0	0	0	0	0	0	0	0	0	0	0	0	0	0	0	0
31c9c4d9d1e2f54c4d80bb044de85912	0	0	0	5	0	0	0	0	0	0	0	0	0	2	0	0	0	0	0	0	0	0	0	0	0	0	0	0	0	0	0
43d121deb8ad4f12c9a51154e59df9d9	0	0	0	0	0	2	0	9	0	0	0	0	0	0	0	0	0	0	0	0	0	0	0	0	0	0	0	0	0	0	0
69503f330720cfdca098afc0e03696f0	0	0	0	0	0	0	0	15	0	0	0	0	0	0	0	0	0	0	0	0	0	0	0	0	0	0	0	0	0	0	0
4c80a30d285be6f0798975c78a376ee8	0	0	0	0	0	0	0	0	0	3	0	0	0	0	0	0	0	0	0	0	0	3	0	0	0	0	0	0	0	0	0
92a0f77bdf8e55dad989894a8a4a5377	0	0	0	0	0	0	0	0	0	0	5	0	0	0	0	0	0	0	0	0	0	0	0	0	0	0	0	0	0	0	0
e51a106b1371ebff577a87e0b0e3e563	0	0	0	0	0	0	0	0	0	0	14	0	0	0	0	0	0	0	0	0	0	0	0	0	0	0	0	0	0	0	0
eebd1f6b9fbea982a24c2a661d7335fa	0	0	0	0	0	0	0	0	0	0	0	0	6	0	0	0	0	0	0	0	0	0	0	0	0	0	0	0	0	0	0
3fb48bf8094ce17a49ab2a309b7ec730	0	0	0	0	0	0	0	0	0	0	0	0	0	0	0	0	0	0	0	0	0	0	10	0	0	0	0	0	0	0	0
377e67f004c2e00d2efe9a1376e11561	0	0	0	0	0	0	0	0	0	0	0	0	0	0	0	0	0	0	0	0	0	0	0	0	9	0	0	0	0	0	0
c2a969df4f5e0c38a4e773670cdfa28d	0	0	0	0	0	0	0	0	0	0	0	0	0	0	0	0	0	0	0	0	0	0	0	0	11	0	0	0	0	0	0
add8b3bed5c048526e817c7cf4ad7a48	0	0	0	0	0	0	0	0	0	0	0	0	0	0	0	0	0	0	0	0	0	0	0	0	0	0	0	13	0	0	0
3d20c82b3c99a2ffc855edcbaa519fe3	0	0	0	0	0	0	0	0	0	0	0	0	0	0	0	0	0	0	0	0	0	0	0	0	0	0	0	8	0	0	0
227f282e43c7a4133ab3cbd9378be33e	0	0	0	0	0	0	0	0	0	0	0	0	0	0	0	0	0	0	0	0	0	0	0	0	0	0	0	0	0	22	0
27db16062fc895615b1d90ca3aa4c40a	0	0	0	0	0	0	0	0	0	0	0	0	0	0	0	0	0	0	0	0	0	0	0	0	0	0	0	0	0	0	8
ef49f48dcfe98bc5efdb1664c82acf81	0	0	0	0	0	0	0	0	0	0	0	0	0	0	0	0	0	0	0	0	0	0	0	0	0	0	0	0	0	0	4
a0560f2aa52f6cd3a4ce567a2f74604f	0	0	0	0	0	0	19	0	0	0	0	0	0	0	0	0	0	0	0	0	0	0	0	0	0	0	0	0	0	0	0
c5c26cc9317c5e6ab2ec750f50ea7f23	0	0	0	0	0	0	0	4	0	0	3	0	0	0	0	0	0	0	0	0	0	0	0	0	0	0	0	0	0	0	0
afc75baa127916aabfb9b668fefbb833	0	0	0	0	0	0	0	0	11	0	0	0	0	0	0	0	0	0	0	0	0	0	0	0	0	0	0	0	0	0	0
7f147c06508f5b815d4b5a5edf92d647	0	0	0	0	0	0	0	0	13	0	0	0	0	0	0	0	0	0	0	0	0	0	0	0	0	0	0	0	0	0	0
e5fb00cc4afa2a3672776664d05b14b9	0	0	0	0	0	0	0	0	0	0	0	0	0	0	0	0	0	0	0	0	0	0	0	0	9	0	0	0	0	0	0
dfaa10b5c8a08aec81ee5e8471c42b2e	0	0	0	0	0	0	0	0	0	0	0	0	0	0	0	0	0	0	0	0	0	0	0	0	0	0	0	10	0	0	0
642bca8fa6ca19d3742b20509823371b	0	0	0	5	0	0	0	0	0	0	0	0	0	0	0	0	0	0	0	0	0	0	0	0	0	0	0	0	0	0	0
c79a3d168181433d869c8594328f01ec	0	0	0	13	0	0	0	0	0	0	0	0	0	0	0	0	0	0	0	0	0	0	0	0	0	0	0	0	0	0	0
1380b65b2cdf97254ee181e3d3072472	0	0	0	8	0	0	0	0	0	0	0	0	0	0	0	0	0	0	0	0	0	0	0	0	0	0	0	0	0	0	0
d21d00303c27b37e21cebed0ddede599	0	0	0	0	0	6	0	0	0	0	0	0	0	0	0	0	0	0	0	0	0	0	0	0	0	0	0	0	0	0	0
17f9dfbd82e99b4dd767e475a7cd71f7	0	0	0	0	0	0	0	9	0	0	0	0	0	0	0	0	0	0	0	0	0	0	0	0	0	0	0	0	0	0	0
e345d26ab8db6abca43cfaf17eeda374	0	0	0	0	0	0	0	8	0	0	0	0	0	0	0	0	0	0	0	0	0	0	0	0	0	0	0	0	0	0	0
462d55cfffbb6eb5755326a22908666b	0	0	0	0	0	0	0	0	0	0	0	0	10	0	0	0	0	0	0	0	0	0	0	0	0	0	0	0	0	0	0
ebb37a24e95dfcdee3b5362172e7fd1a	0	0	0	0	0	0	0	0	0	0	0	0	0	0	0	0	0	0	44	0	0	0	0	0	0	0	0	0	0	0	0
3f9eaecd5b4ffdcf73f4f6a590a659d4	0	0	0	0	0	0	0	0	0	0	0	0	0	0	0	0	0	0	0	0	0	13	0	0	0	0	0	0	0	0	0
86973e31a06788b9a1aa201209f7ffec	0	0	0	0	0	0	0	0	0	0	0	0	0	0	0	0	0	0	0	0	0	14	0	0	0	0	0	0	0	0	0
316034a9daba239124159913e5b8ba45	0	0	0	0	0	0	0	0	0	0	0	0	0	0	0	0	0	0	0	0	0	0	11	0	0	0	0	0	0	0	0
66d7f607639cf111fb35a31b4297b048	0	0	0	0	0	0	0	0	0	0	0	0	0	0	0	0	0	0	0	0	0	0	0	0	8	0	0	0	0	0	0
22f1c6fe8439fe2d0d742608020aaa82	0	0	0	0	0	0	0	0	0	0	0	0	0	0	0	0	0	0	0	0	0	0	0	0	5	0	0	0	0	0	0
9083eecfdd4dca3b49f379108eae501d	0	0	0	0	0	0	0	0	0	0	0	0	0	0	0	0	0	0	0	0	0	0	0	0	12	0	0	0	0	0	0
a47c554d70f4ace951aacd497b277cfa	0	0	0	0	0	0	0	0	0	0	0	0	0	0	0	0	0	0	0	0	0	0	0	0	0	0	0	0	0	0	11
d8ae2b3ec57190a6bbc774f044c97273	16	0	0	0	0	0	0	0	0	0	0	0	0	0	0	0	0	0	0	0	0	0	0	0	0	0	0	0	0	0	0
544aa5ead03d0c568c966941000353bf	16	0	0	0	0	0	0	0	0	0	0	0	0	0	0	0	0	0	0	0	0	0	0	0	0	0	0	0	0	0	0
b520973c81f8886b88dce444b758e336	1	0	0	0	0	0	0	0	0	0	0	0	0	0	0	7	0	0	0	0	0	0	0	0	0	0	0	0	0	0	0
204e535a9d3eaa96f86d695541bc4c90	0	15	0	0	0	0	0	0	0	0	0	0	0	0	0	0	0	0	0	0	0	0	0	0	0	0	0	0	0	0	0
e9d1e84cf88c3db5f51bf723d7283a81	0	0	20	0	0	0	0	0	0	0	0	0	0	0	0	0	0	0	0	0	0	0	0	0	0	0	0	0	0	0	0
4b257b7dc6b972c52a177189a10eef4d	0	0	0	8	0	0	0	0	0	0	0	0	0	0	0	0	0	0	0	0	0	0	0	0	0	0	0	0	0	0	0
6ae894d76dc96d39dd33ef35eacf244f	0	0	0	0	11	0	0	0	0	0	0	0	0	0	0	0	0	0	0	0	0	0	0	0	0	0	0	0	0	0	0
53d1b8f19465add01ee936c872fe3a3f	0	0	0	0	0	0	21	0	0	0	0	0	0	0	0	0	0	0	0	0	0	0	0	0	0	0	0	0	0	0	0
ffaf7f313bfa520fa7402cba864e54cc	0	0	0	0	0	0	0	0	0	0	0	0	0	0	0	0	0	0	0	0	0	10	0	0	0	0	0	0	0	0	0
d0f3d4fc2183663ed7a30feb0f436fbc	0	0	0	0	0	0	0	0	0	0	0	0	0	0	0	0	0	0	0	0	0	0	0	0	5	0	0	0	0	0	0
f9f2ca9096ef3370e4e9c9780d3dd1a5	0	0	0	0	0	0	0	0	0	0	0	0	0	0	0	0	0	0	0	0	0	0	0	0	0	0	0	0	0	0	9
56434ecfb4b6f8914e02dd6232ce1c09	0	0	0	0	0	0	0	0	0	0	0	0	0	0	0	0	0	0	0	0	0	0	0	0	0	0	0	0	0	0	6
39a672e1a5f5c68bdea595b53781ce98	13	0	0	0	0	0	0	0	0	0	0	0	0	0	0	0	0	0	0	0	0	0	0	0	0	0	0	0	0	0	0
2522a6cd26b0effb37a4ae5c22cbd6e7	0	4	0	0	0	0	0	0	0	0	0	0	0	0	0	0	0	0	0	0	0	0	0	0	0	0	0	0	0	0	4
aacfc4b53cbefdf4e235ff529ea06b98	0	0	0	0	0	0	0	14	0	0	0	0	0	0	0	0	0	0	0	0	0	0	0	0	0	0	0	0	0	0	0
4b1fcd4645c473c9ae8a3e3d6987c787	0	0	0	0	0	0	0	0	9	0	0	0	0	0	0	0	0	0	0	0	0	0	0	0	0	0	0	0	0	0	0
1ea1f49712f07f8995dec39395c24ca9	0	0	0	0	0	0	0	0	13	0	0	0	0	0	0	0	0	0	0	0	0	0	0	0	0	0	0	0	0	0	0
9103c30735b4559741235bbc7aa3298e	0	0	0	0	0	0	0	0	0	0	13	0	0	0	0	0	0	0	0	0	0	0	0	0	0	0	0	0	0	0	0
ec55edf046908fbca5ddec71660ed50e	0	0	0	0	0	0	0	0	0	0	18	0	0	0	0	0	0	0	0	0	0	0	0	0	0	0	0	0	0	0	0
9d24b927bd07272e246de5e457290804	0	0	0	0	0	0	0	0	0	0	0	0	6	0	0	0	0	0	0	0	0	0	0	0	0	0	0	0	0	0	0
22509eeb3fd1ae1171e4a1a9cb39b9d4	0	0	0	0	0	0	0	0	0	0	0	0	0	0	0	6	0	0	0	0	0	0	0	0	0	0	0	0	0	0	0
1ca5d640a8c0ff05ca6c0f2612e062fc	0	0	0	0	0	0	0	0	0	0	0	0	0	0	0	9	0	0	0	0	0	0	0	0	0	0	0	0	0	0	0
7bbe4e856d2a96d899d1f1eb1862ec45	0	0	0	0	0	0	0	0	0	0	0	0	0	0	0	0	0	0	42	0	0	0	0	0	0	0	0	0	0	0	0
ae5c706128b450a65f00835d3e0eff3f	0	0	0	0	0	0	0	0	0	0	0	0	0	0	0	0	0	0	0	0	0	13	0	0	0	0	0	0	0	0	0
2ad6d041690b092a7222de1de591bb08	0	0	0	0	0	0	0	0	0	0	0	0	0	0	0	0	0	0	0	0	0	13	0	0	0	0	0	0	0	0	0
08616b9e97e55079a6eef6969ff10dde	0	0	0	0	0	0	0	0	0	0	0	0	0	0	0	0	0	0	0	0	0	7	0	0	0	0	0	0	0	0	0
86f5cf11efb69dbcdb6d9c085fff9e6d	0	0	0	0	0	0	0	0	0	0	0	0	0	0	0	0	0	0	0	0	0	0	0	0	9	0	0	0	0	0	0
ff471dcd70e192ef2fb771b9d4a3cd35	10	0	0	0	0	0	0	0	0	0	0	0	0	0	0	0	0	0	0	0	0	0	0	0	0	0	0	0	2	0	0
d073034ed144b30dc35424126eb103c4	0	13	0	0	0	0	0	0	0	0	0	0	0	0	0	0	0	0	0	0	0	0	0	0	0	0	0	0	0	0	0
e72a30beac005589e89a4a81cee0b9fd	0	0	0	6	0	0	0	0	0	0	0	0	0	0	0	0	0	0	0	0	0	0	0	0	0	0	0	0	0	0	0
6ade9064989f782abc92247e8384be26	0	0	0	8	0	0	0	0	0	0	0	0	0	0	0	0	0	0	0	0	0	0	0	0	0	0	0	0	0	0	0
7866eff98da8a4d37a944bd7a49b9e76	0	0	0	0	0	0	13	0	0	0	0	0	0	0	0	0	0	0	0	0	0	0	0	0	0	0	0	0	0	0	0
55ce7ecc7704af27a7c72af261b95e19	0	0	0	0	0	0	21	0	0	0	0	0	0	0	0	0	0	0	0	0	0	0	0	0	0	0	0	0	0	0	0
7448c162b8fe64eaf47eb1f8c7709829	0	0	0	0	0	0	0	8	0	0	0	0	0	0	0	0	0	0	0	0	0	0	0	0	0	0	0	0	0	0	0
e1c359d648284ca0193db08973842c19	0	0	0	0	0	0	0	4	0	0	0	0	0	0	0	0	0	0	0	0	0	0	0	0	0	0	0	0	0	0	0
e8897de0f8c3203faea0d5c449fa294a	0	0	0	0	0	0	0	0	0	4	0	0	0	0	0	0	0	0	0	0	0	0	0	0	0	0	0	0	0	0	0
5a6e42c0691a43876a8fe949b88e330b	0	0	0	0	0	0	0	0	0	12	0	0	0	0	0	0	0	0	0	0	0	0	0	0	0	0	0	0	0	0	0
748de503fa8600c879bf2fa383263757	0	0	0	0	0	0	0	0	0	0	0	0	0	0	0	0	7	0	0	0	0	0	0	0	0	0	0	0	0	0	0
e038081b7878e41c117f6d88bbff4b27	0	0	0	0	0	0	0	0	0	0	0	0	0	0	0	0	0	0	0	0	0	0	0	0	8	0	0	0	0	0	0
2e06dcd587d214a9fb01023f4f150194	0	0	0	0	0	0	0	0	0	0	0	0	0	0	0	0	0	0	0	0	0	0	0	0	0	11	0	0	0	0	0
2b3df6ba48106c843c3754d66417b7a7	0	0	0	0	0	0	0	0	0	0	0	0	0	0	0	0	0	0	0	0	0	0	0	0	0	0	0	0	0	0	10
7b7078762888f6acf12080660a33b77e	0	0	0	0	0	0	0	0	0	0	0	0	0	0	0	0	0	0	0	0	0	0	0	0	0	0	0	0	0	0	11
823c9a5172b26b61ff39baf9bac3b779	4	0	0	0	0	0	0	0	0	0	0	0	0	0	0	2	0	4	0	0	0	0	0	0	0	0	0	0	0	0	0
afb547ee610192813abe3767215538a9	1	0	0	0	0	4	0	0	0	0	0	0	0	0	0	0	0	0	0	0	0	0	0	0	0	0	0	0	0	0	0
5eae6a3f064aba3dff7292c966c9ee49	3	0	0	0	0	0	0	0	0	0	0	0	0	0	0	0	0	0	0	0	0	0	0	0	13	0	0	0	0	0	0
88ca54404e3535dd8f821e001d7085ea	3	2	0	0	0	0	0	0	0	0	6	0	0	0	0	0	0	0	0	0	0	0	0	0	0	0	0	0	0	0	0
b7fcd92f459f39b72d325c8a14fd0b1e	0	0	0	0	0	8	0	0	0	0	0	0	0	0	0	0	0	0	0	0	0	0	0	0	0	0	0	0	0	0	0
bc9b791ec2f86084a379d6d566982ef8	0	0	0	0	0	0	11	0	0	0	2	0	0	0	0	0	0	0	0	0	0	0	0	0	0	0	0	0	0	0	0
916c9d1e054d50c4915d21574c167f7e	0	0	0	0	0	0	0	0	14	0	0	0	0	0	0	0	0	0	0	0	0	0	0	0	0	0	0	0	0	0	0
8b97cd5032a136735c5cde9dfdac0f8c	0	0	0	0	0	0	0	0	0	0	0	0	0	0	0	0	0	0	0	0	0	0	0	0	8	0	0	0	0	0	0
87544113299f08ebe89c3c15c460b37c	0	0	0	0	0	0	0	0	0	0	0	0	0	0	0	0	0	0	0	0	0	0	0	0	0	0	0	0	0	0	8
39dda2562152c8b11c51e7a10478a448	0	0	0	0	0	3	0	0	0	0	0	0	0	0	0	0	0	0	0	0	0	0	0	0	0	0	0	0	0	0	0
eb35f30fe515ec26465eed331c8faaa9	0	0	0	0	0	0	0	7	0	0	0	0	0	0	0	0	0	0	0	0	0	0	0	0	0	0	0	0	0	0	0
cd1cd85bbca92d59eea305b07a007fb2	0	0	0	0	0	0	0	0	0	0	8	0	0	0	0	0	0	0	0	0	0	0	0	0	0	0	0	0	0	0	0
f1d464eb139d523ac79bd08e0a3b4586	0	0	0	0	0	0	0	0	0	0	0	0	11	0	0	0	0	0	0	0	0	0	0	0	0	0	0	0	0	0	0
3b44a7ab972dd261b8de04ac7ea7a9a3	0	0	0	0	0	0	0	0	0	0	0	0	9	0	0	0	0	0	0	0	0	0	0	0	0	0	0	0	0	0	0
e438481eff9e6ab923c446e56e76280e	0	0	0	0	0	0	0	0	0	0	0	0	0	0	0	0	0	0	39	0	0	0	0	0	0	0	0	0	0	0	0
a7d8cc71dec01d56776cab9863d04fc7	0	0	0	0	0	0	0	0	0	0	0	0	0	0	0	0	0	0	0	0	0	0	0	0	11	0	0	0	0	0	0
4e78cbfbdc73f1479298af847ec5be58	0	0	0	0	0	0	0	0	0	0	0	0	0	0	0	0	0	0	0	0	0	0	0	0	8	0	0	0	0	0	0
94826b5e707cc8b62d09d8da84326559	0	0	0	0	0	0	0	0	0	0	0	0	0	0	0	0	0	0	0	0	0	0	0	0	0	0	0	0	0	0	4
7dccf1ee00279b9aef52ac2edd7b4216	0	9	0	0	0	0	0	0	0	0	0	0	0	0	0	0	0	0	0	0	0	0	6	0	0	0	0	0	0	0	0
5b3d99e42f008d3a649b5bb15b68e078	0	0	1	0	0	0	0	0	10	0	0	0	0	0	0	0	0	0	0	0	0	0	0	0	0	0	0	0	0	0	0
2f293c82b5972f61189cdedde5df14f9	0	0	0	5	0	0	0	0	0	0	0	0	0	0	0	0	0	0	0	0	0	0	0	0	0	0	0	0	0	0	0
89a800d3b63b02a1593f2fcda6523272	0	0	0	0	0	2	0	0	0	0	0	0	0	0	5	0	0	0	0	0	0	0	0	4	0	0	0	0	0	0	0
69e6709947922a55cfb3185a6cd35f47	0	0	0	0	0	0	0	6	0	0	0	0	0	0	0	0	0	0	0	0	0	0	0	0	0	0	0	0	0	0	0
ac6393045c6b3ccdf2819fa2c1577a1e	0	0	0	0	0	0	0	0	0	5	0	0	0	0	0	0	0	0	0	0	0	0	0	0	0	0	0	0	0	0	0
a04faf8014190a6e1494f54806efdd8a	0	0	0	0	0	0	0	0	0	0	12	0	0	0	0	0	0	0	0	0	0	0	0	0	0	0	0	0	0	0	0
5e50583b876582e2265acd7da6e36a5a	0	0	0	0	0	0	0	0	0	0	9	0	0	0	0	0	0	0	0	0	0	0	0	0	0	0	0	0	0	0	0
c31145b37915528297449de922b02a07	0	0	0	0	0	0	0	0	0	0	0	0	3	0	0	0	0	0	0	0	0	0	0	0	0	0	0	0	0	0	0
161b419e6111919edb1c0d505cfefbdc	0	0	0	0	0	0	0	0	0	0	0	0	8	0	0	0	0	0	0	0	0	0	0	0	0	0	0	0	0	0	0
96ab4f63f8bb40a133e4ef1556c0bf9e	0	0	0	0	0	0	0	0	0	0	0	0	4	0	0	0	0	0	0	0	0	0	0	0	0	0	0	0	0	0	0
a2dc764088b447cdffd6d1112483a7c5	0	0	0	0	0	0	0	0	0	0	0	0	0	0	0	0	0	0	0	0	0	9	0	0	0	0	0	0	0	0	0
376251ad69ac4cd659317f6fad8135de	0	0	0	0	0	0	0	0	0	0	0	0	0	0	0	0	0	0	0	0	0	9	0	0	0	0	0	0	0	0	0
4dad7b2fe248cef9beff70beabacf3c3	0	0	0	0	0	0	0	0	0	0	0	0	0	0	0	0	0	0	0	0	0	7	0	0	0	0	0	0	0	0	0
a739dd012d30a92b33af50f2ff44479b	0	0	0	0	0	0	0	0	0	0	0	0	0	0	0	0	0	0	0	0	0	0	9	0	0	0	0	0	0	0	0
18d878d558b362992e84375a53b5ea8b	0	0	0	0	0	0	0	0	0	0	0	0	0	0	0	0	0	0	0	0	0	0	0	0	6	0	0	0	0	0	0
36d5700f23254296913179a0f49a74e2	0	0	0	0	0	0	0	0	0	0	0	0	0	0	0	0	0	0	0	0	0	0	0	0	7	0	0	0	0	0	0
aa95dd7c7f191ba03473a9bab8735a3d	0	0	0	0	0	0	0	0	0	0	0	0	0	0	0	0	0	0	0	0	0	0	0	0	3	0	0	0	0	0	0
9751c155621037a9481c2eacc28fc11a	0	0	0	0	0	0	0	0	0	0	0	0	0	0	0	0	0	0	0	0	0	0	0	0	0	0	0	0	0	22	0
2867e9ad43e8d405ebd50768496215de	0	0	0	0	0	0	0	0	0	0	0	0	0	0	0	0	0	0	0	0	0	0	0	0	0	0	0	0	0	0	3
f063f989bfb1e4188ba91f13fcb615d1	0	0	0	0	0	0	0	0	0	0	0	0	0	0	0	0	0	0	0	0	0	0	0	0	0	0	0	0	0	0	7
7806b5489661bf615b06e954c0e671d9	14	0	0	0	0	0	0	0	0	0	0	0	0	0	0	0	0	0	0	0	0	0	0	0	0	0	0	0	0	0	0
ef15b732ac2b1af1a410432a11a62369	0	0	0	5	0	0	0	0	0	0	0	0	0	0	0	0	0	0	0	0	0	0	0	0	0	0	0	0	0	0	0
9fd4ae731ec5816014f422c1ec17b80f	0	0	0	0	0	6	0	0	0	0	0	0	0	0	0	0	0	0	0	0	0	0	0	0	0	0	0	0	0	0	0
3636ceba0585a8e1514dc18f59dfd49c	0	0	0	0	0	0	0	0	12	0	0	0	0	0	0	0	0	0	0	0	0	0	0	0	0	0	0	0	0	0	0
736bf330cde560cad9430f03dec5a7d5	0	0	0	0	0	0	0	0	0	5	0	0	0	0	0	0	0	0	0	0	0	0	0	0	0	0	0	0	0	0	0
eddb27034ab5a3088262c6f7c67fbcf2	0	0	0	0	0	0	0	0	0	0	4	0	0	0	0	0	0	0	0	0	0	0	0	0	0	0	0	0	0	0	0
6e05eade02c0d591660f2a1e80199a28	0	0	0	0	0	0	0	0	0	0	12	0	0	0	0	0	0	0	0	0	0	0	0	0	0	0	0	0	0	0	0
b351a82f5ab9c1bc381536483d816869	0	0	0	0	0	0	0	0	0	0	0	11	0	0	0	0	0	0	0	0	0	0	0	0	0	0	0	0	0	0	0
c36ec75026e20fd90ac8cf4776ecf29d	0	0	0	0	0	0	0	0	0	0	0	0	11	0	0	0	0	0	0	0	0	0	0	0	0	0	0	0	0	0	0
161f448a29fdb1d9e75e5b16e09b28a2	0	0	0	0	0	0	0	0	0	0	0	0	12	0	0	0	0	0	0	0	0	0	0	0	0	0	0	0	0	0	0
7841f888d2f2e39ea2f9ee246650155d	0	0	0	0	0	0	0	0	0	0	0	0	0	0	0	0	0	0	0	0	0	0	0	0	0	0	0	0	0	10	0
b8daf681e759b9942c3b660fdf59328e	0	0	0	0	0	0	0	0	0	0	0	0	0	0	0	0	0	0	0	0	0	0	0	0	0	0	0	0	0	0	8
4e8a9a4f01dfe35498464cb8d0ffa654	0	0	0	0	0	0	0	0	0	0	0	0	0	0	0	0	0	0	0	0	0	0	0	0	0	0	0	0	0	0	12
d837897a5bfd0b8fe6a86c969366b8ed	0	1	9	0	0	0	0	0	0	0	0	0	0	0	0	0	0	0	0	0	0	0	0	0	0	0	0	0	0	0	0
ba76f6f38ff7a3f053376e5e73c96872	0	0	0	8	0	0	0	0	0	0	0	0	0	0	0	0	0	0	0	0	0	0	0	0	0	0	0	0	0	0	0
f0b93e6564b0976fbef96feb23a36d10	0	0	0	0	0	0	0	9	0	0	0	0	0	0	0	0	0	0	0	0	0	0	0	0	0	0	0	0	0	0	0
92fe061f76a86507ba80bed4d444139f	0	0	0	0	0	0	0	0	0	6	0	0	0	0	0	0	0	0	0	0	0	0	0	0	0	0	0	0	0	0	0
2aa52978883249d20c81ff733426db65	0	0	0	0	0	0	0	0	0	7	0	0	0	0	0	0	0	0	0	0	0	0	0	0	0	0	0	0	0	0	0
13ef52acfca9a465ad50bd8f27e3cf99	0	0	0	0	0	0	0	0	0	2	0	0	0	0	0	1	0	0	0	0	0	0	0	0	0	0	0	0	0	0	0
be8a445d5f689a89df15de5b3aed36fe	0	0	0	0	0	0	0	0	0	0	0	0	0	0	0	7	0	0	0	0	0	0	0	0	0	0	0	0	0	0	0
64791ffd6eade8a4218db8aac689c4e2	0	0	0	0	0	0	0	0	0	0	0	0	0	0	0	0	0	0	36	0	0	0	0	0	0	0	0	0	0	0	0
20a0fb80f36c24b01ece72e4ae05f002	0	0	0	0	0	0	0	0	0	0	0	0	0	0	0	0	0	0	36	0	0	0	0	0	0	0	0	0	0	0	0
ffb6a272e6052bd2b5a58000b1f914fa	0	0	0	0	0	0	0	0	0	0	0	0	0	0	0	0	0	0	0	6	0	0	5	0	0	0	0	0	0	0	0
870932c4d1759cb7c4f736a05e93cbba	0	0	0	0	0	0	0	0	0	0	0	0	0	0	0	0	0	0	0	0	0	0	5	0	0	0	0	0	0	0	0
db0c164e2dd164ac170297b2bf29a7d6	0	0	0	0	0	0	0	0	0	0	0	0	0	0	0	0	0	0	0	0	0	0	11	0	0	0	0	0	0	0	0
a2394d7b08f679027300cb344c80403d	0	0	0	0	0	0	0	0	0	0	0	0	0	0	0	0	0	0	0	0	0	0	0	0	7	0	0	0	0	0	0
f0f421adcbcd7dbe139ca4bf4c3a6557	0	0	0	0	0	0	0	0	0	0	0	0	0	0	0	0	0	0	0	0	0	0	0	0	0	0	0	9	0	0	0
01769556d8ee1ce615eb6bb935d6a59f	0	0	0	0	0	0	0	0	0	0	0	0	0	0	0	0	0	0	0	0	0	0	0	0	0	0	0	0	0	0	6
bb45a71095bd68022776d964ad043b58	0	0	0	0	0	0	0	0	0	0	0	0	0	0	0	0	0	0	0	0	0	0	0	0	0	0	0	0	0	0	7
1eecbd3f23ef52fcab6f15677324c0c3	0	0	0	0	0	0	0	0	0	0	0	0	0	0	0	0	0	0	0	0	0	0	0	0	0	0	0	0	0	0	7
652ed0b082232e697eae0026f0742656	0	15	0	0	0	0	0	0	0	0	0	0	0	0	0	0	0	0	0	0	0	0	0	0	0	0	0	0	0	0	0
60cb7aad741951b81daa05b538a914f6	0	0	0	9	0	0	0	0	0	0	0	0	0	0	0	0	0	0	0	0	0	0	0	0	0	0	0	0	0	0	0
7553cf409569e2b9f64f5e09d6413300	0	0	0	6	0	0	0	0	0	0	0	0	0	0	0	0	0	0	0	0	0	0	0	0	0	0	0	0	0	0	0
7f434f17d907e0b7be62c2fb190399fc	0	0	0	0	6	0	0	0	0	0	0	0	0	0	0	0	0	0	0	0	0	0	0	0	0	0	0	0	0	0	0
2d03026e4d160717b923428f7575af38	0	0	0	0	0	0	0	0	6	0	0	0	0	0	0	0	0	0	0	0	0	0	0	0	0	0	0	0	0	0	0
ed576e6cffcf17c3ca2f63c9a2969b1a	0	0	0	0	0	0	0	0	0	6	0	0	0	0	0	0	0	0	0	0	0	0	0	0	0	0	0	0	0	0	0
52ebec160c44d93858b2bfb956dc4ca8	0	0	0	0	0	0	0	0	0	1	0	0	0	0	0	0	0	0	0	0	0	12	0	0	0	0	0	0	0	0	0
4072ebddd83c882e03cb74165fb51be0	0	0	0	0	0	0	0	0	0	4	0	0	0	0	0	0	0	0	0	0	0	0	0	0	0	0	0	0	0	0	0
737692443855827247e287e028710cf7	0	0	0	0	0	0	0	0	0	0	6	0	0	0	0	0	0	0	0	0	0	0	0	0	0	0	0	0	0	0	0
d5b6c8912afcf8ab1b4d7a251f27d2f7	0	0	0	0	0	0	0	0	0	0	7	0	0	0	0	0	0	0	0	0	0	0	0	0	0	0	0	0	0	0	0
60d71d7cc088a31a7c87c1c30e3892f5	0	0	0	0	0	0	0	0	0	0	0	0	9	0	0	0	0	0	0	0	0	0	0	0	0	0	0	0	0	0	0
ce83dd12aadfae077310fb40ad1ed43a	0	0	0	0	0	0	0	0	0	0	0	0	0	0	0	0	0	4	14	0	0	0	0	0	0	0	0	0	0	0	0
4ab052772f2bb1094ee0c6695a513f30	0	0	0	0	0	0	0	0	0	0	0	0	0	0	0	0	0	16	0	0	0	0	0	0	0	0	0	0	0	0	0
4d4cadc0e5a85429b7e9620417db1ab9	0	0	0	0	0	0	0	0	0	0	0	0	0	0	0	0	0	0	0	0	0	11	0	0	0	0	0	0	0	0	0
5fdba62275ad91ac8b984028ef2fa2cb	0	0	0	0	0	0	0	0	0	0	0	0	0	0	0	0	0	0	0	0	0	0	0	0	9	0	0	0	0	0	0
f60c119a84241478618caec074d3318a	0	0	0	0	0	0	0	0	0	0	0	0	0	0	0	0	0	0	0	0	0	0	0	0	0	0	0	0	0	0	7
8540cf724a917c36970200ea51728554	0	0	0	0	0	0	0	0	0	0	0	0	0	0	0	0	0	0	0	0	0	0	0	0	0	0	0	0	0	0	7
14751d7c8f668f2994a734250ffa9606	0	0	0	0	0	0	0	0	0	0	0	0	0	0	0	0	0	0	0	0	0	0	0	0	0	0	0	0	0	0	4
42653e21c56ec373f286e42160359c36	10	0	0	0	0	0	0	0	0	0	0	0	0	0	0	0	0	0	0	0	0	0	0	0	0	0	0	0	0	0	0
f87f3de7acf8047189f6039739a32ce1	7	0	0	3	0	0	0	0	0	0	0	0	0	0	0	0	0	0	0	0	0	0	0	0	0	0	0	0	0	0	0
e8079b25a8faee48b77c762527333c68	0	0	0	8	0	0	0	0	0	0	0	0	0	0	0	0	0	0	0	0	0	0	0	0	0	0	0	0	0	0	0
69d83ab53c9d49d5e78a04b20faaa9d4	0	0	0	8	0	0	0	0	0	0	0	0	0	0	0	0	0	0	0	0	0	0	0	0	0	0	0	0	0	0	0
df9b809b80c3ea68c169170481baa284	0	0	0	0	0	0	13	0	0	0	0	0	0	0	0	0	0	0	0	0	0	0	0	0	0	0	0	0	0	0	0
90c48387cc25a8c99963f524a9139636	0	0	0	0	0	0	0	6	0	0	0	0	0	0	0	2	0	0	0	0	0	0	0	0	0	0	0	0	0	0	0
a5914c3e179182ec2b967997c3684640	0	0	0	0	0	0	0	4	0	0	4	0	0	0	0	0	0	0	0	0	0	0	0	0	0	0	0	0	0	0	0
7cb0d1fbd7f0b0062f07f31139adf1f2	0	0	0	0	0	0	0	7	0	0	1	0	0	0	0	0	0	0	0	0	0	0	0	0	0	0	0	0	0	0	0
d33f5520ecdd28363792c10588ed4c49	0	0	0	0	0	0	0	4	0	0	2	0	0	0	0	0	0	0	0	0	0	0	0	0	0	0	0	0	0	0	0
d9f584039eefd36d7cc5262b69f8eafd	0	0	0	0	0	0	0	2	0	0	3	0	0	0	0	0	0	0	0	0	0	0	0	0	0	0	0	0	0	0	0
95208949ab39237f4dd588423c99ff5f	0	0	0	0	0	0	0	0	0	5	0	0	0	0	0	0	0	0	0	0	0	0	0	0	0	0	0	0	0	0	0
77483619bd794d32b12c7a00f9077fcb	0	0	0	0	0	0	0	0	0	0	8	0	0	0	0	0	0	0	0	0	0	0	0	0	0	0	0	0	0	0	0
705b0e5a6d9b6862d1c45e6c535ba0c9	0	0	0	0	0	0	0	0	0	0	0	0	8	0	0	0	0	0	0	0	0	0	0	0	0	0	0	0	0	0	0
faaee2cad3d6d4d0405d9337bbe25c84	0	0	0	0	0	0	0	0	0	0	0	0	5	0	0	0	0	0	0	0	0	0	0	0	0	0	0	0	0	0	0
6824d642ec4171abeb745ff558173f7c	0	0	0	0	0	0	0	0	0	0	0	0	8	0	0	0	0	0	0	0	0	0	0	0	0	0	0	0	0	0	0
e89628ddbd4638e56a27017ce935c521	0	0	0	0	0	0	0	0	0	0	0	0	0	0	0	0	0	0	0	9	0	0	0	0	0	0	0	0	0	0	0
74543404cf18d916663ec1de5809d8fc	0	0	0	0	0	0	0	0	0	0	0	0	0	0	0	0	0	0	0	0	0	7	0	0	0	0	0	0	0	0	0
cfb1232b3422230f39e0375074b95a3d	0	0	0	0	0	0	0	0	0	0	0	0	0	0	0	0	0	0	0	0	0	0	0	0	9	0	0	0	0	0	0
69e15590c48b48bc5217b149ad9e7c2c	0	0	0	0	0	0	0	0	0	0	0	0	0	0	0	0	0	0	0	0	0	0	0	0	2	0	0	0	0	0	0
1df4521eab3f58b330258c7a99fb91bf	0	0	0	0	0	0	0	0	0	0	0	0	0	0	0	0	0	0	0	0	0	0	0	0	7	0	0	0	0	0	0
2b54d192c848edefbb063922e198525b	0	0	0	0	0	0	0	0	0	0	0	0	0	0	0	0	0	0	0	0	0	0	0	0	11	0	0	0	0	0	0
7829368c59a6f945957550dfad70d17e	0	0	0	0	0	0	0	0	0	0	0	0	0	0	0	0	0	0	0	0	0	0	0	0	0	0	16	0	0	0	0
638758868fa333635563d081df38f5ca	0	0	0	0	0	0	0	0	0	0	0	0	0	0	0	0	0	0	0	0	0	0	0	0	0	0	0	6	0	0	0
afc67d2ec7df785019fa55411d9d41a8	0	0	0	0	0	0	0	0	0	0	0	0	0	0	0	0	0	0	0	0	0	0	0	0	0	0	0	0	0	0	4
6c046e92ba122629c4ad2225c0b3decc	14	0	0	0	0	0	0	0	0	0	0	0	0	0	0	0	0	0	0	0	0	0	0	0	0	0	0	0	0	0	0
745e06991308dd7f9b625ed71839c2e1	7	0	0	0	0	0	0	0	0	0	0	0	0	0	0	3	0	0	0	0	0	0	0	0	0	0	0	0	0	0	0
00d90a3393c45f0b68dfea92b8fccfaa	0	0	5	0	0	0	0	0	0	0	0	0	0	0	0	0	0	0	0	0	0	0	0	0	0	0	0	0	0	0	0
30c4b49826c129aca6d1b2c4fca6bf1c	0	0	0	4	0	0	0	0	0	0	0	0	0	0	0	0	0	0	0	0	0	0	0	0	0	0	0	0	0	0	0
03b4544829b36d50f2f1e834cb62b2f8	0	0	0	5	0	0	0	0	0	0	0	0	0	0	0	0	0	0	0	0	0	0	0	0	0	0	0	0	0	0	0
2765083e77187aa6709510e4c0f2ce43	0	0	0	5	0	0	0	0	0	0	0	0	3	0	0	0	0	0	0	0	0	0	0	0	0	0	0	0	0	0	0
0b63ecf6ccecb50e8bd1f0f01f87dd13	0	0	0	7	0	0	0	0	0	0	0	0	0	0	0	0	0	0	0	0	0	0	0	0	0	0	0	0	0	0	0
85ffe6743f18c0cf3ee8df6a6c30c7f5	0	0	0	0	0	8	0	0	0	0	0	0	0	0	0	0	0	0	0	0	0	0	0	0	0	0	0	0	0	0	0
409200bdf0405709ca3b1beaecfd09dd	0	0	0	0	0	7	0	0	0	0	0	0	0	0	0	0	0	0	0	0	0	0	0	0	0	0	0	0	0	0	0
50614fb50b45aa1520b2fc1108bd83c2	0	0	0	0	0	8	0	0	0	0	0	0	0	0	0	0	0	0	0	0	0	0	0	0	0	0	0	0	0	0	0
4c3705b015c59cd96bd8caeb8a462e3b	0	0	0	0	0	0	0	7	0	0	0	0	0	0	0	0	0	0	0	0	0	0	0	0	0	0	0	0	0	0	0
7fd05387848abf2fa4f57bc33b05d3dc	0	0	0	0	0	0	0	6	0	0	0	0	0	0	0	0	0	0	0	0	0	0	0	0	0	0	0	0	0	0	0
465bb59293f7402d40471948d62559ef	0	0	0	0	0	0	0	6	0	0	0	0	0	0	0	0	0	0	0	0	0	0	0	0	0	0	0	0	0	0	0
671ef206a19a49c6338deebf3ac0dbcf	0	0	0	0	0	0	0	0	0	9	0	0	0	0	0	0	0	0	0	0	0	0	0	0	0	0	0	0	0	0	0
5d11ad48db214f3360e07b85e6db21f6	0	0	0	0	0	0	0	0	0	0	0	0	0	0	0	0	0	0	0	0	0	0	0	0	0	0	0	0	0	0	0
04179cceffdc8c04e5a8f407574ff7d0	0	0	0	0	0	0	0	0	0	0	9	0	0	0	0	0	0	0	0	0	0	0	0	0	0	0	0	0	0	0	0
0ae622d8939277d07bb7bb9eb860aee2	0	0	0	0	0	0	0	0	0	0	5	0	0	0	0	0	0	0	0	0	0	0	0	0	0	0	0	0	0	0	0
89600ea6edb7505cf23c76339fb5c609	0	0	0	0	0	0	0	0	0	0	10	0	0	0	0	0	0	0	0	0	0	0	0	0	0	0	0	0	0	0	0
fbfbefac35792780b765c9855a7e28f7	0	0	0	0	0	0	0	0	0	0	7	0	0	0	0	0	0	0	0	0	0	0	0	0	0	0	0	0	0	0	0
0404b4cb79ae72b30dee79cb49a7647e	0	0	0	0	0	0	0	0	0	0	13	0	0	0	0	0	0	0	0	0	0	0	0	0	0	0	0	0	0	0	0
06944b3af5b3b62d3b451a0cf082a471	0	0	0	0	0	0	0	0	0	0	0	0	4	0	0	0	0	0	0	0	0	0	0	0	0	0	0	0	0	0	0
58e31793e3616167f065339a5084032b	0	0	0	0	0	0	0	0	0	0	0	0	10	0	0	0	0	0	0	0	0	0	0	0	0	0	0	0	0	0	0
03bf22164c81515b0b3731b039b1d86a	0	0	0	0	0	0	0	0	0	0	0	0	7	0	0	0	0	0	0	0	0	0	0	0	0	0	0	0	0	0	0
8bf498b816e95c30a540162cf3ff9d26	0	0	0	0	0	0	0	0	0	0	0	0	0	0	0	0	0	0	0	0	0	0	0	14	0	0	0	0	0	0	0
26d17f33589cdfc8ca3bf7180fe62d40	0	0	0	0	0	0	0	0	0	0	0	0	0	0	0	0	0	0	0	0	0	0	0	0	0	5	0	0	0	0	0
bc6802c8f1b95ab4dff72c5914206c69	0	0	0	0	0	0	0	0	0	0	0	0	0	0	0	0	0	0	0	0	0	0	0	0	0	0	0	0	0	0	3
ba6e2afbd56c842cb62f3d9a9a1b18ba	0	0	0	0	0	0	0	0	0	0	0	0	0	0	0	0	0	0	0	0	0	0	0	0	0	0	0	0	0	0	7
6e8382825f95a4565be59122e1da367f	0	0	0	0	0	0	0	0	0	0	0	0	0	0	0	0	0	0	0	0	0	0	0	0	0	0	0	0	0	0	8
d35c650c571744ead31e30a27140b8ce	14	0	0	0	0	0	0	0	0	0	0	0	0	0	0	0	0	0	0	0	0	0	0	0	0	0	0	0	0	0	0
04ec0017c56c570e0ff0226ebdd9f8b5	13	0	0	0	0	0	0	0	0	0	0	0	0	0	0	0	0	0	0	0	0	0	0	0	0	0	0	0	0	0	0
a0a6806e7d42b763b46bf40731f5664b	8	0	0	0	0	0	0	0	0	0	0	0	0	0	0	0	0	0	0	0	0	0	0	0	0	0	0	0	0	0	0
58e6a9dfa32c8624ca2ab7b7d83db3f0	13	0	0	0	0	0	0	0	0	0	0	0	0	0	0	0	0	0	0	0	0	0	0	0	0	0	0	0	0	0	0
c9027c63b811d61122af2921bdf4fd80	0	13	0	0	0	0	0	0	0	0	0	0	0	0	0	0	0	0	0	0	0	0	0	0	0	0	0	0	0	0	0
a5a71c05f8b0fd88630b8afe2d892826	0	0	0	6	0	0	0	0	0	0	0	0	0	0	0	0	0	0	0	0	0	0	0	0	0	0	0	0	0	0	0
b9b4ab6f6649978ec989e569a08cb8f6	0	0	0	1	0	0	0	0	0	0	0	0	0	0	0	0	0	0	0	0	0	0	0	0	0	0	0	0	0	0	6
d549c2e430d781efa7ae37f4fd47189a	0	0	0	0	0	0	0	0	0	0	0	0	0	0	0	0	0	0	0	0	0	0	0	0	0	0	0	0	0	0	0
12ffd58b335072441063622b1d35c994	0	0	0	0	0	0	0	4	0	0	1	0	0	0	0	0	0	0	0	0	0	0	0	0	0	0	0	0	0	0	0
7a9371b8b9f34fe358993e0b76b78a2d	0	0	0	0	0	0	0	7	0	0	0	0	0	0	0	0	0	0	0	0	0	0	0	0	0	0	0	0	0	0	0
8e27ea8a9462f9cd68da4382f7b912c5	0	0	0	0	0	0	0	0	0	3	0	0	0	0	0	0	0	0	0	0	0	0	0	0	0	0	0	0	0	0	0
e7d8872686976e57ff574e0858ef98a2	0	0	0	0	0	0	0	0	0	0	4	0	0	0	0	0	0	0	0	0	0	0	0	0	0	0	0	0	0	0	0
1c0fe1b36b279fc05ea9760bf1c87e4c	0	0	0	0	0	0	0	0	0	0	0	0	5	0	0	0	0	0	0	0	0	0	0	0	0	0	0	0	0	0	0
32789be515a4a056564df918e74648ef	0	0	0	0	0	0	0	0	0	0	0	0	0	0	5	0	0	0	0	0	0	0	0	0	0	0	0	0	0	0	0
db040d86bfe9b13e36d753733a21aeb6	0	0	0	0	0	0	0	0	0	0	0	0	0	0	0	7	0	0	0	0	0	0	0	0	0	0	0	0	0	0	0
789631ca5d8d9456e568f8f2d9531549	0	0	0	0	0	0	0	0	0	0	0	0	0	0	0	6	0	3	9	0	0	0	0	0	0	0	0	0	0	0	0
4cb3ff684ea923ed29a626ade50a37da	0	0	0	0	0	0	0	0	0	0	0	0	0	0	0	6	0	0	0	0	0	0	0	0	0	0	0	0	0	0	0
f5e63efc9f4ff5c7f64fb07e13aef3bc	0	0	0	0	0	0	0	0	0	0	0	0	0	0	0	0	4	0	0	0	0	0	0	0	0	0	0	0	0	0	0
cdd59adca917b96c514eb532a29ce453	0	0	0	0	0	0	0	0	0	0	0	0	0	0	0	0	0	0	32	0	0	0	0	0	0	0	0	0	0	0	0
b60f7e18a0d87854290f2dec0c607845	0	0	0	0	0	0	0	0	0	0	0	0	0	0	0	0	0	0	0	11	0	0	0	0	0	0	0	0	0	0	0
8ad261f6f45c4577409e8bc3d214dac1	0	0	0	0	0	0	0	0	0	0	0	0	0	0	0	0	0	0	0	0	0	6	0	0	0	0	0	0	0	0	0
dec8cd042cd897e68f029ef0d0c920dc	0	0	0	0	0	0	0	0	0	0	0	0	0	0	0	0	0	0	0	0	0	8	0	0	0	0	0	0	0	0	0
d04e5ac7ce4c808634eee07a739c1def	0	0	0	0	0	0	0	0	0	0	0	0	0	0	0	0	0	0	0	0	0	0	6	0	0	0	0	0	0	0	0
ec4b79a2bc3aa5f005e7ba7cb2377c15	0	0	0	0	0	0	0	0	0	0	0	0	0	0	0	0	0	0	0	0	0	0	7	0	0	0	0	0	0	0	0
fb8821fab5ea0a075272b406a9d2469d	0	0	0	0	0	0	0	0	0	0	0	0	0	0	0	0	0	0	0	0	0	0	0	0	7	0	0	0	0	0	0
48d21706571775c4d7c4aa00f3a54edc	0	0	0	0	0	0	0	0	0	0	0	0	0	0	0	0	0	0	0	0	0	0	0	0	6	0	0	0	0	0	0
6b65ad5617b53017f23b7f1cf27ab2e2	0	0	0	0	0	0	0	0	0	0	0	0	0	0	0	0	0	0	0	0	0	0	0	0	8	0	0	0	0	0	0
1631461b53c9ceb777c074d9b30c74b0	0	0	0	0	0	0	0	0	0	0	0	0	0	0	0	0	0	0	0	0	0	0	0	0	0	0	10	0	0	0	0
490009643ed5d5ff3d2e9acb9b446235	0	0	0	0	0	0	0	0	0	0	0	0	0	0	0	0	0	0	0	0	0	0	0	0	0	0	0	11	0	0	0
4652e0f053d5f8b479246793fbbdbb3b	0	0	0	0	0	0	0	0	0	0	0	0	0	0	0	0	0	0	0	0	0	0	0	0	0	0	0	0	0	0	8
587b156fdfc226cb42665bdbee9373dd	0	0	0	0	0	0	0	0	0	0	0	0	0	0	0	0	0	0	0	0	0	0	0	0	0	0	0	0	0	0	7
e810b1b528b171873c81a55b63008e65	5	0	0	0	0	0	0	0	0	0	0	0	0	0	0	0	0	0	0	0	0	0	0	0	0	0	0	0	0	0	0
e3f186d4b360c4351c64138a52e92f98	11	0	0	0	0	0	0	0	0	0	0	0	0	0	0	0	0	0	0	0	0	0	0	0	0	0	0	0	0	0	0
56bb6b8b8235878336170c97c12e56c0	0	0	0	0	0	0	14	0	0	0	0	0	0	0	0	0	0	0	0	0	0	0	0	0	0	0	0	0	0	0	0
397826e440da0c25fae2bf730453487b	0	0	0	0	0	0	14	0	0	0	0	0	0	0	0	0	0	0	0	0	0	0	0	0	0	0	0	0	0	0	0
e8c19dfe174ab6269debd47a61d2df06	0	0	0	0	0	0	0	5	0	0	3	0	0	0	0	0	0	0	0	0	0	0	0	0	0	0	0	0	0	0	0
2e98e8017f5dc90c3229363722fe89a5	0	0	0	0	0	0	0	1	0	0	3	0	0	0	0	0	0	0	0	0	0	0	0	0	0	0	0	0	0	0	0
014970476f9e4b39960d83ae830fb11a	0	0	0	0	0	0	0	0	0	5	0	0	0	0	0	0	0	0	0	0	0	0	0	0	0	0	0	0	0	0	0
2c3a5b0a45ab622c729a1c9bc60c899d	0	0	0	0	0	0	0	0	0	4	0	0	0	0	0	0	0	0	0	0	0	0	0	0	0	0	0	0	0	0	0
2611f8fb40e2e0cbaef5ad09d42c54de	0	0	0	0	0	0	0	0	0	0	12	0	0	0	0	0	0	0	0	0	0	0	0	0	0	0	0	0	0	0	0
998ed58e5b67cb17ff706d3c2649b1ae	0	0	0	0	0	0	0	0	0	0	0	0	8	0	0	0	0	0	0	0	0	0	0	0	0	0	0	0	0	0	0
661fae6d47eaf3799082fe9a19dc6af9	0	0	0	0	0	0	0	0	0	0	0	0	7	0	0	0	0	0	0	0	0	0	0	0	0	0	0	0	0	0	0
1cf564f7d2958bdcc3359f832369f01b	0	0	0	0	0	0	0	0	0	0	0	0	5	0	0	0	0	0	0	0	0	0	0	0	0	0	0	0	0	0	0
d2cfb1971e0778aa215dda475c8da0ea	0	0	0	0	0	0	0	0	0	0	0	0	7	0	0	0	0	0	0	0	0	0	0	0	0	0	0	0	0	0	0
e9ea1f9cc67f4ceb377e2fe065c2a836	0	0	0	0	0	0	0	0	0	0	0	0	0	0	6	0	0	0	0	0	0	0	0	0	0	0	0	0	0	0	0
fb6a6f0b618bf68efb5dc8df0115b86a	0	0	0	0	0	0	0	0	0	0	0	0	0	0	0	7	0	0	0	0	0	0	0	0	0	0	0	0	0	0	0
3658d82bbb7e9e353dd7664878d0a455	0	0	0	0	0	0	0	0	0	0	0	0	0	0	0	0	5	0	0	0	0	0	0	0	0	0	0	0	0	0	0
5e9adf9391ac86cc0cbda2349a120ccb	0	0	0	0	0	0	0	0	0	0	0	0	0	0	0	0	7	0	0	0	0	0	0	0	0	0	0	0	0	0	0
0232fb6da2a165c47eebe17975cfad13	0	0	0	0	0	0	0	0	0	0	0	0	0	0	0	0	0	0	0	0	0	3	0	0	0	0	0	0	0	0	0
53bf1166ad0f26256f69751fc60889dd	0	0	0	0	0	0	0	0	0	0	0	0	0	0	0	0	0	0	0	0	0	0	0	0	6	0	0	0	0	0	0
a653cad31e29cd9ba4dc74c64110567a	0	0	0	0	0	0	0	0	0	0	0	0	0	0	0	0	0	0	0	0	0	0	0	0	0	5	0	0	0	0	0
f68eb5cd30720afa1e427bd8c5eb7460	0	11	0	0	0	0	0	0	0	0	0	0	0	0	0	0	0	0	0	0	0	0	0	0	0	0	0	0	0	0	0
73eb0a7f2298f5960242e00048e04f94	0	0	0	8	0	0	0	0	0	0	0	0	0	0	0	0	0	0	0	0	0	0	0	0	0	0	0	0	0	0	0
d39c3cf618b54521548c53c92dc47414	0	0	0	3	0	0	0	0	0	0	0	0	0	0	0	0	0	0	0	0	0	0	0	0	0	0	0	0	0	0	0
2873cb74154415a8b08fc3ef3bacc996	0	0	0	0	0	0	0	7	0	0	0	0	0	0	0	0	0	0	0	0	0	0	0	0	0	0	0	0	0	0	0
a0ff9ddd4a4f7dc4188b0f9ec5e94d92	0	0	0	0	0	0	0	6	0	0	0	0	0	0	0	0	0	0	0	0	0	0	0	0	0	0	0	0	0	0	0
bf070499deee266bc40f30741d285726	0	0	0	0	0	0	0	0	0	2	0	0	0	0	0	0	0	0	0	0	0	5	0	0	0	0	0	0	0	0	0
edab50da592aaff4a6805c26a503723b	0	0	0	0	0	0	0	0	0	7	0	0	0	0	0	0	0	0	0	0	0	0	0	0	0	0	0	0	0	0	0
4ad6d42f78288f43536a8c13f0ffc129	0	0	0	0	0	0	0	0	0	0	0	0	4	0	0	0	0	0	0	0	0	0	0	0	0	0	0	0	0	0	0
bdd1f33cce11890987ca0f5ba25895ba	0	0	0	0	0	0	0	0	0	0	0	0	0	0	0	5	0	0	0	0	0	0	0	0	0	0	0	0	0	0	0
7819d214f1708706b08e54416f1ad0a1	0	0	0	0	0	0	0	0	0	0	0	0	0	0	0	0	9	0	0	0	0	0	0	0	0	0	0	0	0	0	0
15a86fa526ba197e8b92f64b7f8243d4	0	0	0	0	0	0	0	0	0	0	0	0	0	0	0	0	0	0	30	0	0	0	0	0	0	0	0	0	0	0	0
ca40aec58b4840f020c02d2140e0b92e	0	0	0	0	0	0	0	0	0	0	0	0	0	0	0	0	0	0	0	0	0	4	0	0	0	0	0	0	0	0	0
24113ab7cc738fcfc2fa69c6196dbfb1	0	0	0	0	0	0	0	0	0	0	0	0	0	0	0	0	0	0	0	0	0	0	0	0	0	0	0	0	0	8	0
6895376ba953294303b55a52b4625749	0	0	0	0	0	0	0	0	0	0	0	0	0	0	0	0	0	0	0	0	0	0	0	0	0	0	0	0	0	0	7
ff3b90f5d8be2b37fecfb08cd6a71cda	0	0	0	0	0	0	0	0	0	0	0	0	0	0	0	0	0	0	0	0	0	0	0	0	0	0	0	0	0	0	4
14003d7425d17f1f4e9021174fe22a8a	7	0	0	0	0	0	0	0	0	0	0	0	0	0	0	0	0	0	0	0	0	0	0	0	0	0	0	0	0	0	0
c8a7259fbdaab959767bc4b20a6406b5	0	2	0	0	0	0	0	0	0	0	0	0	0	0	0	0	0	0	0	0	0	0	0	0	0	5	0	0	0	0	0
3a65065e39c656c3defa40a475ba48c5	0	0	4	0	0	0	0	0	0	0	0	0	0	0	0	0	0	0	0	7	0	0	0	0	0	0	0	0	0	0	0
e987614370c1c758a9ad69874d9f3dca	0	0	0	2	0	0	0	0	0	0	0	0	0	0	0	0	0	0	0	0	0	0	0	0	0	0	0	0	0	0	0
0278247b3ca17f62117ee775982f5c72	0	0	0	7	0	0	0	0	0	0	0	0	0	0	0	0	0	0	0	0	0	0	0	0	0	0	0	0	0	0	0
7ac0cabb2aa36b68c5c15357f891df62	0	0	0	2	0	0	0	0	0	0	0	0	0	0	0	0	0	0	0	0	0	0	0	0	0	0	0	0	0	0	0
920b18691ac1653de1e31ab83c10a90b	0	0	0	0	0	0	15	0	0	0	0	0	0	0	0	0	0	0	0	0	0	0	0	0	0	0	0	0	0	0	0
87ae12085b71275a0200aee7112db2c2	0	0	0	0	0	0	0	5	0	0	0	0	0	0	0	0	0	0	0	0	0	0	0	0	0	0	0	0	0	0	0
4ba902d93a669b0cda4aae51216f0cdd	0	0	0	0	0	0	0	4	0	0	0	0	0	0	0	0	0	0	0	0	0	0	0	0	0	0	0	0	0	0	0
78bdfd903a1c78e42a9052b5efd6f511	0	0	0	0	0	0	0	8	0	0	0	0	0	0	0	0	0	0	0	0	0	0	0	0	0	0	0	0	0	0	0
9da54d4dfe934042962750ce85503517	0	0	0	0	0	0	0	0	0	4	0	0	0	0	0	0	0	0	0	0	0	0	0	0	0	0	0	0	0	0	0
6fc67c653263abec7ea7e48ea7302479	0	0	0	0	0	0	0	0	0	3	0	0	0	0	0	0	0	0	0	0	0	0	0	0	0	0	0	0	0	0	0
a56e70a30cc4f51028c0dc5e2d8979eb	0	0	0	0	0	0	0	0	0	3	0	0	0	0	0	0	0	0	0	0	0	0	0	0	0	0	0	0	0	0	0
93c26698c5a431f668b2d97c50c72288	0	0	0	0	0	0	0	0	0	3	0	0	0	0	0	0	0	0	0	0	0	0	0	0	0	0	0	0	0	0	0
c12463c6225b953aef8d8e9442882b66	0	0	0	0	0	0	0	0	0	7	0	0	0	0	0	0	0	0	0	0	0	0	0	0	0	0	0	0	0	0	0
bf58941be6e1701e0c628ffd31b6d3e7	0	0	0	0	0	0	0	0	0	7	0	0	0	0	0	0	0	0	0	0	0	0	0	0	0	0	0	0	0	0	0
4c077f3fdfd6e2bbf4d3f1720cc2a615	0	0	0	0	0	0	0	0	0	0	6	0	0	0	0	0	0	0	0	0	0	0	0	0	0	0	0	0	0	0	0
7c6d4d4b4be60ad7f9e303bc7d0ad170	0	0	0	0	0	0	0	0	0	0	0	0	5	0	0	0	0	0	0	0	0	0	0	0	0	0	0	0	0	0	0
ef61c54392a27970c6d30867770142a3	0	0	0	0	0	0	0	0	0	0	0	0	6	0	0	0	0	0	0	0	0	0	0	0	0	0	0	0	0	0	0
f9b118eb55b803749a2b6d25345a431e	0	0	0	0	0	0	0	0	0	0	0	0	8	0	0	0	0	0	0	0	0	0	0	0	0	0	0	0	0	0	0
e93762271f855bccec3b9ca54213c069	0	0	0	0	0	0	0	0	0	0	0	0	0	0	0	0	5	0	0	0	0	0	0	0	0	0	0	0	0	0	0
2b66d03f2c609cec6dd1fdf140100021	0	0	0	0	0	0	0	0	0	0	0	0	0	0	0	0	0	0	16	0	0	0	0	0	3	0	0	0	0	0	0
7672b264cdb617a46a210c3c87921ea2	0	0	0	0	0	0	0	0	0	0	0	0	0	0	0	0	0	0	0	0	0	8	0	0	0	0	0	0	0	0	0
263b9ead291bf96acaff8c441ee4b326	0	0	0	0	0	0	0	0	0	0	0	0	0	0	0	0	0	0	0	0	0	4	0	0	0	0	0	0	0	0	0
47c0352f0dc1dbaae01ae917a9a98c74	0	0	0	0	0	0	0	0	0	0	0	0	0	0	0	0	0	0	0	0	0	0	5	0	0	0	0	0	0	0	0
d72560d7f84c7830da4a121198df3bea	0	0	0	0	0	0	0	0	0	0	0	0	0	0	0	0	0	0	0	0	0	0	0	0	4	0	0	0	0	0	0
7d1aed5faa91c8931346db6a5cfa8ee0	0	0	0	0	0	0	0	0	0	0	0	0	0	0	0	0	0	0	0	0	0	0	0	0	0	0	0	10	0	0	0
fa480d1120a7254378c992659265ede8	0	0	0	0	0	0	0	0	0	0	0	0	0	0	0	0	0	0	0	0	0	0	0	0	0	0	0	0	0	0	8
9a767b849f5ba4d42129003639201708	0	0	0	0	0	0	0	0	0	0	0	0	0	0	0	0	0	0	0	0	0	0	0	0	0	0	0	0	0	0	4
74105620f0b0941dc8d066fc7c07ef9b	0	0	0	6	0	0	0	0	0	0	0	0	0	0	0	0	0	0	0	0	0	0	0	0	0	0	0	0	0	0	0
186f84b8672357e8ab73eb0d56a33dac	0	0	0	5	0	0	0	0	0	0	0	0	0	0	0	0	0	0	0	0	0	0	0	0	0	0	0	0	0	0	0
17095c8836c50f59a8bc9f3b85e9fea6	0	0	0	0	1	0	0	0	0	0	0	0	0	0	0	1	2	0	0	0	0	0	0	0	0	0	0	0	0	0	0
d1f19e99805f125081f6330fc5ff26a8	0	0	0	0	0	0	13	0	0	0	0	0	0	0	0	0	0	0	0	0	0	0	0	0	0	0	0	0	0	0	0
ac88abfa408eed1a469fec0d5af50c5b	0	0	0	0	0	0	0	3	0	0	0	0	0	0	0	0	0	0	0	0	0	0	0	0	0	0	0	7	0	0	0
b8db8f371cd49955ef730e826c60c592	0	0	0	0	0	0	0	5	0	0	0	0	0	0	0	0	0	0	0	0	0	0	0	0	0	0	0	0	0	0	0
431c665307570f263a575dfabebafb90	0	0	0	0	0	0	0	5	0	0	0	0	0	0	0	0	0	0	0	0	0	0	0	0	0	0	0	0	0	0	0
ec100e4f2bea29eb8ce65780fabfca0d	0	0	0	0	0	0	0	0	0	7	0	0	0	0	0	0	0	0	0	0	0	0	0	0	0	0	0	0	0	0	0
1dbcd0601a4da027a90ce4636b5cd3bf	0	0	0	0	0	0	0	0	0	0	8	0	0	0	0	0	0	0	0	0	0	0	0	0	0	0	0	0	0	0	0
61ab12eca688242e1bc06ef5eb8cfbaa	0	0	0	0	0	0	0	0	0	0	0	0	1	0	0	0	0	0	0	0	0	0	0	0	0	0	0	0	0	0	0
18b94ebffbc45065213c1dc127a59d07	0	0	0	0	0	0	0	0	0	0	0	0	0	0	0	0	0	0	0	11	0	0	0	0	0	0	0	0	0	0	0
6787b31e696650201e2baf9bade2d585	0	0	0	0	0	0	0	0	0	0	0	0	0	0	0	0	0	0	0	4	0	0	0	0	0	0	0	0	0	0	0
fe6387d8c86f5d57b2b47b1dec955d11	0	0	0	0	0	0	0	0	0	0	0	0	0	0	0	0	0	0	0	0	0	0	3	0	0	0	0	0	0	0	0
b76e7d5c00d77a4ffc890bcb5940f595	0	0	0	0	0	0	0	0	0	0	0	0	0	0	0	0	0	0	0	0	0	0	6	0	0	0	0	0	0	0	0
1da14e7884349d722955e1d4b0f9f642	0	0	0	0	0	0	0	0	0	0	0	0	0	0	0	0	0	0	0	0	0	0	10	0	0	0	0	0	0	0	0
3477283d16ea93dd94a5e7309324e72c	0	0	0	0	0	0	0	0	0	0	0	0	0	0	0	0	0	0	0	0	0	0	0	0	3	0	0	0	0	0	0
ee406114d48be648d3cbc593a3342c68	0	0	0	0	0	0	0	0	0	0	0	0	0	0	0	0	0	0	0	0	0	0	0	0	3	0	0	0	0	0	0
36a657270140fcb69106c2d38aed2934	0	0	0	0	0	0	0	0	0	0	0	0	0	0	0	0	0	0	0	0	0	0	0	0	0	0	0	0	11	0	0
947f060a171f339c5fa7988c066ff957	0	0	0	0	0	0	0	0	0	0	0	0	0	0	0	0	0	0	0	0	0	0	0	0	0	0	0	0	0	15	0
fdda2dde0d85779e514a102332ebfa79	0	0	0	0	0	0	0	0	0	0	0	0	0	0	0	0	0	0	0	0	0	0	0	0	0	0	0	0	0	11	0
4e142c13f7ba233ba3a60fef7baf743d	0	0	0	0	0	0	0	0	0	0	0	0	0	0	0	0	0	0	0	0	0	0	0	0	0	0	0	0	0	0	5
5fc089350b6420f7009774b1d9aac7c9	11	0	0	0	0	0	0	0	0	0	0	0	0	0	0	0	0	0	0	0	0	0	0	0	0	0	0	0	0	0	0
47da93597e9da974000e02d34a5b0e20	11	0	0	0	0	0	0	0	0	0	0	0	0	0	0	0	0	0	0	0	0	0	0	0	0	0	0	0	0	0	0
248f1d84e65a29e84463a54288625727	0	14	0	0	0	0	0	0	0	0	0	0	0	0	0	0	0	0	0	0	0	0	0	0	0	0	0	0	0	0	0
93ed44a0be766d6f6ffc429be0e1d23a	0	0	10	0	0	0	0	0	0	0	0	0	0	0	0	0	0	0	0	0	0	0	0	0	0	0	0	0	0	0	0
a16121cd210ae490d89dc2aec51c292c	0	0	0	6	0	0	0	0	0	0	0	0	0	0	0	0	0	0	0	0	0	0	0	0	0	0	0	0	0	0	0
990aac2ec739eccab485275adf8dc454	0	0	0	0	0	0	13	0	0	0	0	0	0	0	0	0	0	0	0	0	0	0	0	0	0	0	0	0	0	0	0
155cc14c496095f3594c249a290aaf0c	0	0	0	0	0	0	14	0	0	0	0	0	0	0	0	0	0	0	0	0	0	0	0	0	0	0	0	0	0	0	0
8a1e08f00bc10bc25451a2a2e069734d	0	0	0	0	0	0	0	7	0	0	0	0	0	0	0	0	0	0	0	0	0	0	0	0	0	0	0	0	0	0	0
076b559de354e7207d3a6e28439793b9	0	0	0	0	0	0	0	7	0	0	0	0	0	0	0	0	0	0	0	0	0	0	0	0	0	0	0	0	0	0	0
44d9b0e6df2c2e39b83054056b143f00	0	0	0	0	0	0	0	6	0	0	0	0	0	0	0	0	0	0	0	0	0	0	0	0	0	0	0	0	0	0	0
245b7f352b470cdfb41ad0b33306799b	0	0	0	0	0	0	0	0	0	0	0	0	0	0	0	0	0	0	0	0	0	0	0	0	0	0	0	1	0	0	0
38ab05a00a3b2c02e231b995e113cd6d	0	0	0	0	0	0	0	0	9	0	0	0	0	0	0	0	0	0	0	0	0	0	0	0	0	0	0	0	0	0	0
64a5356aedbb92675f955b13b625a07a	0	0	0	0	0	0	0	0	0	8	0	0	0	0	0	0	0	0	0	0	0	0	0	0	0	0	0	0	0	0	0
d6c1f6bf7e2737caa3237a4a26eaaee2	0	0	0	0	0	0	0	0	0	5	0	0	0	0	0	0	0	0	0	0	0	0	0	0	0	0	0	0	0	0	0
e0cec2dc8808923d47720a2326386dea	0	0	0	0	0	0	0	0	0	0	5	0	0	0	0	0	0	0	0	0	0	0	0	0	0	0	0	0	0	0	0
aa0f379d7a70a6f43848a0067ea4247e	0	0	0	0	0	0	0	0	0	0	5	0	0	0	0	0	0	0	0	0	0	0	0	0	0	0	0	0	0	0	0
5e100a0d76f5b440e8ed301862c5914e	0	0	0	0	0	0	0	0	0	0	0	0	7	0	0	0	0	0	0	0	0	0	0	0	0	0	0	0	0	0	0
c9a511d33fb84559f8e83c14c91fbc5f	0	0	0	0	0	0	0	0	0	0	0	0	4	0	0	0	0	0	0	0	0	0	0	0	0	0	0	0	0	0	0
8b783822642bb3454f65b5ae5a3766fc	0	0	0	0	0	0	0	0	0	0	0	0	8	0	0	0	0	0	0	0	0	0	0	0	0	0	0	0	0	0	0
c2716dcc44176c48f5d2daabdd8c4e66	0	0	0	0	0	0	0	0	0	0	0	0	7	0	0	0	0	0	0	0	0	0	0	0	0	0	0	0	0	0	0
ce47b994cba4713c0d133d1e4afadc84	0	0	0	0	0	0	0	0	0	0	0	0	5	0	0	0	0	0	0	0	0	0	0	0	0	0	0	0	0	0	0
986c01890122cc3d1a93c4b1fb05a824	0	0	0	0	0	0	0	0	0	0	0	0	4	0	0	0	0	0	0	0	0	0	0	0	0	0	0	0	0	0	0
cf3c42794eba8fc0d4e57f31c4d9ce15	0	0	0	0	0	0	0	0	0	0	0	0	0	0	0	0	5	0	0	0	0	0	0	0	0	0	0	0	0	0	0
d82f89d7ded19c24b4070eaf4597fc93	0	0	0	0	0	0	0	0	0	0	0	0	0	0	0	0	1	0	0	0	0	0	0	0	4	0	0	0	0	0	0
133b2ff237f8a4d07c956d9582e9874b	0	0	0	0	0	0	0	0	0	0	0	0	0	0	0	0	0	13	0	0	0	0	0	0	0	0	0	0	0	0	0
57caaaeb9fb3d2ba75fcc0ec0f2f9b7f	0	0	0	0	0	0	0	0	0	0	0	0	0	0	0	0	0	0	27	0	0	0	0	0	0	0	0	0	0	0	0
ff4f4b95047361ee9648a0d3be0665ec	0	0	0	0	0	0	0	0	0	0	0	0	0	0	0	0	0	0	27	0	0	0	0	0	0	0	0	0	0	0	0
281a5dec9627156f86b0834721ab54c0	0	0	0	0	0	0	0	0	0	0	0	0	0	0	0	0	0	0	27	0	0	0	0	0	0	0	0	0	0	0	0
855490f0460cd512c7894ee7e91de5e5	0	0	0	0	0	0	0	0	0	0	0	0	0	0	0	0	0	0	0	0	0	0	3	0	0	0	0	0	0	0	0
18866b29798e426bfbade3d5bf049071	0	0	0	0	0	0	0	0	0	0	0	0	0	0	0	0	0	0	0	0	0	0	7	0	0	0	0	0	0	0	0
fa66cc6a63a514a98415c82cf0624742	0	0	0	0	0	0	0	0	0	0	0	0	0	0	0	0	0	0	0	0	0	0	6	0	0	0	0	0	0	0	0
bf81ef688305cb85a02d320de01029bb	0	0	0	0	0	0	0	0	0	0	0	0	0	0	0	0	0	0	0	0	0	0	0	0	5	0	0	0	0	0	0
0ca24f94f9142886e7f2912145d23fa3	0	0	0	0	0	0	0	0	0	0	0	0	0	0	0	0	0	0	0	0	0	0	0	0	7	0	0	0	0	0	0
cb810f2b9bc8a27440baafa574f66e0f	0	0	0	0	0	0	0	0	0	0	0	0	0	0	0	0	0	0	0	0	0	0	0	0	10	0	0	0	0	0	0
0c6530b75b6fc77c48ed29225dd05a96	0	0	0	0	0	0	0	0	0	0	0	0	0	0	0	0	0	0	0	0	0	0	0	0	2	0	0	0	0	0	0
51187da5eaac32eb2d50a1ceac2c4260	0	0	0	0	0	0	0	0	0	0	0	0	0	0	0	0	0	0	0	0	0	0	0	0	0	0	0	6	0	0	0
15a50e6ea1866d2a03e3276d3484e1d4	0	0	0	0	0	0	0	0	0	0	0	0	0	0	0	0	0	0	0	0	0	0	0	0	0	0	0	0	0	13	0
adbb3887d7ba94d91f481375ae33363a	0	0	0	0	0	0	0	0	0	0	0	0	0	0	0	0	0	0	0	0	0	0	0	0	0	0	0	0	0	6	0
5cf3e6d422b1d205b17e4dd5e39d2f5f	0	0	0	0	0	0	0	0	0	0	0	0	0	0	0	0	0	0	0	0	0	0	0	0	0	0	0	0	0	0	3
e3469c44748b90c016f3be6c06cae9ea	0	0	0	0	0	0	0	0	0	0	0	0	0	0	0	0	0	0	0	0	0	0	0	0	0	0	0	0	0	0	5
f2b6d8d1bb55a0e31847470c00b979e7	14	0	0	0	0	0	0	0	0	0	0	0	0	0	0	0	0	0	0	0	0	0	0	0	0	0	0	0	0	0	0
e3bcd6343c7653b6202c9edef8143732	8	0	0	0	0	0	0	0	0	0	0	0	0	0	0	0	0	0	0	0	0	0	0	0	0	0	0	0	0	0	0
720d1faf19f5f8866480fd5dcbbce8d6	8	0	0	0	0	0	0	0	0	0	0	0	0	0	0	0	0	3	0	0	0	0	0	0	0	0	0	0	0	0	0
f320c676c180d9bfb3d004ddd23ea13e	10	0	0	0	0	0	0	0	0	0	0	0	0	0	0	0	0	0	0	0	0	0	0	0	0	0	0	0	0	0	0
5b310007a784a9e64f1946827ae2b41d	4	0	0	0	0	0	0	0	0	0	0	0	0	0	0	3	0	0	0	0	0	0	0	0	0	0	0	0	0	0	0
9e482992605cbd11fddbfc8dca5098eb	0	3	0	0	1	0	0	1	0	0	0	0	0	0	0	0	0	0	0	0	0	0	0	0	0	0	0	0	0	0	0
8f8a9bfe3035d18602c79f0a9b44f04a	0	0	0	0	5	0	0	0	0	0	0	0	0	0	0	0	0	0	0	0	0	0	0	0	0	0	0	0	0	0	0
50a89a48942b10ca33ecf68e69f1c795	0	0	0	0	0	6	0	0	0	0	0	0	0	0	0	0	0	0	0	0	0	0	0	0	0	0	0	0	0	0	0
ce623b09692bad1262da4cf8438cd386	0	0	0	0	0	0	3	0	0	0	0	0	0	0	0	0	0	0	0	0	0	0	0	3	0	0	0	0	0	0	0
2ce8ea385998fcd5c43ca0d4effc4970	0	0	0	0	0	0	0	0	8	0	0	0	0	0	0	0	0	0	0	0	0	0	0	0	0	0	0	0	0	0	0
08ee511d4612fa490c5b7de60b2caef9	0	0	0	0	0	0	0	0	0	5	0	0	0	0	0	0	0	0	0	0	0	0	0	0	0	0	0	0	0	0	0
ba7b6d88370ad083c8dfcf58b82bb3a5	0	0	0	0	0	0	0	0	0	5	0	0	0	0	0	0	0	0	0	0	0	0	0	0	0	0	0	0	0	0	0
e72aee7f6f706f811a9e36828a68a115	0	0	0	0	0	0	0	0	0	6	0	0	0	0	0	0	0	0	0	0	0	0	0	0	0	0	0	0	0	0	0
52ecb78524224e720ab135b8594dd76f	0	0	0	0	0	0	0	0	0	4	0	0	0	0	0	0	0	0	0	0	0	0	0	0	0	0	0	0	0	0	0
65d43f60eefdfa957699bdd5372fb5b6	0	0	0	0	0	0	0	0	0	0	0	7	0	0	0	0	0	0	0	0	0	0	0	0	0	0	0	0	0	0	0
149d2a73309b4a92ff8466362daf716e	0	0	0	0	0	0	0	0	0	0	0	0	8	0	0	0	0	0	0	0	0	0	0	0	0	0	0	0	0	0	0
93874155851bbce9f75e9dcaff9816e0	0	0	0	0	0	0	0	0	0	0	0	0	3	0	0	0	0	0	0	0	0	0	0	0	0	0	0	0	0	0	0
5cfbfc515baf431b15e97b2895ab57d0	0	0	0	0	0	0	0	0	0	0	0	0	0	0	0	4	0	0	0	0	0	0	0	0	0	0	0	0	0	0	0
d1d0b943dd53e6273b1ae3a3ab758ffb	0	0	0	0	0	0	0	0	0	0	0	0	0	0	0	3	0	0	0	0	0	0	0	0	0	0	0	0	0	0	0
c5ba699368749bdc5fff5f5a5362cb5a	0	0	0	0	0	0	0	0	0	0	0	0	0	0	0	0	0	2	19	0	0	0	0	0	0	0	0	0	0	0	0
92759d50e671b34eb6393c1cafe32918	0	0	0	0	0	0	0	0	0	0	0	0	0	0	0	0	0	0	0	0	0	0	7	0	0	0	0	0	0	0	0
dc32a36562343b19c4de8cdd6717979c	0	0	0	0	0	0	0	0	0	0	0	0	0	0	0	0	0	0	0	0	0	0	0	0	2	0	0	0	0	0	0
b657ee7f468f8c6b25ebc4ec6c6a112c	0	0	0	0	0	0	0	0	0	0	0	0	0	0	0	0	0	0	0	0	0	0	0	0	0	7	0	0	0	0	0
1db520b2d960eef496b6cff8b533b03e	0	0	0	0	0	0	0	0	0	0	0	0	0	0	0	0	0	0	0	0	0	0	0	0	0	0	9	0	0	0	0
5fdb6e85d5c8ad1a03a5dce1c0734bcc	0	0	0	0	0	0	0	0	0	0	0	0	0	0	0	0	0	0	0	0	0	0	0	0	0	0	0	6	0	0	0
d39d59f5b6b2bd63debcda59d3c8f15d	0	0	0	0	0	0	0	0	0	0	0	0	0	0	0	0	0	0	0	0	0	0	0	0	0	0	0	6	0	0	0
f026dd64a8427b292311a208c13cebaa	0	0	0	0	0	0	0	0	0	0	0	0	0	0	0	0	0	0	0	0	0	0	0	0	0	0	0	0	0	0	1
bb27c8d950905720d81e9e964a4d7024	9	0	0	0	0	0	0	0	0	0	0	0	0	0	0	0	0	0	0	0	0	0	0	0	0	0	0	0	0	0	0
6d5431a8a3233dfca2ffd18f63369679	5	0	0	0	0	0	0	0	0	0	0	0	0	0	0	2	0	0	0	0	0	0	0	0	0	0	0	0	0	0	0
c7c73a9c884b6c34afc58203c147563d	4	0	0	0	0	0	0	0	0	0	0	0	0	0	0	0	0	0	0	0	0	0	0	0	0	0	0	0	0	0	0
0dc6cca1b477fb0853179c46e04fd50b	0	9	0	0	0	0	0	0	0	0	0	0	0	0	0	0	0	0	0	0	0	0	0	0	0	0	0	0	0	0	0
faa961d52f609d6f4b22e31c0b5b2ea8	0	0	0	4	0	0	0	0	0	0	0	0	0	0	0	0	0	0	0	0	0	0	0	0	0	0	0	0	0	0	0
4049726daf72afd7769b0816e8a1526a	0	0	0	3	0	0	0	0	0	0	0	0	0	0	0	0	0	0	0	0	0	0	0	0	0	0	0	0	0	0	0
67f198afd1fe5eee4c00cc843b86b5d3	0	0	0	4	0	0	0	0	0	0	0	0	0	0	0	0	0	0	0	0	0	0	0	0	0	0	0	0	0	0	0
1285342df28fe6ef85ac6774a9281f74	0	0	0	0	0	0	0	4	0	0	0	0	0	0	0	0	0	0	0	0	0	0	0	0	0	0	0	0	0	0	0
c8df340b4e0a2526d77888eabe10e6f8	0	0	0	0	0	0	0	0	0	5	0	0	0	0	0	0	0	0	0	0	0	0	0	0	0	0	0	0	0	0	0
7b230f54f33aba363ba27a9ada0818c3	0	0	0	0	0	0	0	0	0	0	2	0	0	0	0	0	0	0	0	0	0	0	0	0	0	0	0	0	0	0	0
df45b74205c0a3cfcd04b1f347b766fc	0	0	0	0	0	0	0	0	0	0	0	0	5	0	0	0	0	0	0	0	0	0	0	0	0	0	0	0	0	0	0
27a71cded4e6c6effc0b5b1da1221281	0	0	0	0	0	0	0	0	0	0	0	0	5	0	0	0	0	0	0	0	0	0	0	0	0	0	0	0	0	0	0
dec872cdcfc03f843190e4e9344b7479	0	0	0	0	0	0	0	0	0	0	0	0	9	0	0	0	0	0	0	0	0	0	0	0	0	0	0	0	0	0	0
a59b7cc7a40c0bd467321fb28fb127c3	0	0	0	0	0	0	0	0	0	0	0	0	0	0	0	6	0	0	0	0	0	0	0	0	0	0	0	0	0	0	0
7fe404bc89cb741517f1c89a23cc3c2d	0	0	0	0	0	0	0	0	0	0	0	0	0	0	0	0	1	0	0	0	0	0	0	0	0	0	0	0	0	0	0
104cde288df721d5b6aacb9f1dea62fe	0	0	0	0	0	0	0	0	0	0	0	0	0	0	0	0	0	0	25	0	0	0	0	0	0	0	0	0	0	0	0
8ec8e9764c9c28b0a13c1805e9727fe5	0	0	0	0	0	0	0	0	0	0	0	0	0	0	0	0	0	0	0	0	0	8	0	0	0	0	0	0	0	0	0
69bfb7bff8912597e160a9b7deadcfec	0	0	0	0	0	0	0	0	0	0	0	0	0	0	0	0	0	0	0	0	0	4	0	0	0	0	0	0	0	0	0
c2017d5835f4139584680961a302cbe8	0	0	0	0	0	0	0	0	0	0	0	0	0	0	0	0	0	0	0	0	0	0	5	0	0	0	0	0	0	0	0
91fbf61d6ab7c453140d2868afb30c23	0	0	0	0	0	0	0	0	0	0	0	0	0	0	0	0	0	0	0	0	0	0	0	0	4	0	0	0	0	0	0
4a5b47a434dd99c6b189b2049f0a6020	0	0	0	0	0	0	0	0	0	0	0	0	0	0	0	0	0	0	0	0	0	0	0	0	5	0	0	0	0	0	0
e8e49155ca6841d9b9442287a8c128be	0	0	0	0	0	0	0	0	0	0	0	0	0	0	0	0	0	0	0	0	0	0	0	0	3	0	0	0	0	0	0
73e9b5d7b022fca3d272029a2d7632cf	0	0	0	0	0	0	0	0	0	0	0	0	0	0	0	0	0	0	0	0	0	0	0	0	0	0	0	7	0	0	0
68f88d84d599bfc57f4e029b00a60771	0	0	0	0	0	0	0	0	0	0	0	0	0	0	0	0	0	0	0	0	0	0	0	0	0	0	0	10	0	0	0
2afe4c8f8d0805a1864d4ba6266d9684	0	0	0	0	0	0	0	0	0	0	0	0	0	0	0	0	0	0	0	0	0	0	0	0	0	0	0	0	8	0	0
d0d5e124c6cf5dd9c437d80b2260d7d7	0	0	0	0	0	0	0	0	0	0	0	0	0	0	0	0	0	0	0	0	0	0	0	0	0	0	0	0	0	0	3
bc002f4fd7b0b317b4700bdbfa875056	0	0	0	0	0	0	0	0	0	0	0	0	0	0	0	0	0	0	0	0	0	0	0	0	0	0	0	0	0	0	3
3f1a5ace27adc9e107c036799f15e995	5	0	0	0	0	0	0	0	0	0	0	0	0	0	0	0	0	0	0	0	0	0	0	0	0	0	0	0	0	0	0
de3d4f06d3486f53dc0a89c04f2f6f46	0	5	0	0	0	0	0	0	0	0	0	0	0	0	0	0	0	0	0	0	0	0	0	0	0	0	0	0	0	0	0
6c556819748f4ea643817c8dc00ca0e9	0	0	0	1	0	0	0	0	0	0	0	0	0	0	0	0	0	0	0	0	0	0	0	0	0	0	0	0	0	0	0
828c0e53e422016e5575ef6f6f4f7fb8	0	0	0	2	0	0	0	0	0	0	0	0	0	0	0	0	0	0	0	0	0	0	0	0	0	0	0	0	0	0	0
5dc0a1fae6b5d39cd458df8313692aa2	0	0	0	7	0	0	0	0	0	0	0	0	0	0	0	0	0	0	0	0	0	0	0	0	0	0	0	0	0	0	0
cc61a6730d97a511a52b2a3aaa3c0a1c	0	0	0	0	0	0	0	1	0	0	0	0	0	0	0	0	0	0	0	0	0	0	2	0	0	0	3	0	0	0	0
2a95074c7cb673e4f9f34e8e0689bc56	0	0	0	0	5	0	0	0	0	0	0	0	0	0	0	0	0	0	0	0	0	0	0	0	0	0	0	0	0	0	0
01fe7f45c74e707e62183e36ec6a992b	0	0	0	0	0	0	0	4	0	0	0	0	0	0	0	0	0	0	0	0	0	0	0	0	0	0	0	0	0	0	0
a5ebb37a8872b9f3a9d11653fe5efd98	0	0	0	0	0	0	0	0	0	0	0	0	4	0	0	0	0	0	0	0	0	0	0	0	0	0	0	0	0	0	0
378110e9aa9ee1e9110093f346996427	0	0	0	0	0	0	0	0	0	0	0	0	2	0	0	0	0	0	0	0	0	0	0	0	0	0	0	0	0	0	0
ffc2b8c621905b3550505aa6b17c17fb	0	0	0	0	0	0	0	0	0	0	0	0	9	0	0	0	0	0	0	0	0	0	0	0	0	0	0	0	0	0	0
847fabf0afbeaa996fa27b999b00f01f	0	0	0	0	0	0	0	0	0	0	0	0	4	0	0	0	0	0	0	0	0	0	0	0	0	0	0	0	0	0	0
b5c4988b736281fd47e36ef70b799b55	0	0	0	0	0	0	0	0	0	0	0	0	3	0	0	0	0	0	0	0	0	0	0	0	0	0	0	0	0	0	0
40923bf806e28955623c0275edb1b87b	0	0	0	0	0	0	0	0	0	0	0	0	7	0	0	0	0	0	0	0	0	0	0	0	0	0	0	0	0	0	0
dabcdaa482029b95dbb57f2d6cad49c5	0	0	0	0	0	0	0	0	0	0	0	0	5	0	0	0	0	0	0	0	0	0	0	0	0	0	0	0	0	0	0
aa93df33dc558d516c5fb0397d0a2f39	0	0	0	0	0	0	0	0	0	0	0	0	0	0	0	2	0	0	0	0	0	0	0	0	0	0	0	0	0	0	0
91791fec5475d90e501cbb464117ec1e	0	0	0	0	0	0	0	0	0	0	0	0	0	0	0	0	0	7	0	0	0	0	0	0	0	0	0	0	0	0	0
6cd352b509e18d65bcb5a5642bd2724c	0	0	0	0	0	0	0	0	0	0	0	0	0	0	0	0	0	0	24	0	0	0	0	0	0	0	0	0	0	0	0
015653de839ea4a67f7586043dc07862	0	0	0	0	0	0	0	0	0	0	0	0	0	0	0	0	0	0	24	0	0	0	0	0	0	0	0	0	0	0	0
8f506d90e787fa494ae05fe9e20aa8f1	0	0	0	0	0	0	0	0	0	0	0	0	0	0	0	0	0	0	0	8	0	0	0	0	0	0	0	0	0	0	0
bd623f586b32fe72c8b419e862ecd397	0	0	0	0	0	0	0	0	0	0	0	0	0	0	0	0	0	0	0	0	0	6	0	0	0	0	0	0	0	0	0
4b779d807a96d8cefaf371ff9a76ffc9	0	0	0	0	0	0	0	0	0	0	0	0	0	0	0	0	0	0	0	0	0	0	6	0	0	0	0	0	0	0	0
30298a6c9a6523d1068a3f171848b6c2	0	0	0	0	0	0	0	0	0	0	0	0	0	0	0	0	0	0	0	0	0	0	0	0	1	0	0	0	0	0	0
eafb5420a7600095ee336d316874c418	0	0	0	0	0	0	0	0	0	0	0	0	0	0	0	0	0	0	0	0	0	0	0	0	2	0	0	0	0	0	0
d26195d6d8aea0064a078712f1e93a41	0	0	0	0	0	0	0	0	0	0	0	0	0	0	0	0	0	0	0	0	0	0	0	0	2	0	0	0	0	0	0
c865b0cd3a36aa1c1a7276d21c593199	0	0	0	0	0	0	0	0	0	0	0	0	0	0	0	0	0	0	0	0	0	0	0	0	4	0	0	0	0	0	0
65f12bb6f1c45a2c3445366c18b953d2	0	0	0	0	0	0	0	0	0	0	0	0	0	0	0	0	0	0	0	0	0	0	0	0	5	0	0	0	0	0	0
67c3450352b527f56a0593425e848ca6	0	0	0	0	0	0	0	0	0	0	0	0	0	0	0	0	0	0	0	0	0	0	0	0	0	0	0	0	0	0	0
84bfb22b4a2570d73018e9dc1190b3d4	0	0	0	0	0	0	0	0	0	0	0	0	0	0	0	0	0	0	0	0	0	0	0	0	0	0	0	0	0	0	5
6fef0aa4e9dd23485233dc99d5b71384	0	0	0	0	0	0	0	0	0	0	0	0	0	0	0	0	0	0	0	0	0	0	0	0	0	0	0	0	0	0	3
519f448695980b0f540343e7481969e0	0	0	8	0	0	0	0	0	0	0	0	0	0	0	0	0	0	0	0	0	0	0	0	0	0	0	0	0	0	0	0
35af7b1a12324bdbcc6bae7eaefcc9dc	0	0	0	3	0	0	0	0	0	0	0	0	0	0	0	0	0	0	0	0	0	0	0	0	0	0	0	0	0	0	0
f442e8782f72d1405f8f3bdd446b52c5	0	0	0	2	0	0	0	0	0	0	0	0	0	0	0	0	0	0	0	0	0	0	0	0	0	0	0	0	0	0	0
9f330e26a51e07c2ec72771a88adffaf	0	0	0	6	0	0	0	0	0	0	0	0	0	0	0	0	0	0	0	0	0	0	0	0	0	0	0	0	0	0	0
0a34dcbb4713290463ee8d1ef2c4d52b	0	0	0	3	0	0	0	0	0	0	0	0	0	0	0	0	0	0	0	0	0	0	0	0	0	0	0	0	0	0	0
ec8a5a3294a67652ce1435abdbe81979	0	0	0	4	0	0	0	0	0	0	0	0	0	0	0	0	0	0	0	0	0	0	0	0	0	0	0	0	0	0	0
0698fc6be93f911f8667f2eebe549b89	0	0	0	0	5	0	0	0	0	0	0	0	0	0	0	0	0	0	0	0	0	0	0	0	0	0	0	0	0	0	0
d9f06f7903527803dd7f424ff30c227c	0	0	0	0	0	0	0	3	0	0	0	0	0	0	0	0	0	0	0	0	0	0	0	0	0	0	0	0	0	0	0
e0f53ad63aac3402ac742c21ad1ff62d	0	0	0	0	0	0	0	2	0	0	2	0	0	0	0	0	0	0	0	0	0	0	0	0	0	0	0	0	0	0	0
092753c8e8bb9cbbe2929c713536b437	0	0	0	0	0	0	0	2	0	0	0	0	0	0	0	0	0	0	0	0	0	0	0	0	0	0	0	0	0	0	0
16b3a79ba2ed24c790190bf949dc0e70	0	0	0	0	0	0	0	0	2	0	0	0	0	0	0	0	0	0	0	0	0	0	0	0	0	0	0	0	0	0	0
00fb77716e9705e1a3b138f5c2af7231	0	0	0	0	0	0	0	0	0	3	0	0	0	0	0	0	0	0	0	0	0	0	0	0	0	0	0	0	0	0	0
0bc4e3d928ebb765c700722259bc24a9	0	0	0	0	0	0	0	0	0	4	0	0	0	0	0	0	0	0	0	0	0	0	0	0	0	0	0	0	0	0	0
379a1bc0d8175988c6e956e5b86a73f7	0	0	0	0	0	0	0	0	0	0	4	0	0	0	0	0	0	0	0	0	0	0	0	0	0	0	0	0	0	0	0
19bf6c48f0457e2fddea3c37bc0c8a0a	0	0	0	0	0	0	0	0	0	0	0	0	3	0	0	0	0	0	0	0	0	0	0	0	0	0	0	0	0	0	0
cf0940068a34acdace4a02d3d1fd3551	0	0	0	0	0	0	0	0	0	0	0	0	6	0	0	0	0	0	0	0	0	0	0	0	2	0	0	0	0	0	0
355b06507303d07db139aa8da7310564	0	0	0	0	0	0	0	0	0	0	0	0	6	0	0	0	0	0	0	0	0	0	0	0	0	0	0	0	0	0	0
904701483ac84ac285bbc6ada8e047f7	0	0	0	0	0	0	0	0	0	0	0	0	0	0	0	2	0	0	0	0	0	0	0	0	0	0	0	0	0	0	0
8c85d3cbab007de26e7a43a90483a5d6	0	0	0	0	0	0	0	0	0	0	0	0	0	0	0	0	9	0	0	0	0	0	0	0	0	0	0	0	0	0	0
e2b1dbf8fc535e8332d16dad6b52f10d	0	0	0	0	0	0	0	0	0	0	0	0	0	0	0	0	0	14	0	0	0	0	0	0	0	0	0	0	0	0	0
3ae459538cf0bf476e83fa89eea308f9	0	0	0	0	0	0	0	0	0	0	0	0	0	0	0	0	0	0	23	0	0	0	0	0	0	0	0	0	0	0	0
e835380a9db6e9ff90a337f51b0141f4	0	0	0	0	0	0	0	0	0	0	0	0	0	0	0	0	0	0	0	0	0	4	0	0	0	0	0	0	0	0	0
fa5bc1e68b4361d06b68a3d789933b9d	0	0	0	0	0	0	0	0	0	0	0	0	0	0	0	0	0	0	0	0	0	8	0	0	0	0	0	0	0	0	0
95d40aba79eb1966279caa511b6fc614	0	0	0	0	0	0	0	0	0	0	0	0	0	0	0	0	0	0	0	0	0	5	0	0	0	0	0	0	0	0	0
2c7a2d2319eb89c82afe600a91e2d23f	0	0	0	0	0	0	0	0	0	0	0	0	0	0	0	0	0	0	0	0	0	5	0	0	0	0	0	0	0	0	0
36fc92bda151b6b85552ded2a742ccc3	0	0	0	0	0	0	0	0	0	0	0	0	0	0	0	0	0	0	0	0	0	0	5	0	0	0	0	0	0	0	0
6906d754b62738c65918d42923dfc94d	0	0	0	0	0	0	0	0	0	0	0	0	0	0	0	0	0	0	0	0	0	0	0	0	4	0	0	0	0	0	0
c08408cacc27bbfa191fa34c11affb9b	0	0	0	0	0	0	0	0	0	0	0	0	0	0	0	0	0	0	0	0	0	0	0	0	0	6	0	0	0	0	0
ea26533c2e28d0860f73da1d534f6a1f	0	0	0	0	0	0	0	0	0	0	0	0	0	0	0	0	0	0	0	0	0	0	0	0	0	0	0	7	0	0	0
c70515be45242a8e52ba8d429306424a	0	0	0	0	0	0	0	0	0	0	0	0	0	0	0	0	0	0	0	0	0	0	0	0	0	0	0	8	0	0	0
64286f50111b2c7734026fb849390364	0	0	0	0	0	0	0	0	0	0	0	0	0	0	0	0	0	0	0	0	0	0	0	0	0	0	0	0	0	0	1
b9aa74cbfcc10042fb20ea0502f89a62	0	0	0	0	0	0	0	0	0	0	0	0	0	0	0	0	0	0	0	0	0	0	0	0	0	0	0	0	0	0	7
905327b0cb8a96ad8e103ee3eec51472	0	0	0	0	0	0	0	0	0	0	0	0	0	0	0	0	0	0	0	0	0	0	0	0	0	0	0	0	0	0	8
f706e2a7d43e8ad561b49339a4164de8	7	0	0	0	0	0	0	0	0	0	0	0	0	0	0	0	0	0	0	0	0	0	0	0	0	0	0	0	0	0	0
20b074d45c3ccbf9e0379950efce3dfd	0	10	0	0	0	0	0	0	0	0	0	0	0	0	0	0	0	0	0	0	0	0	0	0	0	0	0	0	0	0	0
2d509a264adc4f4427e46c27e1634d2a	0	0	0	8	0	0	0	0	0	0	0	0	0	0	0	0	0	0	0	0	0	0	0	0	0	0	0	0	0	0	0
9f9a13d934c114297a4fba326d2fe1c0	0	0	0	0	6	0	0	0	0	0	0	0	0	0	0	0	0	0	0	0	0	0	0	0	0	0	0	0	0	0	0
72bba530ca39db00c024a699d4e2afc2	0	0	0	0	0	3	0	0	0	0	0	0	0	0	0	0	0	0	0	0	0	0	0	0	0	0	0	0	0	0	0
fc8a9f2ce84c346d497d06a57ad000ca	0	0	0	0	0	4	0	0	0	0	0	0	0	0	0	0	0	0	0	0	0	0	0	0	0	0	0	0	0	0	0
236ef47b050c363a25096aa1989321cb	0	0	0	0	0	0	8	0	0	0	0	0	0	0	0	0	0	0	0	0	0	0	0	0	0	0	0	0	0	0	0
798362fd29014914f99a9de4f682f9f3	0	0	0	0	0	0	0	4	0	0	0	0	0	0	0	0	0	0	0	0	0	0	0	0	0	0	0	0	0	0	0
ca02090fecd18669fa96c16e8c680af2	0	0	0	0	0	0	0	2	0	0	1	0	0	0	0	0	0	0	0	0	0	0	0	0	0	0	0	0	0	0	0
96822c35d71975d9d42e53d4259930bd	0	0	0	0	0	0	0	0	0	2	0	0	0	0	0	0	0	0	0	0	0	0	0	0	0	0	0	0	0	0	0
7ed0d69e04b1eae4d2e3b703f657bed6	0	0	0	0	0	0	0	0	0	5	0	0	0	0	0	0	0	0	0	0	0	0	0	0	0	0	0	0	0	0	0
8dda77c8e582c29f762df609e940c920	0	0	0	0	0	0	0	0	0	4	0	0	0	0	0	0	0	0	0	0	0	0	0	0	0	0	0	0	0	0	0
f7b4f303c596de989ace304c05d7c5d1	0	0	0	0	0	0	0	0	0	0	2	0	0	0	0	0	0	0	0	0	0	0	0	0	0	0	0	0	0	0	0
4872be730ea5d22e67da0c49753a2e6d	0	0	0	0	0	0	0	0	0	0	8	0	0	0	0	0	0	0	0	0	0	0	0	0	0	0	0	0	0	0	0
f21236829f702ff452248b8f150e77b6	0	0	0	0	0	0	0	0	0	0	7	0	0	0	0	0	0	0	0	0	0	0	0	0	0	0	0	0	0	0	0
d571cd6b5cbedfdd48f04cb26e181f4e	0	0	0	0	0	0	0	0	0	0	3	0	0	0	0	0	0	0	0	0	0	0	0	0	0	0	0	0	0	0	0
f76617055744b08ccf33df7798ad13da	0	0	0	0	0	0	0	0	0	0	0	0	0	0	0	0	0	0	0	0	0	0	0	0	4	0	0	0	0	0	0
40a117457c1933e162ebb3a1fba53ef8	0	0	0	0	0	0	0	0	0	0	0	0	2	0	0	0	0	0	0	0	0	0	0	0	0	0	0	0	0	0	0
b6fddd793d476904d1b994bbb70a2317	0	0	0	0	0	0	0	0	0	0	0	0	5	0	0	0	0	0	0	0	0	0	0	0	0	0	0	0	0	0	0
23b0929cc3f0a098f468a52413318a14	0	0	0	0	0	0	0	0	0	0	0	0	4	0	0	0	0	0	0	0	0	0	0	0	0	0	0	0	0	0	0
129233c3f52e0df0069decd9ee38ed0a	0	0	0	0	0	0	0	0	0	0	0	0	0	0	0	0	3	0	0	0	0	0	0	0	0	0	0	0	0	0	0
102d406240bfada86546a47ab9784777	0	0	0	0	0	0	0	0	0	0	0	0	0	0	0	0	0	6	0	0	0	0	0	0	0	0	0	0	0	0	0
ce725b5beb947c4c321589a27c175e6d	0	0	0	0	0	0	0	0	0	0	0	0	0	0	0	0	0	0	22	0	0	0	0	0	0	0	0	0	0	0	0
46ed2cbeb047223c975210d17776ac55	0	0	0	0	0	0	0	0	0	0	0	0	0	0	0	0	0	0	22	0	0	0	0	0	0	0	0	0	0	0	0
8824a8bfdcb812c462de1d8004b45c15	0	0	0	0	0	0	0	0	0	0	0	0	0	0	0	0	0	0	22	0	0	0	0	0	0	0	0	0	0	0	0
0d04c471f682b58624dbda7054bd6072	0	0	0	0	0	0	0	0	0	0	0	0	0	0	0	0	0	0	22	0	0	0	0	0	0	0	0	0	0	0	0
7b31ff04f829596a6638370d5edf9b23	0	0	0	0	0	0	0	0	0	0	0	0	0	0	0	0	0	0	0	0	0	7	0	0	0	0	0	0	0	0	0
4d9699a2cb60190462c3a18697322d8a	0	0	0	0	0	0	0	0	0	0	0	0	0	0	0	0	0	0	0	0	0	0	0	0	4	0	0	0	0	0	0
5e2aeb712328f0eb4f66214a8e9c43f9	0	0	0	0	0	0	0	0	0	0	0	0	0	0	0	0	0	0	0	0	0	0	0	0	5	0	0	0	0	0	0
25c6dc08e8bf66dc104ec3bba47021f3	0	0	0	0	0	0	0	0	0	0	0	0	0	0	0	0	0	0	0	0	0	0	0	0	5	0	0	0	0	0	0
928447c81e96c218475bbea36357af77	0	0	0	0	0	0	0	0	0	0	0	0	0	0	0	0	0	0	0	0	0	0	0	0	3	0	0	0	0	0	0
9da6d7f29e4d82004dccc67bf31489cb	0	0	0	0	0	0	0	0	0	0	0	0	0	0	0	0	0	0	0	0	0	0	0	0	5	0	0	0	0	0	0
8d3c9882feafe71f24257fbe04cbb738	0	0	0	0	0	0	0	0	0	0	0	0	0	0	0	0	0	0	0	0	0	0	0	0	0	8	0	0	0	0	0
c01b0bfbac965cd500c38532b5af2fa6	0	0	0	0	0	0	0	0	0	0	0	0	0	0	0	0	0	0	0	0	0	0	0	0	0	6	0	0	0	0	0
f608ed427a13f789e80afe2c2baefb66	0	0	0	0	0	0	0	0	0	0	0	0	0	0	0	0	0	0	0	0	0	0	0	0	0	0	0	0	0	0	2
10fff5b7df017775c66b3482656ed814	7	0	0	0	0	0	0	0	0	0	0	0	0	0	0	0	0	0	0	0	0	0	0	0	0	0	0	0	0	0	0
47d9470e8e9268bd6506f6a1297ce0cb	0	0	0	0	0	0	0	0	0	0	0	0	0	0	0	0	0	0	0	0	0	0	0	0	1	0	0	0	0	0	0
826f1711ca756ba99406a4f56737738a	0	8	0	0	0	0	0	0	0	0	0	0	0	0	0	0	0	0	0	0	0	0	0	0	0	0	0	0	0	0	0
48dfcb34e66f8a3bbfdbc4e9650d4949	0	0	0	1	0	0	0	0	0	0	0	0	0	0	0	0	0	0	0	0	0	0	0	0	0	0	0	0	0	0	0
9b3060b9d73717612a6a11dc151293e3	0	0	0	4	0	0	0	0	0	0	0	0	0	0	0	0	0	0	0	0	0	0	0	0	0	0	0	0	0	0	0
f11650daffd36dd5a1d52c3aa8ca59c1	0	0	0	3	0	0	0	0	0	0	0	0	0	0	0	0	0	0	0	0	0	0	0	0	0	0	0	0	0	0	0
1775135187abe824c5a719a9ac3647b4	0	0	0	0	0	5	0	0	0	0	0	0	0	0	0	0	0	0	0	0	0	0	0	0	0	0	0	0	0	0	0
82eda5701969ee51159ca6f8c2dc5da8	0	0	0	0	0	0	0	0	0	7	0	0	0	0	0	0	0	0	0	0	0	0	0	0	0	0	0	0	0	0	0
864f036540beb5722543f3d6742cc142	0	0	0	0	0	0	0	0	0	1	0	0	0	0	0	0	0	0	0	0	0	0	0	0	0	0	0	0	0	0	0
7da2b2f58f408911a2a70464f159b464	0	0	0	0	0	0	0	0	0	6	0	0	0	0	0	0	0	0	0	0	0	0	0	0	0	0	0	0	0	0	0
71a5e403baa94bb71cc0addca81d2d7a	0	0	0	0	0	0	0	0	0	5	0	0	0	0	0	0	0	0	0	0	0	0	0	0	0	0	0	0	0	0	0
eb4ad06da00cb0b9f3de06553058f01c	0	0	0	0	0	0	0	0	0	0	4	0	0	0	0	0	0	0	0	0	0	0	0	0	0	0	0	0	0	0	0
e83a9747be7a27c83b61b33ebe249e88	0	0	0	0	0	0	0	0	0	0	7	0	0	0	0	0	0	0	0	0	0	0	0	0	0	0	0	0	0	0	0
12f9a420004dba950f6edad5cfbdde39	0	0	0	0	0	0	0	0	0	0	0	0	2	0	0	0	0	0	0	0	0	0	0	0	0	0	0	0	0	0	0
8a6d95613a7cda51b30c6d6948b308b3	0	0	0	0	0	0	0	0	0	0	0	0	2	0	0	0	0	0	0	0	0	0	0	0	0	0	0	0	0	0	0
cbcbf7aafac059b6bb6f0421d84d48d9	0	0	0	0	0	0	0	0	0	0	0	0	8	0	0	0	0	0	0	0	0	0	0	0	0	0	0	0	0	0	0
df2511b8179b1b53b829cdb9a6db9f55	0	0	0	0	0	0	0	0	0	0	0	0	8	0	0	0	0	0	0	0	0	0	0	0	0	0	0	0	0	0	0
2f40705e6fb8581059d5e893c2fb3a33	0	0	0	0	0	0	0	0	0	0	0	0	9	0	0	0	0	0	0	0	0	0	0	0	0	0	0	0	0	0	0
71788531acbb48e69fb93271ed295dc2	0	0	0	0	0	0	0	0	0	0	0	0	4	0	0	0	0	0	0	0	0	0	0	0	0	0	0	0	0	0	0
b3c68054f4c7a9072056c71790d0f45d	0	0	0	0	0	0	0	0	0	0	0	0	0	0	0	3	0	0	0	0	0	0	0	0	0	0	0	0	0	0	0
f075caf40944979e50272c27095e69b0	0	0	0	0	0	0	0	0	0	0	0	0	0	0	0	6	0	0	0	0	0	0	0	0	0	0	0	0	0	0	0
5635a17a283e7066163ac48a4498f495	0	0	0	0	0	0	0	0	0	0	0	0	0	0	0	5	0	0	0	0	0	0	0	0	0	0	0	0	0	0	0
2f2254290a52b1211dd88f8a7936f7b3	0	0	0	0	0	0	0	0	0	0	0	0	0	0	0	0	0	5	12	0	0	0	0	0	0	0	0	0	0	0	0
73458d44eeea17a035a819435cf026d7	0	0	0	0	0	0	0	0	0	0	0	0	0	0	0	0	0	7	0	0	0	0	0	0	2	0	0	0	0	0	0
839f3d1d16ca567afe9e570125a2f2e7	0	0	0	0	0	0	0	0	0	0	0	0	0	0	0	0	0	0	21	0	0	0	0	0	0	0	0	0	0	0	0
4d9293b0ebf4c91201e62efa8f9366fa	0	0	0	0	0	0	0	0	0	0	0	0	0	0	0	0	0	0	21	0	0	0	0	0	0	0	0	0	0	0	0
330fd7c23913900152e85e596ee79104	0	0	0	0	0	0	0	0	0	0	0	0	0	0	0	0	0	0	0	0	0	11	0	0	0	0	0	0	0	0	0
c74a46136e03492e6b4d74bf54091afa	0	0	0	0	0	0	0	0	0	0	0	0	0	0	0	0	0	0	0	0	0	7	0	0	0	0	0	0	0	0	0
da798dda13b62cfdf6c59c3427e0a008	0	0	0	0	0	0	0	0	0	0	0	0	0	0	0	0	0	0	0	0	0	3	0	0	0	0	0	0	0	0	0
e37277707458079ea8676f0dadb138db	0	0	0	0	0	0	0	0	0	0	0	0	0	0	0	0	0	0	0	0	0	2	0	0	1	0	0	0	0	0	0
3a54ebd3989dfe6bec027d6a45f20e0d	0	0	0	0	0	0	0	0	0	0	0	0	0	0	0	0	0	0	0	0	0	0	6	0	0	0	0	0	0	0	0
5231ce78d289e8db12d96322050097d1	0	0	0	0	0	0	0	0	0	0	0	0	0	0	0	0	0	0	0	0	0	0	8	0	0	0	0	0	0	0	0
dd69b7451efa6bcf5a90b09b7761912c	0	0	0	0	0	0	0	0	0	0	0	0	0	0	0	0	0	0	0	0	0	0	0	0	2	0	0	0	0	0	0
c7553bb8fcb1d80bb8f163a597f59adc	0	0	0	0	0	0	0	0	0	0	0	0	0	0	0	0	0	0	0	0	0	0	0	0	0	0	0	6	0	0	0
12acb1dc10145edc3893a03d6e628084	0	0	0	0	0	0	0	0	0	0	0	0	0	0	0	0	0	0	0	0	0	0	0	0	0	0	0	5	0	0	0
4a6cb826d9417d77dd3e1e0a7630a083	0	0	0	0	0	0	0	0	0	0	0	0	0	0	0	0	0	0	0	0	0	0	0	0	0	0	0	3	0	0	0
31eb910e96de879e544d7592b3ab3a01	0	0	0	0	0	0	0	0	0	0	0	0	0	0	0	0	0	0	0	0	0	0	0	0	0	0	0	0	0	8	0
faee1713de8038481f33f633089b1e3d	0	0	0	0	0	0	0	0	0	0	0	0	0	0	0	0	0	0	0	0	0	0	0	0	0	0	0	0	0	0	6
14652cefed94826562d4d9a30cd666e1	9	0	0	0	0	0	0	0	0	0	0	0	0	0	0	0	0	0	0	0	0	0	0	0	0	0	0	0	0	0	0
27af0babeba2255192e1bbf9eed8e4ae	6	0	0	0	0	0	0	0	0	0	0	0	0	0	0	0	0	0	0	0	0	0	0	0	0	0	0	0	0	0	0
55960f64ea1146598789fbf8c34bb09a	5	0	0	0	0	0	0	0	0	0	0	0	0	0	0	0	0	0	0	0	0	0	0	0	0	0	0	0	0	0	0
5a899f30faf40d96ef8e8fb294171b89	0	0	3	0	0	0	0	0	5	0	0	0	0	0	0	0	0	0	0	0	0	0	0	0	0	0	0	0	0	0	0
176f843b7ae5feaf2c0170aa7af86d87	0	0	0	8	0	0	0	0	0	0	0	0	0	0	0	0	0	0	0	0	0	0	0	0	0	0	0	0	0	0	0
429a1aea9e304cbce45b0dea94d2ade4	0	0	0	0	0	0	6	0	0	0	0	0	0	0	0	0	0	0	0	0	0	0	0	0	0	0	0	0	0	0	0
e3f37bc23ee97674f93168c7e551d39a	0	0	0	0	0	0	9	0	0	0	0	0	0	0	0	0	0	0	0	0	0	0	0	0	0	0	0	0	0	0	0
c1dbcd7ad96af8871815c49992e40543	0	0	0	0	0	0	0	2	0	0	0	0	0	0	0	0	0	0	0	0	0	0	0	0	0	0	0	0	0	0	0
8d955a21ffae25c3ffd5839ab1b841ef	0	0	0	0	0	0	0	5	0	0	0	0	0	0	0	0	0	0	0	0	0	0	0	0	0	0	0	0	0	0	0
9150d9c4a52d048a4fefab3a3a529736	0	0	0	0	0	0	0	0	0	3	0	0	0	0	0	0	0	0	0	0	0	0	0	0	0	0	0	0	0	0	0
959bebd186171eb24010566fbb6a2663	0	0	0	0	0	0	0	0	0	5	0	0	0	0	0	0	0	0	0	0	0	0	0	0	0	0	0	0	0	0	0
0a682f26df61cd5e8ac7a0c0d5aa8533	0	0	0	0	0	0	0	0	0	5	0	0	0	0	0	0	0	0	0	0	0	0	0	0	0	0	0	0	0	0	0
8fe29f3e41dabef9869bdfbfabaa6c4d	0	0	0	0	0	0	0	0	0	0	2	0	0	0	0	0	0	0	0	0	0	0	0	0	0	0	0	0	0	0	0
4958c41c41a74b13031fa541c923105b	0	0	0	0	0	0	0	0	0	0	0	0	2	0	0	0	0	0	0	0	0	0	0	0	0	0	0	0	0	0	0
8f76eb46a3d099b10f0793395400735b	0	0	0	0	0	0	0	0	0	0	0	0	3	0	0	0	0	0	0	0	0	0	0	0	0	0	0	0	0	0	0
c741dfd647446e56d6bce7558c00261a	0	0	0	0	0	0	0	0	0	0	0	0	0	0	6	0	0	0	0	0	0	0	0	0	0	0	0	0	0	0	0
2bdff9acc1a89a9cfc2874bf95af558c	0	0	0	0	0	0	0	0	0	0	0	0	0	0	0	2	0	0	0	0	0	0	0	0	0	0	0	0	0	0	0
958bdff3851bc8e1dc74b6388308f4ab	0	0	0	0	0	0	0	0	0	0	0	0	0	0	0	0	0	0	0	0	0	0	0	0	0	2	5	0	0	0	0
272253cf5bd6dda5ca4ed472f0a91b22	0	0	0	0	0	0	0	0	0	0	0	0	0	0	0	0	4	0	0	0	0	0	0	0	0	0	0	0	0	0	0
ea02556ad74dcdd34842a47bda579469	0	0	0	0	0	0	0	0	0	0	0	0	0	0	0	0	4	0	0	0	0	0	0	0	0	0	0	0	0	0	0
2d8bb61a9f739b1e8499c5790d8b1198	0	0	0	0	0	0	0	0	0	0	0	0	0	0	0	0	0	12	0	0	0	0	0	0	0	0	0	0	0	0	0
fdeadde61b9179c45d88c186c7a0bd8b	0	0	0	0	0	0	0	0	0	0	0	0	0	0	0	0	0	8	0	0	0	0	0	0	0	0	0	0	0	0	0
b01ca80a9178bd5d523c244c1179377d	0	0	0	0	0	0	0	0	0	0	0	0	0	0	0	0	0	7	0	0	0	0	0	0	0	0	0	0	0	0	0
f691fc9deba374c5622a90a63814b90b	0	0	0	0	0	0	0	0	0	0	0	0	0	0	0	0	0	0	20	0	0	0	0	0	0	0	0	0	0	0	0
af357f64861b9b4c68f887090240e947	0	0	0	0	0	0	0	0	0	0	0	0	0	0	0	0	0	0	20	0	0	0	0	0	0	0	0	0	0	0	0
61d3a5c262343ae9f3d5bc847d75fcf8	0	0	0	0	0	0	0	0	0	0	0	0	0	0	0	0	0	0	0	0	0	2	0	0	0	0	0	0	0	0	0
0f7b738be8981cc5a29c24af24cbbe19	0	0	0	0	0	0	0	0	0	0	0	0	0	0	0	0	0	0	0	0	0	0	4	0	0	0	0	0	0	0	0
33cefd601c0a45bde1e6f89fe3fe72f3	0	0	0	0	0	0	0	0	0	0	0	0	0	0	0	0	0	0	0	0	0	0	2	0	0	0	0	0	0	0	0
baa94365959c2d39a781723e8d000963	0	0	0	0	0	0	0	0	0	0	0	0	0	0	0	0	0	0	0	0	0	0	0	0	5	0	0	0	0	0	0
7ad81b6120253d5403fec445c938d5a1	0	0	0	0	0	0	0	0	0	0	0	0	0	0	0	0	0	0	0	0	0	0	0	0	3	0	0	0	0	0	0
72f17c35449e0c55ef298bceb9066e96	0	0	0	0	0	0	0	0	0	0	0	0	0	0	0	0	0	0	0	0	0	0	0	0	4	0	0	0	0	0	0
b796e83ead48e2e5fa6cef576b5a22d0	0	0	0	0	0	0	0	0	0	0	0	0	0	0	0	0	0	0	0	0	0	0	0	0	0	0	8	0	0	0	0
1978df3c3e9fa4417c5370314e18218d	0	0	0	0	0	0	0	0	0	0	0	0	0	0	0	0	0	0	0	0	0	0	0	0	0	0	0	4	0	0	0
2155fae97ac2cfb737177db75a1f2ec1	0	0	0	0	0	0	0	0	0	0	0	0	0	0	0	0	0	0	0	0	0	0	0	0	0	0	0	5	0	0	0
006fb160f97320ea1f7754fe2b7a6258	0	0	0	0	0	0	0	0	0	0	0	0	0	0	0	0	0	0	0	0	0	0	0	0	0	0	0	6	0	0	0
e3243c596b1d6951067c65caee3be6a1	0	0	0	0	0	0	0	0	0	0	0	0	0	0	0	0	0	0	0	0	0	0	0	0	0	0	0	9	0	0	0
e4460d772c2dc05d7aa65414f5cab8e3	0	0	0	0	0	0	0	0	0	0	0	0	0	0	0	0	0	0	0	0	0	0	0	0	0	0	0	10	0	0	0
f5ed76dbe62c91e32fe127a9c528e864	0	0	0	0	0	0	0	0	0	0	0	0	0	0	0	0	0	0	0	0	0	0	0	0	0	0	0	4	0	0	0
b1e76070c30774eeb399feac3d74f283	0	0	0	0	0	0	0	0	0	0	0	0	0	0	0	0	0	0	0	0	0	0	0	0	0	0	0	0	0	8	0
3f44f4f327b80e1fb9a31728da5ab9b9	0	0	0	0	0	0	0	0	0	0	0	0	0	0	0	0	0	0	0	0	0	0	0	0	0	0	0	0	0	0	6
38070aeff53fc213376d651ec4daa5b4	0	0	0	0	0	0	0	0	0	0	0	0	0	0	0	0	0	0	0	0	0	0	0	0	0	0	0	0	0	0	1
6a31c50d0dd68c2030d5c6c95564199b	7	0	0	0	0	0	0	0	0	0	0	0	0	0	0	0	0	0	0	0	0	0	0	0	0	0	0	0	0	0	0
21619aac9478e0cac70a1e6f1e975830	0	4	0	0	0	0	0	0	0	0	0	0	0	0	0	0	0	0	0	0	0	0	0	0	0	0	0	0	0	0	0
0bb65556cc37ce399bf9f20012387f2d	0	0	0	2	0	0	0	0	0	0	0	0	0	0	0	0	0	0	0	0	0	0	0	0	0	0	0	0	0	0	0
4bf11def2d6fe03db4ac9883f3b4cf21	0	0	0	4	0	0	0	0	0	0	0	0	0	0	0	0	0	0	0	0	0	0	0	0	0	0	0	0	0	0	0
cb7c9865f8191bdb4be0b110a1a9041e	0	0	0	0	0	2	0	0	1	0	0	0	0	0	0	0	0	0	0	0	0	0	0	0	0	0	0	0	0	0	0
1f55a1f4234aeef5b232480190cd19ad	0	0	0	0	0	0	0	2	0	0	0	0	0	0	0	0	0	0	0	0	0	0	0	0	0	0	0	0	0	0	0
2ef7ebafd31f54c67a5f2aae6ceaa08f	0	0	0	0	0	0	0	0	0	6	0	0	0	0	0	0	0	0	0	0	0	0	0	0	0	0	0	0	0	0	0
7e915b9364af60bc99c7b0d1febc89da	0	0	0	0	0	0	0	0	0	0	2	0	0	0	0	0	0	0	0	0	0	0	0	0	0	0	0	0	0	0	0
f21aaed20826ea8cb4c09cedc6c0808f	0	0	0	0	0	0	0	0	0	0	4	0	0	0	0	0	0	0	0	0	0	0	0	0	0	0	0	0	0	0	0
18c3cf759ae68e8c3a976e0bd2aef568	0	0	0	0	0	0	0	0	0	0	0	0	2	0	0	0	0	0	0	0	0	0	0	0	0	0	0	0	0	0	0
a7be79f9dcf56a9bdb137f24447f29ae	0	0	0	0	0	0	0	0	0	0	0	0	4	0	0	0	0	0	0	0	0	0	0	0	0	0	0	0	0	0	0
8dc19511b500f20a8f07d9cd73ab203e	0	0	0	0	0	0	0	0	0	0	0	0	0	0	2	0	0	0	0	0	0	0	0	0	0	0	0	0	0	0	0
d91ae8353e87b5df6e8bcd2c29f12eb6	0	0	0	0	0	0	0	0	0	0	0	0	0	0	0	4	0	0	0	0	0	0	0	0	0	0	0	0	0	0	0
af07aa5c5284755a3064f61f49d1aeb7	0	0	0	0	0	0	0	0	0	0	0	0	0	0	0	1	0	0	0	0	0	0	0	0	2	0	0	0	0	0	0
ceff10800eb882c654ae5cae35f49ec9	0	0	0	0	0	0	0	0	0	0	0	0	0	0	0	5	0	0	0	0	0	0	0	0	0	0	0	0	0	0	0
f25d10f3b1ab690ff855f5b961b81f0b	0	0	0	0	0	0	0	0	0	0	0	0	0	0	0	0	0	8	0	0	0	0	0	0	0	0	0	0	0	0	0
815190ab5491f86978212e8b0bf1a742	0	0	0	0	0	0	0	0	0	0	0	0	0	0	0	0	0	0	19	0	0	0	0	0	0	0	0	0	0	0	0
0f67ca1d5214104f0f3ae8f37b88b5c9	0	0	0	0	0	0	0	0	0	0	0	0	0	0	0	0	0	0	0	0	0	4	2	0	0	0	0	0	0	0	0
12dc9f63faadd61a18cc8b8a7658e3bf	0	0	0	0	0	0	0	0	0	0	0	0	0	0	0	0	0	0	0	0	0	0	0	0	3	0	0	0	0	0	0
eb54f663459a421893f8f67b08f26d30	0	0	0	0	0	0	0	0	0	0	0	0	0	0	0	0	0	0	0	0	0	0	0	0	0	5	0	0	0	0	0
7d386c4c7bb406462834acd4d34c7478	0	0	0	0	0	0	0	0	0	0	0	0	0	0	0	0	0	0	0	0	0	0	0	0	0	6	0	0	0	0	0
e460cb7c8c391f852059d5be49f840d1	0	0	0	0	0	0	0	0	0	0	0	0	0	0	0	0	0	0	0	0	0	0	0	0	0	0	9	0	0	0	0
7ed435df57e7dbb777d38a490bf918b9	0	0	0	0	0	0	0	0	0	0	0	0	0	0	0	0	0	0	0	0	0	0	0	0	0	0	0	6	0	0	0
8385c902141f37176e6213fd0fcfe656	12	0	0	0	0	0	0	0	0	0	0	0	0	0	0	0	0	0	0	0	0	0	0	0	0	0	0	0	0	0	0
722823a511c2718752f30b8735e7723c	2	0	0	0	0	0	0	0	0	0	0	0	0	0	0	2	0	0	0	0	0	0	0	0	0	0	0	0	0	0	0
80f146daa397edf9eeb5d9b4f9078030	3	0	0	0	0	0	0	0	0	0	0	0	0	0	0	0	0	0	0	0	0	0	0	0	0	0	0	0	0	0	0
5d281a060f4fbd184b4d39ca2b6c4d1a	3	0	0	0	0	0	0	0	0	0	0	0	0	0	0	0	0	0	0	0	0	0	0	0	0	0	0	0	0	0	0
7fdc16e3711fd1c593c6b9d6438fc815	0	6	0	0	0	0	0	0	0	0	0	0	0	0	0	0	0	0	0	0	0	0	0	0	0	0	0	0	0	0	0
aafda737938901d8d67013585e6ed935	0	1	0	0	0	0	7	0	0	0	0	0	0	0	0	0	0	0	0	0	0	0	0	0	0	0	0	0	0	0	0
3788a3ee93d2383f2d9d3e2e6382443d	0	0	0	0	0	0	0	0	0	0	0	0	0	0	0	0	0	0	0	0	0	0	0	0	0	0	0	0	0	0	0
9498aa80c378f60ca663dc6bc435983e	0	0	0	3	0	0	0	0	0	0	0	0	0	0	0	0	0	0	0	0	0	0	0	0	0	0	0	0	0	0	0
34443042a694c5a5782b1c58e73f6f30	0	0	0	3	0	0	0	0	0	0	0	0	0	0	0	0	0	0	0	0	0	0	0	0	0	0	0	0	0	0	0
27cc95624d40d7ebec828ec88d606537	0	0	0	2	0	0	0	0	0	0	0	0	0	0	0	0	0	0	0	0	0	0	0	0	0	0	0	0	0	0	0
391ce6f6257a8e818127cc07306a6b38	0	0	0	4	0	0	0	0	0	0	0	0	0	0	0	0	0	0	0	0	0	0	0	0	0	0	0	0	0	0	0
6ca3b2cd4cb6bbf759e91dd3290e90d7	0	0	0	0	0	5	0	0	0	0	0	0	0	0	0	0	0	0	0	0	0	0	0	0	0	0	0	0	0	0	0
99cd40b1411b3bcd7d1f37f2904dfccc	0	0	0	0	0	0	8	0	0	0	0	0	0	0	0	0	0	0	0	0	0	0	0	0	0	0	0	0	0	0	0
10a3ac93dbb62966d68be60b76fb9cfa	0	0	0	0	0	0	0	4	0	0	0	0	0	0	0	0	0	0	0	0	0	0	0	0	0	0	0	0	0	0	0
86674129d33b7d4a75eabd5eaf1c5dce	0	0	0	0	0	0	0	2	0	0	0	0	0	0	0	0	0	0	0	0	0	0	0	0	0	0	0	0	0	0	0
1e600446b16af1530da0956878497b09	0	0	0	0	0	0	0	1	0	0	0	0	0	0	0	0	0	0	0	0	0	0	0	0	0	0	0	0	0	0	0
73f4193c5204774040712539a8e4a782	0	0	0	0	0	0	0	5	0	0	0	0	0	0	0	0	0	0	0	0	0	0	0	0	0	0	0	0	0	0	0
59c6442377ccd8284b35031bf962ba90	0	0	0	0	0	0	0	2	0	0	0	0	0	0	0	0	0	0	0	0	0	0	0	0	0	0	0	0	0	0	0
52e93acc2b471ebf73e072883d64fe4f	0	0	0	0	0	0	0	0	0	0	4	0	0	0	0	0	0	0	0	0	0	0	0	0	0	0	0	0	0	0	0
1152e35d5b1759150693f14f02bceb40	0	0	0	0	0	0	0	0	0	0	0	0	4	0	0	0	0	0	0	0	0	0	0	0	0	0	0	0	0	0	0
7b1c7f9857347d4dbb47d85e5a090cac	0	0	0	0	0	0	0	0	0	0	0	0	0	0	1	1	0	0	0	0	0	0	0	0	0	0	0	0	0	0	0
54e5f3972589f03f62c81f79a71afc51	0	0	0	0	0	0	0	0	0	0	0	0	0	0	0	2	0	0	0	0	0	0	0	0	0	0	0	0	0	0	0
590f8ff3b88836b18aed9eb1a3cfe309	0	0	0	0	0	0	0	0	0	0	0	0	0	0	0	6	0	0	0	0	0	0	0	0	0	0	0	0	0	0	0
91457447b1930191feaf433cc7684ad8	0	0	0	0	0	0	0	0	0	0	0	0	0	0	0	4	0	0	0	0	0	0	0	0	0	0	0	0	0	0	0
5e01489733d83fca2aec7dc90f752776	0	0	0	0	0	0	0	0	0	0	0	0	0	0	0	6	0	0	0	0	0	0	0	0	0	0	0	0	0	0	0
6567c74f7dadd882455645b8fa85f42e	0	0	0	0	0	0	0	0	0	0	0	0	0	0	0	0	4	0	0	0	0	0	0	0	0	0	0	0	0	0	0
707549b7acea9bb6a041eb20ce77e10d	0	0	0	0	0	0	0	0	0	0	0	0	0	0	0	0	1	0	0	0	0	0	0	0	0	0	0	0	0	0	0
55be69ee302eedd726fbaf3a638b35ad	0	0	0	0	0	0	0	0	0	0	0	0	0	0	0	0	0	7	0	0	0	0	0	0	0	0	0	0	0	0	0
c7c67fcbaabf07c6e86fecb9bc67af5d	0	0	0	0	0	0	0	0	0	0	0	0	0	0	0	0	0	7	10	0	0	0	0	0	0	0	0	0	0	0	0
a81b2e0d512cf15f90adddfc59644704	0	0	0	0	0	0	0	0	0	0	0	0	0	0	0	0	0	0	18	0	0	0	0	0	0	0	0	0	0	0	0
73cf82a06e9d3386231375c4b4044ead	0	0	0	0	0	0	0	0	0	0	0	0	0	0	0	0	0	0	14	1	0	0	0	0	0	0	0	0	0	0	0
6bc1d81647764c7be2a5b2850c5c8b42	0	0	0	0	0	0	0	0	0	0	0	0	0	0	0	0	0	0	0	0	0	4	0	0	0	0	0	0	0	0	0
0129368a3d07a80676c2875740194837	0	0	0	0	0	0	0	0	0	0	0	0	0	0	0	0	0	0	0	0	0	0	1	0	0	0	0	0	0	0	0
b2a28634ea35135662156a39dbbfc1a9	0	0	0	0	0	0	0	0	0	0	0	0	0	0	0	0	0	0	0	0	0	0	6	0	0	0	0	0	0	0	0
597957ba60182bafb210553f5b85650e	0	0	0	0	0	0	0	0	0	0	0	0	0	0	0	0	0	0	0	0	0	0	0	0	2	0	0	0	0	0	0
0bbe1310dd8ee366ad87436bbd6e7fcb	0	0	0	0	0	0	0	0	0	0	0	0	0	0	0	0	0	0	0	0	0	0	0	0	4	0	0	0	0	0	0
c945ec8c43a6969d738e1ccc6795c57a	0	0	0	0	0	0	0	0	0	0	0	0	0	0	0	0	0	0	0	0	0	0	0	0	5	0	0	0	0	0	0
339b7b5cf47d16ecdf897feb0cd2b2c3	0	0	0	0	0	0	0	0	0	0	0	0	0	0	0	0	0	0	0	0	0	0	0	0	4	0	0	0	0	0	0
2404872eb254df80de2b42f40efc908f	0	0	0	0	0	0	0	0	0	0	0	0	0	0	0	0	0	0	0	0	0	0	0	0	3	0	0	0	0	0	0
3affb442ed37e06d625d73a750b539bb	0	0	0	0	0	0	0	0	0	0	0	0	0	0	0	0	0	0	0	0	0	0	0	0	0	0	0	0	0	0	3
5795d1d2e2e011c633e577c96f4e3d83	8	0	0	0	0	0	0	0	0	0	0	0	0	0	0	0	0	0	0	0	0	0	0	0	0	0	0	0	0	0	0
f78211bad662488b9945529aebb9165d	12	0	0	0	0	0	0	0	0	0	0	0	0	0	0	0	0	0	0	0	0	0	0	0	0	0	0	0	0	0	0
37a014ab8ed536ecae0d09da8f940c64	7	0	0	0	0	0	0	0	0	0	0	0	0	0	0	0	0	0	0	0	0	0	0	0	0	0	0	0	0	0	0
1994633f5f3c865a3df070dd9fb52fa7	2	0	0	0	0	0	0	0	0	0	0	0	0	0	0	0	0	0	0	0	0	0	0	0	0	0	0	0	0	0	0
54588fbd2c1ced2a2cfbe6590650f00c	2	0	0	0	0	0	0	0	0	0	0	0	0	0	0	0	0	0	0	0	0	0	0	0	0	0	0	0	0	0	0
462cd3bd24229af6a6f17835fd3d8236	6	0	0	0	0	0	0	0	0	0	0	0	0	0	0	0	0	0	0	0	0	0	0	0	0	0	0	0	0	0	0
d55ea4664a7daca9add99509c9f2b108	8	0	0	0	0	0	0	0	0	0	0	0	0	0	0	0	0	0	0	0	0	0	0	0	0	0	0	0	0	0	0
9dc976597b41b6984f8f947142db1469	5	0	0	0	0	0	0	0	0	0	0	0	0	0	0	0	0	0	0	0	0	0	0	0	0	0	0	0	0	0	0
33f0bef3f4c3463066b6d9f13997e3fc	6	0	0	0	0	0	0	0	0	0	0	0	0	0	0	0	0	0	0	0	0	0	0	0	0	0	0	0	0	0	0
7bb144ee3a2f836cc25248202b58bad1	0	5	0	0	0	0	0	0	0	0	0	0	0	0	0	0	0	0	0	0	0	0	0	0	0	0	0	0	0	0	0
a0be3a6a06b64d43c8eea9d3b4da3715	0	6	0	0	0	0	0	0	0	0	0	0	0	0	0	0	0	0	0	0	0	0	0	0	0	0	0	0	0	0	0
40bbe914ff7ca397c043809e55949b4f	0	7	0	0	0	0	0	0	0	0	0	0	0	0	0	0	0	0	0	0	0	0	0	0	0	0	0	0	0	0	0
5a55923fa1f22b15bf2c05b312c5b419	0	0	0	6	0	0	0	0	0	0	0	0	0	0	0	0	0	0	0	0	0	0	0	0	0	0	0	0	0	0	0
0032bcfb2f928e478ca450f89c7d5b67	0	0	0	0	0	0	9	0	0	0	0	0	0	0	0	0	0	0	0	0	0	0	0	0	0	0	0	0	0	0	0
e9305ce9b57a4087262147c9bfc41147	0	0	0	0	0	0	4	0	0	0	0	0	0	0	0	0	0	0	0	0	0	0	0	0	0	0	0	0	0	0	0
19bf2c0f481cafca0a636784037ed6af	0	0	0	0	0	0	0	1	0	0	0	0	0	0	0	0	0	0	0	0	0	0	0	0	0	0	0	0	0	0	0
dd476a0df84980b2e018847d8bb54fb7	0	0	0	0	0	0	0	6	0	0	0	0	0	0	0	0	0	0	0	0	0	0	0	0	0	0	0	0	0	0	0
01703534fc8fe2fd0a67973eed301116	0	0	0	0	0	0	0	5	0	0	0	0	0	0	0	0	0	0	0	0	0	0	0	0	0	0	0	0	0	0	0
0d242f2902be135d3fc67e0903305393	0	0	0	0	0	0	0	4	0	0	0	0	0	0	0	0	0	0	0	0	0	0	0	0	0	0	0	0	0	0	0
1c8267fa010c4ed2525538dcef5b8e73	0	0	0	0	0	0	0	3	0	0	0	0	0	0	0	0	0	0	0	0	0	0	0	0	0	0	0	0	0	0	0
a43ed9da602cdcc6cb6582ac81e371f7	0	0	0	0	0	0	0	0	5	0	0	0	0	0	0	0	0	0	0	0	0	0	0	0	0	0	0	0	0	0	0
fb917d16657ad866cdee7245551d5c88	0	0	0	0	0	0	0	0	0	1	0	0	0	0	0	0	0	0	0	0	0	0	0	0	0	0	0	0	0	0	0
7645a55e81e0e78dd6eb2737a06185cf	0	0	0	0	0	0	0	0	0	6	0	0	0	0	0	0	0	0	0	0	0	0	0	0	0	0	0	0	0	0	0
962f9ac95ca17be7bd92cf68f740a11e	0	0	0	0	0	0	0	0	0	0	3	0	0	0	0	0	0	0	0	0	0	0	0	0	0	0	0	0	0	0	0
fa44d682ec39a26c816a6c420262f47c	0	0	0	0	0	0	0	0	0	0	0	0	6	0	0	0	0	0	0	0	0	0	0	0	0	0	0	0	0	0	0
56594328b1eaf806374ca8ae6bba8fa0	0	0	0	0	0	0	0	0	0	0	0	0	3	0	0	0	0	0	0	0	0	0	0	0	0	0	0	0	0	0	0
d0062206c5e1737a3a7f67eb8cccf82d	0	0	0	0	0	0	0	0	0	0	0	0	2	0	0	0	0	0	0	0	0	0	0	0	0	0	0	0	0	0	0
115acd0a35766f30dd04ebc18ed8e7dd	0	0	0	0	0	0	0	0	0	0	0	0	2	0	0	0	0	0	0	0	0	0	0	0	0	0	0	0	0	0	0
6caea3ffa36c4819e9c04b4d0a581829	0	0	0	0	0	0	0	0	0	0	0	0	0	5	0	0	0	0	0	0	0	0	0	0	0	0	0	0	0	0	0
21080521d70ecc42bb3d9d6973a20ec2	0	0	0	0	0	0	0	0	0	0	0	0	0	0	3	0	0	0	0	0	0	0	0	0	0	0	0	0	0	0	0
656dbc77e33bec166b748c37c16ba1d8	0	0	0	0	0	0	0	0	0	0	0	0	0	0	0	6	0	0	0	0	0	0	0	0	0	0	0	0	0	0	0
cd9fb8168bf6e3dbed5ebd9f574b5606	0	0	0	0	0	0	0	0	0	0	0	0	0	0	0	3	0	0	0	0	0	0	0	0	0	0	0	0	0	0	0
84adaf96482e0661808e64ee832fd83a	0	0	0	0	0	0	0	0	0	0	0	0	0	0	0	7	0	0	0	0	0	0	0	0	0	0	0	0	0	0	0
c79a2b2d3e05fbf74f0a3054729f80b6	0	0	0	0	0	0	0	0	0	0	0	0	0	0	0	2	0	0	0	0	0	0	0	0	0	0	0	0	0	0	0
b4ea79ca5d594d9e8033d9f6de236c3e	0	0	0	0	0	0	0	0	0	0	0	0	0	0	0	0	1	0	0	0	0	0	0	0	0	0	0	0	0	0	0
feea1379708293f3db34bf3a57581c57	0	0	0	0	0	0	0	0	0	0	0	0	0	0	0	0	0	0	17	0	0	0	0	0	0	0	0	0	0	0	0
da940b100ab8cf9a52d84386509416a6	0	0	0	0	0	0	0	0	0	0	0	0	0	0	0	0	0	0	17	0	0	0	0	0	0	0	0	0	0	0	0
ed438f373a5f4782011f86aec9bddcfe	0	0	0	0	0	0	0	0	0	0	0	0	0	0	0	0	0	0	17	0	0	0	0	0	0	0	0	0	0	0	0
98db718f6b6cbc48eeee298f0b96f1c1	0	0	0	0	0	0	0	0	0	0	0	0	0	0	0	0	0	0	0	6	0	0	0	0	0	0	0	0	0	0	0
cfc3a308c3ee4d30269d495f0ebec15c	0	0	0	0	0	0	0	0	0	0	0	0	0	0	0	0	0	0	0	0	0	6	0	0	0	0	0	0	0	0	0
60616c93583c2800e5e4ea08bdfee381	0	0	0	0	0	0	0	0	0	0	0	0	0	0	0	0	0	0	0	0	0	6	0	0	0	0	0	0	0	0	0
df1bc7bc955740e3f7ee93f5318f6b5f	0	0	0	0	0	0	0	0	0	0	0	0	0	0	0	0	0	0	0	0	0	0	5	0	0	0	0	0	0	0	0
fef1c162bfe29e6b1cf5b61a6b95afbd	0	0	0	0	0	0	0	0	0	0	0	0	0	0	0	0	0	0	0	0	0	0	0	0	2	0	0	0	0	0	0
8d789a36edae07ba9b14b471e4f3f4d5	0	0	0	0	0	0	0	0	0	0	0	0	0	0	0	0	0	0	0	0	0	0	0	0	5	0	0	0	0	0	0
5c228ebcb909535fbbf8f9fa999d2384	0	0	0	0	0	0	0	0	0	0	0	0	0	0	0	0	0	0	0	0	0	0	0	0	3	0	0	0	0	0	0
86cdc24c0817d7c778541ad37afcfee8	0	0	0	0	0	0	0	0	0	0	0	0	0	0	0	0	0	0	0	0	0	0	0	0	2	0	0	0	0	0	0
9562b095522e05f4ec91d7f3f4cc1a8e	0	0	0	0	0	0	0	0	0	0	0	0	0	0	0	0	0	0	0	0	0	0	0	0	4	0	0	0	0	0	0
ed14be037aff73927ec2958c1672942a	0	0	0	0	0	0	0	0	0	0	0	0	0	0	0	0	0	0	0	0	0	0	0	0	1	0	0	0	0	0	0
8a8d59da1ed9a0b8e9371f440965b9f6	0	0	0	0	0	0	0	0	0	0	0	0	0	0	0	0	0	0	0	0	0	0	0	0	4	0	0	0	0	0	0
c99664eaa2fefd5fb038a786da8b0eed	0	0	0	0	0	0	0	0	0	0	0	0	0	0	0	0	0	0	0	0	0	0	0	0	5	0	0	0	0	0	0
cb120fa57871dee349ca91dab490191c	0	0	0	0	0	0	0	0	0	0	0	0	0	0	0	0	0	0	0	0	0	0	0	0	0	1	0	0	0	0	0
aa283095df1ceed2184d50e0fea183e7	0	0	0	0	0	0	0	0	0	0	0	0	0	0	0	0	0	0	0	0	0	0	0	0	0	0	0	3	0	0	0
644e801b6c1d2a33d80d868d8b7aa66c	0	0	0	0	0	0	0	0	0	0	0	0	0	0	0	0	0	0	0	0	0	0	0	0	0	0	0	3	0	0	0
22e87aa3817655c67de8d13375aa08f3	0	0	0	0	0	0	0	0	0	0	0	0	0	0	0	0	0	0	0	0	0	0	0	0	0	0	0	0	0	0	4
5e93f842a3b708a37800a14430c9abbc	0	0	0	0	0	0	0	0	0	0	0	0	0	0	0	0	0	0	0	0	0	0	0	0	0	0	0	0	0	0	4
3a7cc0976869ad6934c7035ec96aaa1e	4	0	0	0	0	0	0	0	0	0	0	0	0	0	0	0	0	0	0	0	0	0	0	0	0	0	0	0	0	0	0
e5efc59fa514ab82e9754a0b38acdfb4	5	0	0	0	0	0	0	0	0	0	0	0	0	0	0	0	0	0	0	0	0	0	0	0	0	0	0	0	0	0	0
255c5b3cf51617d69fde8e9d3ca3c033	5	0	0	0	0	0	0	0	0	0	0	0	0	0	0	0	0	0	0	0	0	0	0	0	0	0	0	0	0	0	0
43b2cd7e63fb27c1928219a8ccc848ea	4	0	0	0	0	0	0	0	0	1	0	0	0	0	0	0	0	0	0	0	0	0	0	0	0	0	0	0	0	0	0
0fffb76db13f0dbab59c349f9592dbd1	0	8	0	0	0	0	0	0	0	0	0	0	0	0	0	0	0	0	0	0	0	0	0	0	0	0	0	0	0	0	0
c891280fe948d7ef555f628c54fc8c68	0	3	0	0	0	0	0	0	0	0	0	0	0	0	0	0	0	0	0	0	0	0	0	0	0	0	0	0	0	0	0
43c558b2bab3d530778e4859686a9f16	0	4	0	0	0	0	0	0	0	0	0	0	0	0	0	0	0	0	0	0	0	0	0	0	0	0	0	0	0	0	0
6f38ed7fa9f86754a6d26ffa278d1438	0	8	0	0	0	0	0	0	0	0	0	0	0	0	0	0	0	0	0	0	0	0	0	0	0	0	0	0	0	0	0
5e3c8149099c5ec2616cfc1e3a781f75	0	0	0	0	0	0	0	0	3	0	0	0	0	0	0	0	0	0	0	0	0	0	0	0	0	0	0	0	0	0	0
85747a438a6eef31c60ec71b8855d3f4	0	0	0	2	0	0	0	0	0	0	0	0	0	0	0	0	0	0	0	0	0	0	0	0	0	0	0	0	0	0	0
c2cece4ab11cbd48d02d153cb711d4db	0	0	0	0	0	0	0	0	0	0	0	0	0	0	0	0	0	0	0	0	0	0	0	0	0	0	0	0	0	0	0
df9fa42bbfda08c19423f6429d827224	0	0	0	0	0	0	4	0	0	0	0	0	0	0	0	0	0	0	0	0	0	0	0	0	0	0	0	0	0	0	0
492804998971ec617dd5de30a290a413	0	0	0	0	0	0	0	2	0	0	0	0	0	0	0	0	0	0	0	0	0	0	0	0	0	0	0	0	0	0	0
3ba915be881fdfb43ee00785c407755c	0	0	0	0	0	0	0	0	0	4	0	0	0	0	0	0	0	0	0	0	0	0	0	0	0	0	0	0	0	0	0
d01df5170a50812029e83d2a690737c7	0	0	0	0	0	0	0	0	0	3	0	0	0	0	0	0	0	0	0	0	0	0	0	0	0	0	0	0	0	0	0
ba403119c469c68b00aaeb8bca46602f	0	0	0	0	0	0	0	0	0	0	3	0	0	0	0	0	0	0	0	0	0	0	0	0	0	0	0	0	0	0	0
8c8424f6ebe88dd7ea00ca1a5f7c2ef1	0	0	0	0	0	0	0	0	0	0	5	0	0	0	0	0	0	0	0	0	0	0	0	0	0	0	0	0	0	0	0
3d2803fb169b19f2ea153667b58b3440	0	0	0	0	0	0	0	0	0	0	0	0	5	0	0	0	0	0	0	0	0	0	0	0	0	0	0	0	0	0	0
1eb7f2cc2a4bafe3a83d8a6aad86ad33	0	0	0	0	0	0	0	0	0	0	0	0	3	0	0	0	0	0	0	0	0	0	0	0	0	0	0	0	0	0	0
97566ca7985421520837c9bb1b72bdf2	0	0	0	0	0	0	0	0	0	0	0	0	0	0	0	4	0	0	0	0	0	0	0	0	0	0	0	0	0	0	0
ff65300f2b07957a148ce7b9ca93a9ae	0	0	0	0	0	0	0	0	0	0	0	0	0	0	0	3	0	0	0	0	0	0	0	0	0	0	0	0	0	0	0
ac206470575d18d63281bae7b89d9f8b	0	0	0	0	0	0	0	0	0	0	0	0	0	0	0	1	0	0	14	0	0	0	0	0	0	0	0	0	0	0	0
2ada742a430b6986c87dc60bcb4b6c48	0	0	0	0	0	0	0	0	0	0	0	0	0	0	0	4	0	0	0	0	0	0	0	0	0	0	0	0	0	0	0
727b62fb08d9936f1273838ad0e8fa39	0	0	0	0	0	0	0	0	0	0	0	0	0	0	0	0	4	0	0	0	0	0	0	0	0	0	0	0	0	0	0
0f3bd60e2b2e2f28e829182a16367bd3	0	0	0	0	0	0	0	0	0	0	0	0	0	0	0	0	0	8	0	0	0	0	0	0	0	0	0	0	0	0	0
c7479084da15cf9c3a6ccd52281ebce5	0	0	0	0	0	0	0	0	0	0	0	0	0	0	0	0	0	9	0	0	0	0	0	0	0	0	0	0	0	0	0
b89f8c62c9be86ea50ac78623bb31521	0	0	0	0	0	0	0	0	0	0	0	0	0	0	0	0	0	0	0	0	4	0	0	0	0	0	0	0	0	0	0
f0aee7a62e44a1d345e9ec76c66f5188	0	0	0	0	0	0	0	0	0	0	0	0	0	0	0	0	0	0	0	0	0	3	0	0	0	0	0	0	0	0	0
cdc5b210afb543fb3839cdec91786722	0	0	0	0	0	0	0	0	0	0	0	0	0	0	0	0	0	0	0	0	0	0	3	0	0	0	0	0	0	0	0
39108e7c7d0da78117ae421d1cd3836e	0	0	0	0	0	0	0	0	0	0	0	0	0	0	0	0	0	0	0	0	0	0	0	0	2	0	0	0	0	0	0
3efe4dc6bcf460996695ab67e093022b	0	0	0	0	0	0	0	0	0	0	0	0	0	0	0	0	0	0	0	0	0	0	0	0	3	0	0	0	0	0	0
7e5b2893b8301210e40de434da143377	0	0	0	0	0	0	0	0	0	0	0	0	0	0	0	0	0	0	0	0	0	0	0	0	2	0	0	0	0	0	0
7998b929179726de78b79f171289f1dd	0	0	0	0	0	0	0	0	0	0	0	0	0	0	0	0	0	0	0	0	0	0	0	0	4	0	0	0	0	0	0
15866850cfee9142bf1c47ffbafb8825	0	0	0	0	0	0	0	0	0	0	0	0	0	0	0	0	0	0	0	0	0	0	0	0	0	0	0	0	0	0	0
617addfcbdfea9599c5c0fef8bcc0bb8	0	0	0	0	0	0	0	0	0	0	0	0	0	0	0	0	0	0	0	0	0	0	0	0	0	0	0	0	0	0	2
029c5e28ac98f3ad22f048d63e53917f	8	0	0	0	0	0	0	0	0	0	0	0	0	0	0	0	0	0	0	0	0	0	0	0	0	0	0	0	0	0	0
e2c5cb4464e3702114accfc98898b8ce	2	0	0	0	0	0	0	0	3	0	0	0	0	0	0	0	0	0	0	0	0	0	0	0	0	0	0	0	0	0	0
50d72a6dc4ffb88e66656f12f3f74009	6	0	0	0	0	0	0	0	0	0	0	0	0	0	0	0	0	0	0	0	0	0	0	0	0	0	0	0	0	0	0
0275959421076c0809785f5d54f691ea	5	0	0	0	0	0	0	0	0	0	0	0	0	0	0	0	0	0	0	0	0	0	0	0	0	0	0	0	0	0	0
ca71605087203799247193f91168f5a0	5	0	0	0	0	0	0	0	0	0	0	0	0	0	0	0	0	0	0	0	0	0	0	0	0	0	0	0	0	0	0
7d9ba734af6a42f719c4994ad23cd07c	0	4	0	0	0	0	0	0	0	0	0	0	0	0	0	0	0	0	0	0	0	0	0	0	0	0	0	0	0	0	0
d62f2a31fe4553e4598b834e64c0aac4	0	0	7	0	0	0	0	0	0	0	0	0	0	0	0	0	0	0	0	0	0	0	0	0	0	0	0	0	0	0	0
59fc6479adfa6291535898414992415b	0	0	6	0	0	0	0	0	0	0	0	0	0	0	0	0	0	0	0	0	0	0	0	0	0	0	0	0	0	0	0
3e1e4f116f284b0cf4ff37cbccc379d9	0	0	0	3	0	0	0	0	0	0	0	0	0	0	0	0	0	0	0	0	0	0	0	0	0	0	0	0	0	0	0
0fa655cb505d19a56eee8d18ebca07ab	0	0	0	0	0	3	0	0	0	0	0	0	0	0	0	0	0	0	0	0	0	0	0	0	0	0	0	0	0	0	0
ab42c6a83a1bef618269b75ee2fb6319	0	0	0	0	0	1	0	0	0	0	0	0	0	0	0	0	0	0	0	0	0	0	0	0	0	0	0	0	0	0	0
4aa4deaa992c8fd8e6805536e9bf2432	0	0	0	0	0	0	0	1	0	0	0	0	0	0	0	0	0	0	0	0	0	0	0	0	0	0	0	0	0	0	0
4c02c7026bf5a557e6b969f57f737e5c	0	0	0	0	0	0	0	3	0	0	0	0	0	0	0	0	0	0	0	0	0	0	0	0	0	0	0	0	0	0	0
da294e83b122f698afea2182517ded7d	0	0	0	0	0	0	0	0	0	2	0	0	0	0	0	0	0	0	0	0	0	0	0	0	0	0	0	0	0	0	0
d00a400c67f32083c0e0275350dd4b05	0	0	0	0	0	0	0	0	0	1	0	0	0	0	0	0	0	0	0	0	0	0	0	0	2	0	0	0	0	0	0
394ea9d1d5d4a2b927f05fe9b627088d	0	0	0	0	0	0	0	0	0	3	0	0	0	0	0	0	0	0	0	0	0	0	0	0	0	0	0	0	0	0	0
b19818d1d45e481de7aec2d037ae3bb9	0	0	0	0	0	0	0	0	0	0	0	0	0	0	0	0	0	0	0	0	0	0	0	0	0	0	0	0	0	0	0
8d38c1a755b5fee6bea15a4b70114041	0	0	0	0	0	0	0	0	0	0	6	0	0	0	0	0	0	0	0	0	0	0	0	0	0	0	0	0	0	0	0
41c9349239de7a65f5c02dec0c3cafb2	0	0	0	0	0	0	0	0	0	0	0	0	0	0	0	0	0	0	0	0	0	0	0	0	0	0	0	0	0	0	0
80d981a679fc543c1af13163376ecbc1	0	0	0	0	0	0	0	0	0	0	0	0	1	0	0	0	0	0	0	0	0	0	0	0	0	0	0	0	0	0	0
f4f583199a6b9997b378160672838071	0	0	0	0	0	0	0	0	0	0	0	0	3	0	0	0	0	0	0	0	0	0	0	0	0	0	0	0	0	0	0
49bf76b526a12f94223cc15d6148a9da	0	0	0	0	0	0	0	0	0	0	0	0	1	0	0	0	0	0	0	0	0	0	0	0	0	0	0	0	0	0	0
7db124b0a4268e273734ba10a30ca776	0	0	0	0	0	0	0	0	0	0	0	0	0	0	3	0	0	0	0	0	0	0	0	0	0	0	0	0	0	0	0
82255c457b11a68b10ea997e9c0a9fc4	0	0	0	0	0	0	0	0	0	0	0	0	0	0	0	4	0	0	0	0	0	0	0	0	0	0	0	0	0	0	0
e7f1ea7b78fc2e2805df901582b1a16a	0	0	0	0	0	0	0	0	0	0	0	0	0	0	0	3	0	0	0	0	0	0	0	0	0	0	0	0	0	0	0
2c89f251b5b9e923044de742ed5943d5	0	0	0	0	0	0	0	0	0	0	0	0	0	0	0	0	3	0	0	0	0	0	0	0	0	0	0	0	0	0	0
133b8c4789fd60544d4602db08846c63	0	0	0	0	0	0	0	0	0	0	0	0	0	0	0	0	2	0	0	0	0	0	0	0	0	0	0	0	0	0	0
36568f10395c454e50ada16f8513e651	0	0	0	0	0	0	0	0	0	0	0	0	0	0	0	0	0	6	0	0	0	0	0	0	0	0	0	0	0	0	0
b01b65535fb1628e5ce12e9a811792ff	0	0	0	0	0	0	0	0	0	0	0	0	0	0	0	0	0	10	0	0	0	0	0	0	0	0	0	0	0	0	0
71f187dd0661ae08c73268a745ec1dce	0	0	0	0	0	0	0	0	0	0	0	0	0	0	0	0	0	7	0	0	0	0	0	0	0	0	0	0	0	0	0
7519da9ba6aff13b9ae10edd99de6bf8	0	0	0	0	0	0	0	0	0	0	0	0	0	0	0	0	0	4	9	0	0	0	0	0	0	0	0	0	0	0	0
dbc49df427d6114e76167efb54424cdb	0	0	0	0	0	0	0	0	0	0	0	0	0	0	0	0	0	0	15	0	0	0	0	0	0	0	0	0	0	0	0
938bf3f1e933d4cb75edbb84fc8a7a45	0	0	0	0	0	0	0	0	0	0	0	0	0	0	0	0	0	0	15	0	0	0	0	0	0	0	0	0	0	0	0
e835bf9f7f1a0094b4d67ea82ae561ce	0	0	0	0	0	0	0	0	0	0	0	0	0	0	0	0	0	0	15	0	0	0	0	0	0	0	0	0	0	0	0
c9e53a0cb462efe3ef9b5bbbec65be61	0	0	0	0	0	0	0	0	0	0	0	0	0	0	0	0	0	0	0	0	0	1	0	0	0	0	0	0	0	0	0
834215b88e78a6c43fdc505d01d800da	0	0	0	0	0	0	0	0	0	0	0	0	0	0	0	0	0	0	0	0	0	2	0	0	0	0	0	0	0	0	0
3d5d88101b6add00cd8b4795740e6e9d	0	0	0	0	0	0	0	0	0	0	0	0	0	0	0	0	0	0	0	0	0	0	6	0	0	0	0	0	0	0	0
2a0604860dfeab4170bfd54d5c673de1	0	0	0	0	0	0	0	0	0	0	0	0	0	0	0	0	0	0	0	0	0	0	7	0	0	0	0	0	0	0	0
48bfe0e962cf06b75b9d13c5cac50cd9	0	0	0	0	0	0	0	0	0	0	0	0	0	0	0	0	0	0	0	0	0	0	0	2	0	0	2	0	0	0	0
68d06df6299560c8dc4570e6181c55f9	0	0	0	0	0	0	0	0	0	0	0	0	0	0	0	0	0	0	0	0	0	0	0	0	4	0	0	0	0	0	0
d31879be39b6fba274d30bc3627b3708	0	0	0	0	0	0	0	0	0	0	0	0	0	0	0	0	0	0	0	0	0	0	0	0	4	0	0	0	0	0	0
68ae3c24e60c7eb5ca8a2e6362bca7a1	0	0	0	0	0	0	0	0	0	0	0	0	0	0	0	0	0	0	0	0	0	0	0	0	0	0	0	3	0	0	0
c122a3ec1c00e9709f98e6db484f2e11	0	0	0	0	0	0	0	0	0	0	0	0	0	0	0	0	0	0	0	0	0	0	0	0	0	0	0	3	0	0	0
7cf8c82d75e155c23201ec059ed6cefc	0	0	0	0	0	0	0	0	0	0	0	0	0	0	0	0	0	0	0	0	0	0	0	0	0	0	0	2	0	0	0
aa193b69cd36ea60c6e320a0e6e0818c	0	0	0	0	0	0	0	0	0	0	0	0	0	0	0	0	0	0	0	0	0	0	0	0	0	0	0	0	0	8	0
8d1dff0b864f81f3a3f82aa7a020bd34	3	0	0	0	0	0	0	0	0	0	0	0	0	0	0	0	0	0	0	0	0	0	0	0	0	0	0	0	0	0	0
5d05e4d91a217d7475edf6700e4b3a56	0	3	0	0	0	0	0	0	0	0	0	0	0	0	0	0	0	0	0	0	0	0	0	0	0	0	0	0	0	0	0
ffa6e5832c5c212773e2fefae925351f	0	2	0	0	0	0	0	0	0	0	0	0	0	0	0	0	0	0	0	0	0	0	0	0	0	0	0	0	0	0	0
83b2b7525083f941afa536807da5cf76	0	0	4	0	0	0	0	0	0	0	0	0	0	0	0	0	0	0	0	0	0	0	0	0	0	0	0	0	0	0	0
5bfb50c703cf23b0ccc9487fb4facfec	0	0	5	0	0	0	0	0	0	0	0	0	0	0	0	0	0	0	0	0	0	0	0	0	0	0	0	0	0	0	0
b845640b3b227111fc57158af976847c	0	0	7	0	0	0	0	0	0	0	0	0	0	0	0	0	0	0	0	0	0	0	0	0	0	0	0	0	0	0	0
ad48a9d938f4b666b4322f8b307fc9e3	0	0	0	2	0	0	0	0	0	0	0	0	0	0	0	0	0	0	0	0	0	0	0	0	0	0	0	0	0	0	0
122f13f6adc459212dc770ae18f84c33	0	0	0	3	0	0	0	0	0	0	0	0	0	0	0	0	0	0	0	0	0	0	0	0	0	0	0	0	0	0	0
37238194f945c1a6fbbe2feb00a61438	0	0	0	0	0	0	5	0	0	0	0	0	0	0	0	0	0	0	0	0	0	0	0	0	0	0	0	0	0	0	0
43b077954d1dffcffd1ef3f90de4cf1b	0	0	0	0	0	0	6	0	0	0	0	0	0	0	0	0	0	0	0	0	0	0	0	0	0	0	0	0	0	0	0
28e3c3eca1efb2be7f7dc13562d095c7	0	0	0	0	0	0	3	0	0	0	0	0	0	0	0	0	0	0	0	0	0	0	0	0	0	0	0	0	0	0	3
2d095ed6229084c1847b70f54819d48c	0	0	0	0	0	0	0	3	0	0	0	0	0	0	0	0	0	0	0	0	0	0	0	0	0	0	0	0	0	0	0
0011229adb61f453e1e005223661c9bb	0	0	0	0	0	0	0	1	0	0	0	0	0	0	0	0	0	0	0	0	0	0	0	0	0	0	0	0	0	0	0
de23e03b1dbb14b9841b31cb7bf4fb6f	0	0	0	0	0	0	0	4	0	0	0	0	0	0	0	0	0	0	0	0	0	0	0	0	0	0	0	0	0	0	0
c07dc03e3c60fec575fff1658918a7d8	0	0	0	0	0	0	0	2	0	0	0	0	0	0	0	0	0	0	0	0	0	0	0	0	0	0	0	0	0	0	0
eb66b0b56f936019401785d52d6832ce	0	0	0	0	0	0	0	0	2	0	0	0	0	0	0	0	0	0	0	0	0	0	0	0	0	0	0	0	0	0	0
ba1d2205c5865ca2a12645216044e4a1	0	0	0	0	0	0	0	0	0	2	0	0	0	0	0	0	0	0	0	0	0	0	0	0	0	0	0	0	0	0	0
f7f18dd30328b191082dad36ecbc2e0d	0	0	0	0	0	0	0	0	0	0	0	0	0	0	0	0	0	0	0	0	0	0	0	0	0	0	0	0	0	0	0
9ccb17e242e1b8a74de423c3d8f93889	0	0	0	0	0	0	0	0	0	4	0	0	0	0	0	0	0	0	0	0	0	0	0	0	0	0	0	0	0	0	0
0b41f3d8648895d160106b3fb9b4dd2e	0	0	0	0	0	0	0	0	0	0	2	0	0	0	0	0	0	0	0	0	0	0	0	0	0	0	0	0	0	0	0
fd2d2e4bff91de5186ba86c4fba366f9	0	0	0	0	0	0	0	0	0	0	2	0	0	0	0	0	0	0	0	0	0	0	0	0	0	0	0	0	0	0	0
47d2d54c55c1786179f8fc906aebe875	0	0	0	0	0	0	0	0	0	0	0	0	0	0	0	0	0	0	0	0	0	0	0	0	0	0	0	0	0	0	0
41a14285eea3eda362db2e6b08bf6665	0	0	0	0	0	0	0	0	0	0	0	0	2	0	0	0	0	0	0	0	0	0	0	0	0	0	0	0	0	0	0
6c6a02c4fc341442112d45045ed07ff9	0	0	0	0	0	0	0	0	0	0	0	0	7	0	0	0	0	0	0	0	0	0	0	0	0	0	0	0	0	0	0
0c29a1985ded1b045eceb7de5952293b	0	0	0	0	0	0	0	0	0	0	0	0	0	0	0	0	0	0	0	0	0	0	0	0	0	0	0	0	0	0	0
d8d6f25da319d0adca707ffdeb85a334	0	0	0	0	0	0	0	0	0	0	0	0	4	0	0	0	0	0	0	0	0	0	0	0	0	0	0	0	0	0	0
004430094add34af93517e27d067c332	0	0	0	0	0	0	0	0	0	0	0	0	0	0	0	1	0	0	0	0	0	0	0	0	0	0	0	0	0	0	0
89063eae0e640eea7221b9cdd1916264	0	0	0	0	0	0	0	0	0	0	0	0	0	0	0	3	0	0	0	0	0	0	0	0	0	0	0	0	0	0	0
95ccdc2d8b00ca1a95bbd6e6c66f9566	0	0	0	0	0	0	0	0	0	0	0	0	0	0	0	1	0	0	0	0	0	0	0	0	0	0	0	0	0	0	0
4f6a7674f317da792048ca5c249c3c80	0	0	0	0	0	0	0	0	0	0	0	0	0	0	0	2	0	0	0	0	0	0	0	0	0	0	0	0	0	0	0
f56b449691d8f0b7aa1256864bbd13dd	0	0	0	0	0	0	0	0	0	0	0	0	0	0	0	3	0	0	0	0	0	0	0	0	0	0	0	0	0	0	0
8abdac575cf92997ac7f9170452ecd19	0	0	0	0	0	0	0	0	0	0	0	0	0	0	0	0	0	0	0	0	0	0	0	0	0	0	0	0	0	0	0
e0d8b4afaefa887ae023f0598f239f29	0	0	0	0	0	0	0	0	0	0	0	0	0	0	0	0	2	0	0	0	0	0	0	0	0	0	0	0	0	0	0
b829c9089c729e9241f62623e58b8678	0	0	0	0	0	0	0	0	0	0	0	0	0	0	0	0	0	6	0	0	0	0	0	0	0	0	0	0	0	0	0
d3253fee69471abd0062c0b7b0efe04f	0	0	0	0	0	0	0	0	0	0	0	0	0	0	0	0	0	3	0	0	0	0	0	0	0	0	0	0	0	0	0
0f840d6af8dbe3f3fc9ec83d09e03a52	0	0	0	0	0	0	0	0	0	0	0	0	0	0	0	0	0	6	0	0	0	0	0	0	0	0	0	0	0	0	0
62538ea264cb0bcfa198ee900e8df275	0	0	0	0	0	0	0	0	0	0	0	0	0	0	0	0	0	0	14	0	0	0	0	0	0	0	0	0	0	0	0
0a48bfe32defee140de3ba9b2fddfc56	0	0	0	0	0	0	0	0	0	0	0	0	0	0	0	0	0	0	14	0	0	0	0	0	0	0	0	0	0	0	0
1f4f75229c71957c53b3bb4aee63f2fe	0	0	0	0	0	0	0	0	0	0	0	0	0	0	0	0	0	0	14	0	0	0	0	0	0	0	0	0	0	0	0
76de38a73958007324e364703d245f0c	0	0	0	0	0	0	0	0	0	0	0	0	0	0	0	0	0	0	0	2	0	0	0	0	0	0	0	0	0	0	0
99da72c6742a2ae19e672301bf4baa72	0	0	0	0	0	0	0	0	0	0	0	0	0	0	0	0	0	0	0	3	0	0	0	0	0	0	0	0	4	0	0
8b844b461d099b45fe7eb9f7868723b1	0	0	0	0	0	0	0	0	0	0	0	0	0	0	0	0	0	0	0	0	6	0	0	0	0	0	0	0	0	0	0
1ae45ee920312ca24747693f9074716a	0	0	0	0	0	0	0	0	0	0	0	0	0	0	0	0	0	0	0	0	0	4	0	0	0	0	0	0	0	0	0
266ef5239166bf341c707531cdd94279	0	0	0	0	0	0	0	0	0	0	0	0	0	0	0	0	0	0	0	0	0	0	3	0	0	0	0	0	0	0	0
888737b1393fd40a9a6c878e4e21c267	0	0	0	0	0	0	0	0	0	0	0	0	0	0	0	0	0	0	0	0	0	0	0	0	1	0	0	0	0	0	0
2d7e7119da61c619ddd4ac8f4519275f	0	0	0	0	0	0	0	0	0	0	0	0	0	0	0	0	0	0	0	0	0	0	0	0	1	0	0	0	0	0	0
49db98556c1a994a57b082352013a881	0	0	0	0	0	0	0	0	0	0	0	0	0	0	0	0	0	0	0	0	0	0	0	0	2	0	0	0	0	0	0
12ee38117709b99c15db733e90796159	0	0	0	0	0	0	0	0	0	0	0	0	0	0	0	0	0	0	0	0	0	0	0	0	3	0	0	0	0	0	0
cad42f88ea45be68b75292bdf887a604	0	0	0	0	0	0	0	0	0	0	0	0	0	0	0	0	0	0	0	0	0	0	0	0	3	0	0	0	0	0	0
71b2ffca7276442c5c379e503cca1d8a	0	0	0	0	0	0	0	0	0	0	0	0	0	0	0	0	0	0	0	0	0	0	0	0	3	0	0	0	0	0	0
b4b9934d7a128514c50f841320dec4b4	0	0	0	0	0	0	0	0	0	0	0	0	0	0	0	0	0	0	0	0	0	0	0	0	0	0	0	2	0	0	0
268a397a8caae3079bc8774fd63ea014	0	0	0	0	0	0	0	0	0	0	0	0	0	0	0	0	0	0	0	0	0	0	0	0	0	0	0	2	0	0	0
eabcfcdd8056de7c88a4eea4e2e71194	0	0	0	0	0	0	0	0	0	0	0	0	0	0	0	0	0	0	0	0	0	0	0	0	0	0	0	5	0	0	0
572e7b904e37c4dc059390c74db6d35e	0	0	0	0	0	0	0	0	0	0	0	0	0	0	0	0	0	0	0	0	0	0	0	0	0	0	0	0	0	0	1
f6c5b0358421aca9e7f2503760daac80	4	0	0	0	0	0	0	0	0	0	0	0	0	0	0	0	0	0	0	0	0	0	0	0	0	0	0	0	0	0	0
5b39291c1a9d9bd7876373824a552f7e	4	0	0	0	0	0	0	0	0	0	0	0	0	0	0	0	0	0	0	0	0	0	0	0	0	0	0	0	0	0	0
fdac3d316d6d7c5fd91d208cf423e844	5	0	0	0	0	0	0	0	0	0	0	0	0	0	0	0	0	0	0	0	0	0	0	0	0	0	0	0	0	0	0
c960f7840bd08699c388676c3e33db6d	7	0	0	0	0	0	0	0	0	0	0	0	0	0	0	0	0	0	0	0	0	0	0	0	0	0	0	0	0	0	0
0f15067c5b2d3e911cd36d8ce2ebbaf2	6	0	0	0	0	0	0	0	0	0	0	0	0	0	0	0	0	0	0	0	0	0	0	0	0	0	0	0	0	0	0
32191b645521d59ac8d749927950011f	5	0	0	0	0	0	0	0	0	0	0	0	0	0	0	0	0	0	0	0	0	0	0	0	0	0	0	0	0	0	0
940afb018df86521cc30db4d4b24a5dc	4	0	0	0	0	0	0	0	0	0	0	0	0	0	0	0	0	0	0	0	0	0	0	0	0	0	0	0	0	0	0
864a1c94f5403014cf608cb9a994d3c4	7	0	0	0	0	0	0	0	0	0	0	0	0	0	0	0	0	0	0	0	0	0	0	0	0	0	0	0	0	0	0
3f63757066781392800491318e329391	0	4	0	0	0	0	0	0	0	0	0	0	0	0	0	0	0	0	0	0	0	0	0	0	0	0	0	0	0	0	0
9781b013695220f100f5fcd57043069c	0	4	0	0	0	0	0	0	0	0	0	0	0	0	0	0	0	0	0	0	0	0	0	0	0	0	0	0	0	0	0
e64a051abdc9a308ed5d4bfed9e83a75	0	0	2	0	0	0	0	0	1	0	0	0	0	0	0	0	0	0	0	0	0	0	0	0	0	0	0	0	0	0	0
bac5e89e42ac5a7222e5fdeda074af2a	0	0	3	0	0	0	0	0	0	0	0	0	0	0	0	0	0	0	0	0	0	0	0	0	0	0	0	0	0	0	0
e2a6ec6311096a99ffe640dd03ae585e	0	0	0	2	0	0	0	0	0	0	0	0	0	0	0	0	0	0	0	0	0	0	0	0	0	0	0	0	0	0	0
e68ca993c1f03b32511a256fbc79d585	0	0	0	3	0	0	0	0	0	0	0	0	0	0	0	0	0	0	0	0	0	0	0	0	0	0	0	0	0	0	0
faedf6e5fd0a2e7607478eac3d72e8bc	0	0	0	6	0	0	0	0	0	0	0	0	0	0	0	0	0	0	0	0	0	0	0	0	0	0	0	0	0	0	0
a49e09aa6a2b71e0c3de5442674b13d1	0	0	0	0	0	0	2	0	0	0	0	0	0	0	0	0	0	0	0	0	0	0	0	0	0	0	0	0	0	0	0
7ac586ec8ed5208df22cc8619dda0f2b	0	0	0	0	0	0	0	3	0	0	0	0	0	0	0	0	0	0	0	0	0	0	0	0	0	0	0	0	0	0	0
204943bf4249f3e3a9aee18705714cf2	0	0	0	0	0	0	0	1	0	0	0	0	0	0	0	0	0	0	0	0	0	0	0	0	0	0	0	0	0	0	0
1c0e712ecfd22cd30246ec8d40b751e3	0	0	0	0	0	0	0	1	0	0	0	0	0	0	0	0	0	0	0	0	0	0	0	0	0	0	0	0	0	0	0
a504639e53e11bd9b628e8ab0e848be6	0	0	0	0	0	0	0	1	0	0	0	0	0	0	0	0	0	0	0	0	0	0	0	0	0	0	0	0	0	0	0
df5248b5fff777ad97e4af024bc63061	0	0	0	0	0	0	0	0	0	2	0	0	0	0	0	0	0	0	0	0	0	0	0	0	0	0	0	0	0	0	0
46d4fd418a2c66bcd8baa78e269fe217	0	0	0	0	0	0	0	0	0	2	0	0	0	0	0	0	0	0	0	0	0	0	0	0	0	0	0	0	0	0	0
43ee2616306ff9d59e63a6dcb3f81607	0	0	0	0	0	0	0	0	0	3	0	0	0	0	0	0	0	0	0	0	0	0	0	0	0	0	0	0	0	0	0
f64d6c4c58d3680ccd9cc6a45910dc3e	0	0	0	0	0	0	0	0	0	3	0	0	0	0	0	0	0	0	0	0	0	0	0	0	0	0	0	0	0	0	0
3eed68d8ec4190656751352319afc725	0	0	0	0	0	0	0	0	0	0	4	0	0	0	0	0	0	0	0	0	0	0	0	0	0	0	0	0	0	0	0
80d1aed9e653bb96c79c1b48d177dfaf	0	0	0	0	0	0	0	0	0	0	2	0	0	0	0	0	0	0	0	0	0	0	0	0	0	0	0	0	0	0	0
4863819469bf98fcec75bd316293a030	0	0	0	0	0	0	0	0	0	0	3	0	0	0	0	0	0	0	0	0	0	0	0	0	0	0	0	0	0	0	0
4dc0262c07a2040fde7e97c2f381e6e9	0	0	0	0	0	0	0	0	0	0	0	1	0	0	0	0	0	0	0	0	0	0	0	0	0	0	0	0	0	0	0
24de82d97017773875569da2c6472c61	0	0	0	0	0	0	0	0	0	0	0	0	1	0	0	0	0	0	0	0	0	0	0	0	0	0	0	0	0	0	0
a71365b02e363bef9179882eddadb88e	0	0	0	0	0	0	0	0	0	0	0	0	1	0	0	0	0	0	0	0	0	0	0	0	0	0	0	0	0	0	0
b0ef3dd62a0e1f2ab4e62a8595512bf4	0	0	0	0	0	0	0	0	0	0	0	0	5	0	0	0	0	0	0	0	0	0	0	0	0	0	0	0	0	0	0
faf0b5b4f923bca0d577b6d7681788c0	0	0	0	0	0	0	0	0	0	0	0	0	0	2	2	0	0	0	0	0	0	0	0	0	0	0	0	0	0	0	0
54af9e494e022d8f21568f90e8d13151	0	0	0	0	0	0	0	0	0	0	0	0	0	0	0	2	0	0	0	0	0	0	0	0	0	0	0	0	0	0	0
bb98574f6e6b9fecfc8b7e57d14d491d	0	0	0	0	0	0	0	0	0	0	0	0	0	0	0	3	0	0	0	0	0	0	0	0	0	0	0	0	0	0	0
34959661ca662f21ceb4163db07b7786	0	0	0	0	0	0	0	0	0	0	0	0	0	0	0	3	0	0	0	0	0	0	0	0	0	0	0	0	0	0	0
e6a69685378122e2261e3680ffc388af	0	0	0	0	0	0	0	0	0	0	0	0	0	0	0	2	0	0	0	0	0	0	0	0	0	0	0	0	0	0	0
b8f52861919b38de960fd1705981dd8e	0	0	0	0	0	0	0	0	0	0	0	0	0	0	0	0	4	0	0	0	0	0	0	0	0	0	0	0	0	0	0
99702021f5f3a51d816ff8a18f0b81e6	0	0	0	0	0	0	0	0	0	0	0	0	0	0	0	0	3	0	0	0	0	0	0	0	0	0	0	0	0	0	0
f6e162ec85c209b91a48e1cbaf54ef32	0	0	0	0	0	0	0	0	0	0	0	0	0	0	0	0	0	9	0	0	0	0	0	0	0	0	0	0	0	0	0
1fe79d4410b571d8b439d6672ba4c56a	0	0	0	0	0	0	0	0	0	0	0	0	0	0	0	0	0	7	0	0	0	0	0	0	0	0	0	0	0	0	0
6cc40fc74187040bd618d2cdbfc89528	0	0	0	0	0	0	0	0	0	0	0	0	0	0	0	0	0	8	0	0	0	0	0	0	0	0	0	0	0	0	0
57eed7171e588d8bda0996dda2146b88	0	0	0	0	0	0	0	0	0	0	0	0	0	0	0	0	0	0	13	0	0	0	0	0	0	0	0	0	0	0	0
212d9d4a80b6f28d1e9f70965f17ba36	0	0	0	0	0	0	0	0	0	0	0	0	0	0	0	0	0	0	13	0	0	0	0	0	0	0	0	0	0	0	0
a1d0c0c36a43a6af63bb56a032446176	0	0	0	0	0	0	0	0	0	0	0	0	0	0	0	0	0	0	13	0	0	0	0	0	0	0	0	0	0	0	0
170f750586d4b849f980f2502767f983	0	0	0	0	0	0	0	0	0	0	0	0	0	0	0	0	0	0	13	0	0	0	0	0	0	0	0	0	0	0	0
b2328627daf77a261aad9e648ee11510	0	0	0	0	0	0	0	0	0	0	0	0	0	0	0	0	0	0	13	0	0	0	0	0	0	0	0	0	0	0	0
57a563fb1091572b0e657c3dcc1d5e09	0	0	0	0	0	0	0	0	0	0	0	0	0	0	0	0	0	0	13	0	0	0	0	0	0	0	0	0	0	0	0
e6810dd3b5af213a8fd39fc00576cc2f	0	0	0	0	0	0	0	0	0	0	0	0	0	0	0	0	0	0	0	1	0	0	0	0	1	0	0	0	0	0	0
51c50bda2c869eb71c7b0e64e7ae0004	0	0	0	0	0	0	0	0	0	0	0	0	0	0	0	0	0	0	0	0	0	3	0	0	0	0	0	0	0	0	0
40785c2eccf718fe2b6d518324af0384	0	0	0	0	0	0	0	0	0	0	0	0	0	0	0	0	0	0	0	0	0	5	0	0	0	0	0	0	0	0	0
b238fd4fb513adac5a1bc357e4862d75	0	0	0	0	0	0	0	0	0	0	0	0	0	0	0	0	0	0	0	0	0	5	0	0	0	0	0	0	0	0	0
2fc6fab35c1544de6bdf7e6b36be44ee	0	0	0	0	0	0	0	0	0	0	0	0	0	0	0	0	0	0	0	0	0	6	0	0	0	0	0	0	0	0	0
12820f8dc28b39900b4dbe71a4a0fd20	0	0	0	0	0	0	0	0	0	0	0	0	0	0	0	0	0	0	0	0	0	0	6	0	0	0	0	0	0	0	0
1a75a5aec225b48913768f94c5da477b	0	0	0	0	0	0	0	0	0	0	0	0	0	0	0	0	0	0	0	0	0	0	0	5	0	0	0	0	0	0	0
8cfac678d735a16bb59c2af746dee28f	0	0	0	0	0	0	0	0	0	0	0	0	0	0	0	0	0	0	0	0	0	0	0	0	4	0	0	0	0	0	0
18592912d7ee46aeb94422a78d2997c0	0	0	0	0	0	0	0	0	0	0	0	0	0	0	0	0	0	0	0	0	0	0	0	0	4	0	0	0	0	0	0
5ec697f07434d3eb027ac352c8e8284a	0	0	0	0	0	0	0	0	0	0	0	0	0	0	0	0	0	0	0	0	0	0	0	0	0	0	0	0	0	0	0
c8f8c30bed61877e9e1ded79c20c62cd	0	0	0	0	0	0	0	0	0	0	0	0	0	0	0	0	0	0	0	0	0	0	0	0	4	0	0	0	0	0	0
c9f7808720603560a5c619e3c6cffb53	0	0	0	0	0	0	0	0	0	0	0	0	0	0	0	0	0	0	0	0	0	0	0	0	2	0	0	0	0	0	0
1211e97db31873a6c0bf888b2a1d3f38	0	0	0	0	0	0	0	0	0	0	0	0	0	0	0	0	0	0	0	0	0	0	0	0	0	2	0	0	0	0	0
c7639d851578996f4bd717715135f4f1	0	0	0	0	0	0	0	0	0	0	0	0	0	0	0	0	0	0	0	0	0	0	0	0	0	0	6	0	0	0	0
3980d456fcb6f9866ec5dca90eba2289	0	0	0	0	0	0	0	0	0	0	0	0	0	0	0	0	0	0	0	0	0	0	0	0	0	0	0	5	0	0	0
09649b5f09c8cc8942f50ed7ed5e4bed	0	0	0	0	0	0	0	0	0	0	0	0	0	0	0	0	0	0	0	0	0	0	0	0	0	0	0	4	0	0	0
13c18e4eff78f77872b75156f5c12a69	0	0	0	0	0	0	0	0	0	0	0	0	0	0	0	0	0	0	0	0	0	0	0	0	0	0	0	6	0	0	0
d636ef12eb8fcce7ea90fc0594d1a20c	0	0	0	0	0	0	0	0	0	0	0	0	0	0	0	0	0	0	0	0	0	0	0	0	0	0	0	4	0	0	0
8730baf78f939b2671d7fde362539a47	0	0	0	0	0	0	0	0	0	0	0	0	0	0	0	0	0	0	0	0	0	0	0	0	0	0	0	0	3	0	0
89a599a3bbbff1a2dc48fad871f105d1	0	0	0	0	0	0	0	0	0	0	0	0	0	0	0	0	0	0	0	0	0	0	0	0	0	0	0	0	0	0	5
03a58ec88a1090ed403f6a1502085c4c	0	0	0	0	0	0	0	0	0	0	0	0	0	0	0	0	0	0	0	0	0	0	0	0	0	0	0	0	0	0	4
347ded8dcfc3493eda1a030fb1ed1cc0	7	0	0	0	0	0	0	0	0	0	0	0	0	0	0	0	0	0	0	0	0	0	0	0	0	0	0	0	0	0	0
4fcb93d85e01fdb19de9f3bca1420426	5	0	0	0	0	0	0	0	0	0	0	0	0	0	0	0	0	0	0	0	0	0	0	0	0	0	0	0	0	0	0
e8f0e4e920644132593aab57f665db64	3	0	0	0	0	0	0	0	0	0	0	0	0	0	0	0	0	0	0	0	0	0	0	0	0	0	0	0	0	0	0
c30b567d6b34f6e2fdbf222b6c145409	4	0	0	0	0	0	0	0	0	0	0	0	0	0	0	0	0	0	0	0	0	0	0	0	0	0	0	0	0	0	0
97227ef704b1d7fd413bb8227d774bfc	4	0	0	0	0	0	0	0	0	0	0	0	0	0	0	0	0	0	0	0	0	0	0	0	0	0	0	0	0	0	0
b2f573e17cc5fde9c506bdeb59b219c4	4	0	0	0	0	0	0	0	0	0	0	0	0	0	0	0	0	0	0	0	0	0	0	0	0	0	0	0	0	0	0
9712db273daa01516628a3fb765e3118	1	0	0	0	0	0	0	0	0	0	0	0	0	0	0	0	0	0	0	0	0	0	0	0	0	0	0	0	0	1	0
71b88fe1c64e3955c9bc62845a09e2de	6	0	0	0	0	0	0	0	0	0	0	0	0	0	0	0	0	0	0	0	0	0	0	0	0	0	0	0	0	0	0
ee5515fec63d4bbe5952cb998e9ddc1f	6	0	0	0	0	0	0	0	0	0	0	0	0	0	0	0	0	0	0	0	0	0	0	0	0	0	0	0	0	0	0
d80775ddd8829bcf603a7ff2c9c4f877	3	0	0	0	0	0	0	0	0	0	0	0	0	0	0	0	0	0	0	0	0	0	0	0	0	0	0	0	0	0	0
58c4f25ad5ef849485221bfb3baf0e7e	0	4	0	0	0	0	0	0	0	0	0	0	0	0	0	0	0	0	0	0	0	0	0	0	0	0	0	0	0	0	0
8bb688103c8bb9d0c5399bc95e411921	0	0	0	4	0	0	0	0	0	0	0	0	0	0	0	0	0	0	0	0	0	0	0	0	0	0	0	0	0	0	0
91dc367a88be668dedde8698126b9614	0	0	0	0	3	0	0	0	0	0	0	0	0	0	0	0	0	0	0	0	0	0	0	0	0	0	0	0	0	0	0
5da88229253211f7b30a2068115432ea	0	0	0	0	0	2	0	0	0	0	0	0	0	0	0	0	0	0	0	0	0	0	0	0	0	0	0	0	0	0	0
a98b619c3dbdf245a78d67cd2543d311	0	0	0	0	0	0	0	3	0	0	0	0	0	0	0	0	0	0	0	0	0	0	0	0	0	0	0	0	0	0	0
8a18f607e327e7730cc0bb3b9a61d500	0	0	0	0	0	0	0	0	3	0	0	0	0	0	0	0	0	0	0	0	0	0	0	0	0	0	0	0	0	0	0
df2e10ea5868b17cfddf016da5a271b0	0	0	0	0	0	0	0	0	6	0	0	0	0	0	0	0	0	0	0	0	0	0	0	0	0	0	0	0	0	0	0
2fa6d9857519c4685f1947b78e3b4cf3	0	0	0	0	0	0	0	0	0	2	0	0	0	0	0	0	0	0	0	0	0	0	0	0	0	0	0	0	0	0	0
826eb15af87f9ae664cd68fdf030393c	0	0	0	0	0	0	0	0	0	4	0	0	0	0	0	0	0	0	0	0	0	0	0	0	0	0	0	0	0	0	0
45ced6e59394cee380cbd8fbdfe5c9a2	0	0	0	0	0	0	0	0	0	2	0	0	0	0	0	0	0	0	0	0	0	0	0	0	0	0	0	0	0	0	0
5678921257db446167dc0270a19350cd	0	0	0	0	0	0	0	0	0	3	0	0	0	0	0	0	0	0	0	0	0	0	0	0	0	0	0	0	0	0	0
d6cb6d442bfb4f2c7fbf773f868346c9	0	0	0	0	0	0	0	0	0	0	0	1	0	0	0	0	0	0	0	0	0	0	0	0	0	0	0	0	0	0	0
6addac69089221b12d9aced82248668c	0	0	0	0	0	0	0	0	0	0	0	4	0	0	0	0	0	0	0	0	0	0	0	0	0	0	0	0	0	0	0
67a942f13d9ea657db75cb187ddfb021	0	0	0	0	0	0	0	0	0	0	0	0	1	0	0	0	0	0	0	0	0	0	0	0	0	0	0	0	0	0	0
f49ec1f0cc599cee487f186be1be7da1	0	0	0	0	0	0	0	0	0	0	0	0	4	0	0	0	0	0	0	0	0	0	0	0	0	0	0	0	0	0	0
bb005c7e405e84a1599e6e043b95735f	0	0	0	0	0	0	0	0	0	0	0	0	2	0	0	0	0	0	0	0	0	0	0	0	0	0	0	0	0	0	0
9d855865487e60c4785cba5c0bad12c0	0	0	0	0	0	0	0	0	0	0	0	0	0	0	0	0	0	0	0	0	0	0	0	0	0	0	0	0	0	0	0
49e89f668e0ea791094b7d0385add389	0	0	0	0	0	0	0	0	0	0	0	0	0	0	0	3	0	0	0	0	0	0	0	0	0	0	0	0	0	0	0
1929112e908f83628af02a87e1a0e6db	0	0	0	0	0	0	0	0	0	0	0	0	0	0	0	1	0	0	0	0	0	0	0	0	0	0	0	0	0	0	0
b9cd0b824f0d5c2fecbaab635813f1a2	0	0	0	0	0	0	0	0	0	0	0	0	0	0	0	3	0	0	0	0	0	0	0	0	0	0	0	0	0	0	0
eaf55edbea9a06cae706024959b4691e	0	0	0	0	0	0	0	0	0	0	0	0	0	0	0	0	4	0	0	0	0	0	0	0	0	0	0	0	0	0	0
452431a7d53759835d44c193f20e32bd	0	0	0	0	0	0	0	0	0	0	0	0	0	0	0	0	3	0	0	0	0	0	0	0	0	0	0	0	0	0	0
a4665c523157779101459f737ca738f2	0	0	0	0	0	0	0	0	0	0	0	0	0	0	0	0	0	3	0	0	0	0	0	0	0	0	0	0	0	0	0
5b336c5267e3137421c7e82950bddabd	0	0	0	0	0	0	0	0	0	0	0	0	0	0	0	0	0	4	0	0	0	0	0	0	0	0	0	0	0	0	0
ddc7d05631c3fa676531d0987e2c5b60	0	0	0	0	0	0	0	0	0	0	0	0	0	0	0	0	0	0	12	0	0	0	0	0	0	0	0	0	0	0	0
da28c80407bc9e5ce090e2578a67bd97	0	0	0	0	0	0	0	0	0	0	0	0	0	0	0	0	0	0	0	0	0	5	0	0	0	0	0	0	0	0	0
35f85f127b9d213167e2dcd9eac507e9	0	0	0	0	0	0	0	0	0	0	0	0	0	0	0	0	0	0	0	0	0	5	0	0	0	0	0	0	0	0	0
f394898e5b8fa2da0edad36b1b8bd50b	0	0	0	0	0	0	0	0	0	0	0	0	0	0	0	0	0	0	0	0	0	0	0	0	2	0	0	0	0	0	0
82cf11c384d9fed568a2c7e0a5f3f86b	0	0	0	0	0	0	0	0	0	0	0	0	0	0	0	0	0	0	0	0	0	0	0	0	0	0	0	0	0	0	0
c4de99f8d44bc70f84fd25010dffbaac	0	0	0	0	0	0	0	0	0	0	0	0	0	0	0	0	0	0	0	0	0	0	0	0	2	0	0	0	0	0	0
f9f07997c3dd935be8bcc94fed5e14a5	0	0	0	0	0	0	0	0	0	0	0	0	0	0	0	0	0	0	0	0	0	0	0	0	0	0	0	5	0	0	0
2cd0fe33a56c6afe2bc2dfa6551b45d0	0	0	0	0	0	0	0	0	0	0	0	0	0	0	0	0	0	0	0	0	0	0	0	0	0	0	0	1	0	0	0
58eabb904c64ddd8b086b1d6cc2b2a9e	0	0	0	0	0	0	0	0	0	0	0	0	0	0	0	0	0	0	0	0	0	0	0	0	0	0	0	2	0	0	0
2e0d518c74321c2ae9c367ace326b01b	0	0	0	0	0	0	0	0	0	0	0	0	0	0	0	0	0	0	0	0	0	0	0	0	0	0	0	0	0	7	0
a130f927daaa238fe4883865b30efe1d	3	0	0	0	0	0	0	0	0	0	0	0	0	0	0	0	0	0	0	0	0	0	0	0	0	0	0	0	0	0	0
852b65ecad6b43a520563111c4d7569b	6	0	0	0	0	0	0	0	0	0	0	0	0	0	0	0	0	0	0	0	0	0	0	0	0	0	0	0	0	0	0
c08dd15ba8d2c317df965dc58e2b63e4	4	0	0	0	0	0	0	0	0	0	0	0	0	0	0	0	0	0	0	0	0	0	0	0	0	0	0	0	0	0	0
68df055a7132f92356395a5795afb5fd	7	0	0	0	0	0	0	0	0	0	0	0	0	0	0	0	0	0	0	0	0	0	0	0	0	0	0	0	0	0	0
8750793666b2bad20a2ef17c6a8222d4	4	0	0	0	0	0	0	0	0	0	0	0	0	0	0	0	0	0	0	0	0	0	0	0	0	0	0	0	0	0	0
3e908efb1b4c18000e63b76d165e499b	3	0	0	0	0	0	0	0	0	0	0	0	0	0	0	0	0	0	0	0	0	0	0	0	0	0	0	0	0	0	0
e70e76c29f44ef721ce33aefd9351d66	0	2	0	0	0	0	0	0	0	0	0	0	0	0	0	0	0	0	0	0	0	0	0	0	0	0	0	0	0	0	0
230f142d4afed5b09dc9f584b33f16f2	0	4	0	0	0	0	0	0	0	0	0	0	0	0	0	0	0	0	0	0	0	0	0	0	0	0	0	0	0	0	0
dfafdfa15e9e7f251b311076ce3618cf	0	3	0	0	0	0	0	0	0	0	0	0	0	0	0	0	0	0	0	0	0	0	0	0	0	0	0	0	0	0	0
e7bb8c583f4549403bcadfe2d273ae4a	0	4	0	0	0	0	0	0	0	0	0	0	0	0	0	0	0	0	0	0	0	0	0	0	0	0	0	0	0	0	0
884e960dbb24130fa4dbb80563a89c20	0	0	0	0	0	0	0	0	0	0	0	0	0	0	0	0	0	0	0	0	0	0	0	0	0	0	0	0	0	0	1
25986d8f9ed3d0857b396ac9fc5f7eeb	0	0	0	2	0	0	0	0	0	0	0	0	0	0	0	0	0	0	0	0	0	0	0	0	0	0	0	0	0	0	0
bbaed803b0629fc07b1c64e92e401d19	0	0	0	2	0	0	0	0	0	0	0	0	0	0	0	0	0	0	0	0	0	0	0	0	0	0	0	0	0	0	0
c72798253ab8c683ba15873fa503b308	0	0	0	2	0	0	0	0	0	0	0	0	0	0	0	0	0	0	0	0	0	0	0	0	0	0	0	0	0	0	0
ce7c71dca37df5129905e6f76fd3840c	0	0	0	0	0	0	0	0	0	0	0	0	0	0	0	0	0	0	0	0	0	0	0	0	0	0	0	0	0	0	0
913f7149dd80f2e1b91327c181f179aa	0	0	0	3	0	0	0	0	0	0	0	0	0	0	0	0	0	0	0	0	0	0	0	0	0	0	0	0	0	0	0
5e7f3bd25c9c9368e53ff91e7a9e83bd	0	0	0	0	0	0	0	0	0	0	0	0	0	0	0	0	0	0	0	0	0	0	0	0	0	0	0	0	0	0	0
da7124cb1aa5bafae6c1c60b337b833e	0	0	0	0	0	2	0	0	0	0	0	0	0	0	0	0	0	0	0	0	0	0	0	0	0	0	0	0	0	0	0
5ed5642ec744730c7cf4af820f9802bd	0	0	0	0	0	0	0	0	0	0	0	0	0	0	0	0	0	0	0	0	0	0	0	0	0	0	0	0	0	0	0
32294bd2b5bd2efafc82712fc08ef8a1	0	0	0	0	0	0	5	0	0	0	0	0	0	0	0	0	0	0	0	0	0	0	0	0	0	0	0	0	0	0	0
84839ebd4b9799aaa96ebabd90e52384	0	0	0	0	0	0	0	1	0	0	0	0	0	0	0	0	0	0	0	0	0	0	0	0	0	0	0	0	0	0	0
951c9666d8b5f1cce564e752edaba0f4	0	0	0	0	0	0	0	0	0	2	0	0	0	0	0	0	0	0	0	0	0	0	0	0	0	0	0	0	0	0	0
2efbc1d52708d6f44a811b1bf2a12706	0	0	0	0	0	0	0	0	0	2	0	0	0	0	0	0	0	0	0	0	0	0	0	0	0	0	0	0	0	0	0
eb9d00347b8e733a0b0cbbcd40a655a3	0	0	0	0	0	0	0	0	0	1	0	0	0	0	0	0	0	0	0	0	0	0	0	0	0	0	0	0	0	0	0
c14b1b5bfe5ea85019b4963c77cf5fd9	0	0	0	0	0	0	0	0	0	5	0	0	0	0	0	0	0	0	0	0	0	0	0	0	0	0	0	0	0	0	0
62500f0004feb9a989a861b63e48554e	0	0	0	0	0	0	0	0	0	2	0	0	0	0	0	0	0	0	0	0	0	0	0	0	0	0	0	0	0	0	0
092a67e03a4b631cbe7a8d293c16d8b1	0	0	0	0	0	0	0	0	0	2	0	0	0	0	0	0	0	0	0	0	0	0	0	0	0	0	0	0	0	0	0
04057dc25ced351fe16ea599d129c7bd	0	0	0	0	0	0	0	0	0	0	1	0	0	0	0	0	0	0	0	0	0	0	0	0	0	0	0	0	0	0	0
3a49d5ac69d7d296e9a3465252b37f0f	0	0	0	0	0	0	0	0	0	0	0	4	0	0	0	0	0	0	0	0	0	0	0	0	0	0	0	0	0	0	0
ca2481802f6af5a39b9fce6c6e3f28e1	0	0	0	0	0	0	0	0	0	0	0	0	3	0	0	0	0	0	0	0	0	0	0	0	0	0	0	0	0	0	0
1157029cdd4a9b13e3a6a340792625d4	0	0	0	0	0	0	0	0	0	0	0	0	1	0	0	0	0	0	0	0	0	0	0	0	0	0	0	0	0	0	0
ae4e09870a6b3f3f4abba1714bab442c	0	0	0	0	0	0	0	0	0	0	0	0	3	0	0	0	0	0	0	0	0	0	0	0	0	0	0	0	0	0	0
a30be460c885e0d0768842a0755a05b1	0	0	0	0	0	0	0	0	0	0	0	0	2	0	0	0	0	0	0	0	0	0	0	0	0	0	0	0	0	0	0
d6f97a9ab4b3ccbcc499bba7624535d1	0	0	0	0	0	0	0	0	0	0	0	0	0	0	0	2	0	0	0	0	0	0	0	0	0	0	0	0	0	0	0
55aadca7ab3479101aabccbc2aa00171	0	0	0	0	0	0	0	0	0	0	0	0	0	0	0	6	0	0	0	0	0	0	0	0	0	0	0	0	0	0	0
31f2bef1f0946047f64bcc25a994e1a4	0	0	0	0	0	0	0	0	0	0	0	0	0	0	0	2	0	0	0	0	0	0	0	0	0	0	0	0	0	0	0
761281b7e88115eb3f9439917a5c0380	0	0	0	0	0	0	0	0	0	0	0	0	0	0	0	2	0	0	0	0	0	0	0	0	0	0	0	0	0	0	0
08d50787bcaf4d86fbbf31a5013c4c65	0	0	0	0	0	0	0	0	0	0	0	0	0	0	0	2	0	0	0	0	0	0	0	0	0	0	0	0	0	0	0
112dd01e773e730415925057ecf1ee48	0	0	0	0	0	0	0	0	0	0	0	0	0	0	0	2	0	0	0	0	0	0	0	0	0	0	0	0	0	0	0
b92fdf24675d13565956645dcd9a9291	0	0	0	0	0	0	0	0	0	0	0	0	0	0	0	3	0	0	0	0	0	0	0	0	0	0	0	0	0	0	0
f720b50e787110905903331fc308b7f8	0	0	0	0	0	0	0	0	0	0	0	0	0	0	0	2	0	0	0	0	0	0	0	0	0	0	0	0	0	0	0
881fb23a836cdb83b732701ea54955e4	0	0	0	0	0	0	0	0	0	0	0	0	0	0	0	0	3	0	0	0	0	0	0	0	0	0	0	0	0	0	0
87d6cbc6fef94bdf3ddb177ad6a2b8e2	0	0	0	0	0	0	0	0	0	0	0	0	0	0	0	0	1	0	0	0	0	0	0	0	0	0	0	0	0	0	0
6286bd46893bf4b9bcd0b5458c1df29f	0	0	0	0	0	0	0	0	0	0	0	0	0	0	0	0	0	6	0	0	0	0	0	0	0	0	0	0	0	0	0
08b442db0928b0ef069bc6245c074509	0	0	0	0	0	0	0	0	0	0	0	0	0	0	0	0	0	9	0	0	0	0	0	0	0	0	0	0	0	0	0
d19d9a28eadef6ee02e70bcba4babe86	0	0	0	0	0	0	0	0	0	0	0	0	0	0	0	0	0	1	0	0	0	0	0	0	0	0	0	0	0	0	0
bc9238d2288cd505baca2657a42990ec	0	0	0	0	0	0	0	0	0	0	0	0	0	0	0	0	0	0	11	0	0	0	0	0	0	0	0	0	0	0	0
a64aa86f8442b0fa35a9bbd6a8514e23	0	0	0	0	0	0	0	0	0	0	0	0	0	0	0	0	0	0	11	0	0	0	0	0	0	0	0	0	0	0	0
881db342494aa0a8212fe38504b3fd3c	0	0	0	0	0	0	0	0	0	0	0	0	0	0	0	0	0	0	11	0	0	0	0	0	0	0	0	0	0	0	0
0657fb5cb51ddf07982d96e38b91da70	0	0	0	0	0	0	0	0	0	0	0	0	0	0	0	0	0	0	0	6	0	0	0	0	0	0	0	0	0	0	0
1e07e1990d7a0388587dcae62c95ee8d	0	0	0	0	0	0	0	0	0	0	0	0	0	0	0	0	0	0	0	0	0	4	0	0	0	0	0	0	0	0	0
5400f8fd7a4496a7cbdee3f72f16680b	0	0	0	0	0	0	0	0	0	0	0	0	0	0	0	0	0	0	0	0	0	0	0	0	0	0	0	0	0	0	0
3e68a7c92ade46ae41f6bc1a6c856c4c	0	0	0	0	0	0	0	0	0	0	0	0	0	0	0	0	0	0	0	0	0	0	3	0	0	0	0	0	0	0	0
1359110ffcfb9ba10e43ca1e363dc354	0	0	0	0	0	0	0	0	0	0	0	0	0	0	0	0	0	0	0	0	0	0	2	0	0	0	0	0	0	0	0
59fe91c463f3dca237e18e0885767fcb	0	0	0	0	0	0	0	0	0	0	0	0	0	0	0	0	0	0	0	0	0	0	0	0	0	0	0	0	0	0	0
4b0fabd46ea8a0bcb7a37acb1315ede5	0	0	0	0	0	0	0	0	0	0	0	0	0	0	0	0	0	0	0	0	0	0	0	0	0	0	0	0	0	0	0
9b8f1b33121ca09790c95007bcbd8b28	0	0	0	0	0	0	0	0	0	0	0	0	0	0	0	0	0	0	0	0	0	0	0	0	1	0	0	0	0	0	0
352e3950707a258d2bdb88119631cc0e	0	0	0	0	0	0	0	0	0	0	0	0	0	0	0	0	0	0	0	0	0	0	0	0	3	0	0	0	0	0	0
e284c802c459e718f38a06055d324d67	0	0	0	0	0	0	0	0	0	0	0	0	0	0	0	0	0	0	0	0	0	0	0	0	3	0	0	0	0	0	0
259dfa19bb118589c6054424f9f092ae	0	0	0	0	0	0	0	0	0	0	0	0	0	0	0	0	0	0	0	0	0	0	0	0	0	0	4	0	0	0	0
b6d163850d0a220ead7b7d8097f82d64	0	0	0	0	0	0	0	0	0	0	0	0	0	0	0	0	0	0	0	0	0	0	0	0	0	0	0	1	0	0	0
eaf88807742db2711a87b85574b52113	0	0	0	0	0	0	0	0	0	0	0	0	0	0	0	0	0	0	0	0	0	0	0	0	0	0	0	0	4	0	0
74c3703ea0c71ac92f0cef961e3d1827	0	0	0	0	0	0	0	0	0	0	0	0	0	0	0	0	0	0	0	0	0	0	0	0	0	0	0	0	0	0	1
2c9c5456299a70af54cfed9bf47ba4a5	0	0	0	0	0	0	0	0	0	0	0	0	0	0	0	0	0	0	0	0	0	0	0	0	0	0	0	0	0	0	2
47e1b6350ffe6838e9af96a8ba02dbe2	3	0	0	0	0	0	0	0	0	0	0	0	0	0	0	0	0	0	0	0	0	0	0	0	0	0	0	0	0	0	0
7e9c8fc5cd934d1b6b3c256cd06b0d31	2	0	0	0	0	0	0	0	0	0	0	0	0	0	0	0	0	0	0	0	0	0	0	0	0	0	0	0	0	0	0
3550467550e09ab6e44d9d0ec79329a8	4	0	0	0	0	0	0	0	0	0	0	0	0	0	0	0	0	0	0	0	0	0	0	0	0	0	0	0	0	0	0
94586024ce72aec0ca3bd4ebc70f01de	3	0	0	0	0	0	0	0	0	0	0	0	0	0	0	0	0	0	0	0	0	0	0	0	0	0	0	0	0	0	0
374e75b12461a8589201ea354c6c849f	3	0	0	0	0	0	0	0	0	0	0	0	0	0	0	0	0	0	0	1	0	0	0	0	0	0	0	0	0	0	0
1346ecee9f7085180b9b23f6fb584cd6	4	0	0	0	0	0	0	0	0	0	0	0	0	0	0	0	0	0	0	0	0	0	0	0	0	0	0	0	0	0	0
2307d27ceb53b4882bfb2b97fc93273f	2	0	0	0	0	0	0	0	0	0	0	0	0	0	0	0	0	0	0	0	0	0	0	0	0	0	0	0	0	0	0
593c60ff3bec3de29d3e97801c29953b	2	0	0	0	0	0	0	0	0	0	0	0	0	0	0	0	0	0	0	0	0	0	0	0	0	0	0	0	0	0	0
ca3f66529c24c060892e8a1c52795104	7	0	0	0	0	0	0	0	0	0	0	0	0	0	0	0	0	0	0	0	0	0	0	0	0	0	0	0	0	0	0
ff7acfd2597c9ed66040b3bfc78685bc	3	0	0	0	0	0	0	0	0	0	0	0	0	0	0	0	0	0	0	0	0	0	0	0	0	0	0	0	0	0	0
e4886246ed53304ff08e6c00f1063485	0	3	0	0	0	0	0	0	0	0	0	0	0	0	0	0	0	0	0	0	0	0	0	0	0	0	0	0	0	0	0
9a9df673b736af9ef423af2d67f3fd4b	0	3	0	0	0	0	0	0	0	0	0	0	0	0	0	0	0	0	0	0	0	0	0	0	0	0	0	0	0	0	0
ccf5a02e8b214d9fe671c9f0a4f87c6c	0	0	4	0	0	0	0	0	0	0	0	0	0	0	0	0	0	0	0	0	0	0	0	0	0	0	0	0	0	0	0
9c1f34631bab9d093e3edcd931176f95	0	0	0	0	0	0	0	0	0	0	0	0	0	0	0	0	0	0	0	0	0	0	0	0	0	0	0	0	0	0	0
907ae664ebe4f73d2957bae8bc8cad72	0	0	0	3	0	0	0	0	0	0	0	0	0	0	0	0	0	0	0	0	0	0	0	0	0	0	0	0	0	0	0
de24510ecbec97135db0f68c20ae6347	0	0	0	0	0	0	0	0	0	0	0	0	0	0	0	0	0	0	0	0	0	0	0	0	0	0	0	0	0	0	0
7e8f4fe026026522ea6b28851e13e1b0	0	0	0	0	3	0	0	0	0	0	0	0	0	0	0	0	0	0	0	0	0	0	0	0	0	0	0	0	0	0	0
56bc3d6befd9053d4a700188f98a89ac	0	0	0	0	3	0	0	0	0	0	0	0	0	0	0	0	0	0	0	0	0	0	0	0	0	0	0	0	0	0	0
b17ac8148e3ba769daa85a768552d4ac	0	0	0	0	4	0	0	0	0	0	0	0	0	0	0	0	0	0	0	0	0	0	0	0	0	0	0	0	0	0	0
e36d20da46e064cc9f923da8bccb79ab	0	0	0	0	0	0	0	2	0	0	0	0	0	0	0	0	0	0	0	0	0	0	0	0	0	0	0	0	0	0	0
d6e445ae0d7cb08e5ed980cc09267898	0	0	0	0	0	0	0	2	0	0	0	0	0	0	0	0	0	0	0	0	0	0	0	0	0	0	0	0	0	0	0
96d94dc103587b98554c85c1a1fa315a	0	0	0	0	0	0	0	2	0	0	0	0	0	0	0	0	0	0	0	0	0	0	0	0	0	0	0	0	0	0	0
b0d83db2f19271e795e55f2bf7a2dafa	0	0	0	0	0	0	0	0	0	1	0	0	0	0	0	0	0	0	0	0	0	0	0	0	0	0	0	0	0	0	0
59dc8c233db40c36c4a914b1325554c0	0	0	0	0	0	0	0	0	0	1	0	0	0	0	0	0	0	0	0	0	0	0	0	0	0	0	0	0	0	0	0
300e344eb762ba755c4d5109b10baab8	0	0	0	0	0	0	0	0	0	0	0	0	0	0	0	0	0	0	0	0	0	0	0	0	0	0	0	0	0	0	0
62bddcfe70d45249c01841c5efcd9aa7	0	0	0	0	0	0	0	0	0	1	0	0	0	0	0	0	0	0	0	0	0	0	0	0	0	0	0	0	0	0	0
b9d987ccb67c945231802baf0f484b20	0	0	0	0	0	0	0	0	0	2	0	0	0	0	0	0	0	0	0	0	0	0	0	0	0	0	0	0	0	0	0
1d958c01d16ab55e075055d18a7d2246	0	0	0	0	0	0	0	0	0	1	0	0	0	0	0	0	0	0	0	0	0	0	0	0	0	0	0	0	0	0	0
3eb2861d9c7b5543019194fd99347b5b	0	0	0	0	0	0	0	0	0	1	0	0	0	0	0	0	0	0	0	0	0	0	0	0	0	0	0	0	0	0	0
c3acde874a009f6adbc4ee4c4e99048d	0	0	0	0	0	0	0	0	0	0	2	0	0	0	0	0	0	0	0	0	0	0	0	0	0	0	0	0	0	0	0
27794fbe6e35265f3903b63e8fcba294	0	0	0	0	0	0	0	0	0	0	0	3	0	0	0	0	0	0	0	0	0	0	0	0	0	0	0	0	0	0	0
2eb63347092fc640166c748d3a93736d	0	0	0	0	0	0	0	0	0	0	0	0	1	0	0	0	0	0	0	0	0	0	0	0	0	0	0	0	0	0	0
c46efcac6faeec36348d9dbef0facb08	0	0	0	0	0	0	0	0	0	0	0	0	1	0	0	0	0	0	0	0	0	0	0	0	0	0	0	0	0	0	0
fc21c4fd6efa22ee2b1f789b74aa4e8b	0	0	0	0	0	0	0	0	0	0	0	0	0	3	0	0	0	0	0	0	0	0	0	0	0	0	0	0	0	0	0
16579c43bcfa2ddc35181088858c53e9	0	0	0	0	0	0	0	0	0	0	0	0	0	0	0	4	0	0	0	0	0	0	0	0	0	0	0	0	0	0	0
bdab78004d54b67cdabbd21c053e7aa3	0	0	0	0	0	0	0	0	0	0	0	0	0	0	0	1	0	0	0	0	0	0	0	0	0	0	0	0	0	0	0
4a309dd06d9c28c1f481bb42186aff8a	0	0	0	0	0	0	0	0	0	0	0	0	0	0	0	1	0	0	0	0	0	0	0	0	0	0	0	0	0	0	0
0aa6ead0c0ba18ffa256bd5286c27c53	0	0	0	0	0	0	0	0	0	0	0	0	0	0	0	1	0	0	0	0	0	0	0	0	0	0	0	0	0	0	0
f2574b9355ed4677a9706352e25c7f3d	0	0	0	0	0	0	0	0	0	0	0	0	0	0	0	0	0	0	0	0	0	0	0	0	0	0	0	0	0	0	0
d974d84816c2a168124cb2a5d3346e1b	0	0	0	0	0	0	0	0	0	0	0	0	0	0	0	4	0	0	0	0	0	0	0	0	0	0	0	0	0	0	0
89c48ceea2914d9d6123a9eadcfa3824	0	0	0	0	0	0	0	0	0	0	0	0	0	0	0	1	0	0	0	0	0	0	0	0	0	0	0	0	0	0	0
736a44a3216d9a6f927480d2f8b9ad9f	0	0	0	0	0	0	0	0	0	0	0	0	0	0	0	1	0	0	0	0	0	0	0	0	0	0	0	0	0	0	0
fd0326a75bf90ab5207b5faa9b8646c6	0	0	0	0	0	0	0	0	0	0	0	0	0	0	0	4	0	0	0	0	0	0	0	0	0	0	0	0	0	0	0
e20696301cf4b4ae478989a9a84a2693	0	0	0	0	0	0	0	0	0	0	0	0	0	0	0	3	0	0	0	0	0	0	0	0	0	0	0	0	0	0	0
f049cc74fc584ce13ee28442067af511	0	0	0	0	0	0	0	0	0	0	0	0	0	0	0	4	0	0	0	0	0	0	0	0	0	0	0	0	0	0	0
91bdb8e2b9e588e94c5958e8712f9af0	0	0	0	0	0	0	0	0	0	0	0	0	0	0	0	0	0	5	0	0	0	0	0	0	0	0	0	0	0	0	0
b1929a79d43e189981bb0f7251ce078e	0	0	0	0	0	0	0	0	0	0	0	0	0	0	0	0	0	5	0	0	0	0	0	0	0	0	0	0	0	0	0
abbf18af2d7b6d50f693b42baa08a772	0	0	0	0	0	0	0	0	0	0	0	0	0	0	0	0	0	0	10	0	0	0	0	0	0	0	0	0	0	0	0
27a2e60edd564610bf2f1b1ffb4d54a8	0	0	0	0	0	0	0	0	0	0	0	0	0	0	0	0	0	0	0	0	3	0	0	0	0	0	0	0	0	0	0
5b76a03473f266ace526b9180fda42ae	0	0	0	0	0	0	0	0	0	0	0	0	0	0	0	0	0	0	0	0	0	3	0	0	0	0	0	0	0	0	0
333e97d90347117e493ed076d29268f9	0	0	0	0	0	0	0	0	0	0	0	0	0	0	0	0	0	0	0	0	0	0	0	0	2	0	0	0	0	0	0
4e13d2015a36241813db3b12a2cc34e3	0	0	0	0	0	0	0	0	0	0	0	0	0	0	0	0	0	0	0	0	0	0	0	0	0	0	0	0	0	0	0
d7f51a13a3f3310942e97fd6df065704	0	0	0	0	0	0	0	0	0	0	0	0	0	0	0	0	0	0	0	0	0	0	0	0	0	0	3	0	0	0	0
6d69035ad97fc1a5ae62ff1f39e69d49	0	0	0	0	0	0	0	0	0	0	0	0	0	0	0	0	0	0	0	0	0	0	0	0	0	0	4	0	0	0	0
8ed6cf2f7b7dac8bec4bfdf62294031c	0	0	0	0	0	0	0	0	0	0	0	0	0	0	0	0	0	0	0	0	0	0	0	0	0	0	1	0	0	0	0
cfe1fe4d3a4178f901d0bbddceac198a	6	0	0	0	0	0	0	0	0	0	0	0	0	0	0	0	0	0	0	0	0	0	0	0	0	0	0	0	0	0	0
962d69d6654d671098d4af1463494813	4	0	0	0	0	0	0	0	0	0	0	0	0	0	0	0	0	0	0	0	0	0	0	0	0	0	0	0	0	0	0
d6444207025e1c60a86fe4c065aed28b	6	0	0	0	0	0	0	0	0	0	0	0	0	0	0	0	0	0	0	0	0	0	0	0	0	0	0	0	0	0	0
8134a455e8860043e2cb814f2c9d992a	5	0	0	0	0	0	0	0	0	0	0	0	0	0	0	0	0	0	0	0	0	0	0	0	0	0	0	0	0	0	0
9588b562e289205f7549b8bf99edc5a7	1	0	0	0	0	0	0	0	0	0	0	0	0	0	0	0	0	0	0	0	0	0	0	0	0	0	0	0	0	0	0
ce5a1a1db99e4a54ee58f509f58c489a	4	0	0	0	0	0	0	0	0	0	0	0	0	0	0	0	0	0	0	0	0	0	0	0	0	0	0	0	0	0	0
21eea56de3e4a59e4dfa2a65051ec175	3	0	0	0	0	0	0	0	0	0	0	0	0	0	0	0	0	0	0	0	0	0	0	0	0	0	0	0	0	0	0
89f5c7dd5531f13edd307d457874b280	0	0	2	0	0	0	0	0	0	0	0	0	0	0	0	0	0	0	0	0	0	0	0	0	0	0	0	0	0	0	0
d65dfc78ac8eab7244797b0d210caffd	0	0	0	3	0	0	0	0	0	0	0	0	0	0	0	0	0	0	0	0	0	0	0	0	0	0	0	0	0	0	0
88699aafa10038135f71cf2363381b62	0	0	0	1	0	0	0	0	0	0	0	0	0	0	0	0	0	0	0	0	0	0	0	0	0	1	0	0	0	0	0
721954d8b694b2681063881d444bc3d4	0	0	0	4	0	0	0	0	0	0	0	0	0	0	0	0	0	0	0	0	0	0	0	0	0	0	0	0	0	0	0
52f0ab1cf9bf697ed50d2b08dd8c4920	0	0	0	1	0	0	0	0	0	0	0	0	0	0	0	0	0	0	0	0	0	0	0	0	0	0	0	0	0	0	0
de480d67003d36949ceb1e6242e6a126	0	0	0	1	0	0	0	0	0	0	0	0	0	0	0	0	0	0	0	0	0	0	0	0	0	0	0	0	0	0	0
7889fa339f28f7d1f834debd4f1a7569	0	0	0	0	1	0	0	0	0	0	0	0	0	0	0	0	0	0	0	0	0	0	0	0	0	0	0	0	0	0	0
a999b83ac5c7d2637692df8ac50ff751	0	0	0	0	0	0	3	0	0	0	0	0	0	0	0	0	0	0	0	0	0	0	0	0	0	0	0	0	0	0	0
1258d13c18142df978d3ab7bf393b89e	0	0	0	0	0	0	2	0	0	0	0	0	0	0	0	0	0	0	0	0	0	0	0	0	0	0	0	0	0	0	0
ddd569593b6e6be33b53d50885baf448	0	0	0	0	0	0	0	5	0	0	0	0	0	0	0	0	0	0	0	0	0	0	0	0	0	0	0	0	0	0	0
b35aef1aa4a56940c7f834c4609b7c51	0	0	0	0	0	0	0	3	0	0	0	0	0	0	0	0	0	0	0	0	0	0	0	0	0	0	0	0	0	0	0
305e82918d99440ac2f3c2018cae3d98	0	0	0	0	0	0	0	1	0	0	0	0	0	0	0	0	0	0	0	0	0	0	0	0	0	0	0	0	0	0	0
aca6ab6d03ce7cd4bb7b31a6d195a5ba	0	0	0	0	0	0	0	1	0	0	0	0	0	0	0	0	0	0	0	0	0	0	0	0	0	0	0	0	0	0	0
3a8c1ad8b21a9b36372090c4071a78df	0	0	0	0	0	0	0	0	0	1	0	0	0	0	0	0	0	0	0	0	0	0	0	0	0	0	0	0	0	0	0
47c48b7c2edb85c8af0658c1aae314c1	0	0	0	0	0	0	0	0	0	1	0	0	0	0	0	0	0	0	0	0	0	0	0	0	0	0	0	0	0	0	0
5c064d29a2d00a7b4f8993b523a16930	0	0	0	0	0	0	0	0	0	1	0	0	0	0	0	0	0	0	0	0	0	0	0	0	0	0	0	0	0	0	0
6c9a537b403ebbf926cad7a1c3365d22	0	0	0	0	0	0	0	0	0	2	0	0	0	0	0	0	0	0	0	0	0	0	0	0	0	0	0	0	0	0	0
d120c93b3ef986a990458ae290595977	0	0	0	0	0	0	0	0	0	0	0	0	0	0	0	0	0	0	0	0	0	0	0	0	0	0	0	0	0	0	0
f7b5ed05572ac0bcd23b023e69b2e707	0	0	0	0	0	0	0	0	0	0	0	4	0	0	0	0	0	0	0	0	0	0	0	0	0	0	0	0	0	0	0
cdadf32a3f65642e6ac7ff7335439f8b	0	0	0	0	0	0	0	0	0	0	0	0	0	3	0	0	0	0	0	0	0	0	0	0	0	0	0	0	0	0	0
8a86e373d9349b9691420d6e8ee2ff14	0	0	0	0	0	0	0	0	0	0	0	0	0	0	0	1	0	0	0	0	0	0	0	0	0	0	0	0	0	0	0
d23da047c813a67059e139b8fd1cec84	0	0	0	0	0	0	0	0	0	0	0	0	0	0	0	2	0	0	0	0	0	0	0	0	0	0	0	0	0	0	0
d51c099161602ee1af8c1d85003fbd42	0	0	0	0	0	0	0	0	0	0	0	0	0	0	0	2	0	0	0	0	0	0	0	0	0	0	0	0	0	0	0
a1927a872931bfb16d24a657d7fb488c	0	0	0	0	0	0	0	0	0	0	0	0	0	0	0	2	0	0	0	0	0	0	0	0	0	0	0	0	0	0	0
e043488da261f5598d0bb10d32d3b828	0	0	0	0	0	0	0	0	0	0	0	0	0	0	0	2	0	0	0	0	0	0	0	0	0	0	0	0	0	0	0
07ec681720727c1871753921075a7ac4	0	0	0	0	0	0	0	0	0	0	0	0	0	0	0	2	0	0	0	0	0	0	0	0	0	0	0	0	0	0	0
a03eae609d9e921270c52bb4cb990f0d	0	0	0	0	0	0	0	0	0	0	0	0	0	0	0	1	0	0	0	0	0	0	0	0	0	0	0	0	0	0	0
ae4bcc8bc5a96631d183a13e14cbfab6	0	0	0	0	0	0	0	0	0	0	0	0	0	0	0	2	0	0	0	0	0	0	0	0	0	0	0	0	0	0	0
0d0d30f972a4f93034befa42e5a5c60d	0	0	0	0	0	0	0	0	0	0	0	0	0	0	0	3	0	0	0	0	0	0	0	0	0	0	0	0	0	0	0
88eb5f55d81842d993a7efc52f5b7ee5	0	0	0	0	0	0	0	0	0	0	0	0	0	0	0	0	0	0	0	0	0	0	0	0	0	0	0	0	0	0	0
99f7b9c531482a229731edab11311f8c	0	0	0	0	0	0	0	0	0	0	0	0	0	0	0	3	0	0	0	0	0	0	0	0	0	0	0	0	0	0	0
0c6c33549c0533aff8ecdbeb1f6f873e	0	0	0	0	0	0	0	0	0	0	0	0	0	0	0	0	0	6	0	0	0	0	0	0	0	0	0	0	0	0	0
0ebf51e10c8dfd8e4b5f46b3d03e7267	0	0	0	0	0	0	0	0	0	0	0	0	0	0	0	0	0	5	0	0	0	0	0	0	0	0	0	0	0	0	0
b0f84c3494501ece4d5ee26fd36d8c94	0	0	0	0	0	0	0	0	0	0	0	0	0	0	0	0	0	2	0	0	0	0	0	0	0	0	0	0	0	0	0
dd952944a94cf592f74ad126074f9fc9	0	0	0	0	0	0	0	0	0	0	0	0	0	0	0	0	0	6	0	0	0	0	0	0	0	0	0	0	0	0	0
e0e325f6928627257a98eea0bc1a6328	0	0	0	0	0	0	0	0	0	0	0	0	0	0	0	0	0	0	9	0	0	0	0	0	0	0	0	0	0	0	0
d13f3140ab337aa2c40a0fe912aabdce	0	0	0	0	0	0	0	0	0	0	0	0	0	0	0	0	0	0	9	0	0	0	0	0	0	0	0	0	0	0	0
db9546844ca0d2e8372b2dbd2954983d	0	0	0	0	0	0	0	0	0	0	0	0	0	0	0	0	0	0	0	0	0	2	0	0	0	0	0	0	0	0	0
d9138fcfed2477acbadd034948a6b04c	0	0	0	0	0	0	0	0	0	0	0	0	0	0	0	0	0	0	0	0	0	0	2	0	0	0	0	0	0	0	0
e9f0a00c414a726c0a9138faad780b28	0	0	0	0	0	0	0	0	0	0	0	0	0	0	0	0	0	0	0	0	0	0	0	7	0	0	0	0	0	0	0
cfb922a44e6b9e66ae6e8139b00a0a8c	0	0	0	0	0	0	0	0	0	0	0	0	0	0	0	0	0	0	0	0	0	0	0	0	1	0	0	0	0	0	0
ea06d98a4a683f317dd1876251f89ddd	0	0	0	0	0	0	0	0	0	0	0	0	0	0	0	0	0	0	0	0	0	0	0	0	1	0	0	0	0	0	0
4436775d25628db0e4ac6c779f4f7ce3	0	0	0	0	0	0	0	0	0	0	0	0	0	0	0	0	0	0	0	0	0	0	0	0	3	0	0	0	0	0	0
e0941836eef7ac0862a5226fc4fc30c9	0	0	0	0	0	0	0	0	0	0	0	0	0	0	0	0	0	0	0	0	0	0	0	0	2	0	0	0	0	0	0
fb99761bdff59b768001ca636cb135f3	0	0	0	0	0	0	0	0	0	0	0	0	0	0	0	0	0	0	0	0	0	0	0	0	0	0	0	3	0	0	0
1175f5c7163f0e5c28eacb5a70375650	0	0	0	0	0	0	0	0	0	0	0	0	0	0	0	0	0	0	0	0	0	0	0	0	0	0	0	0	0	4	0
90572b95b6035d0b79ac876477d7ccfd	0	0	0	0	0	0	0	0	0	0	0	0	0	0	0	0	0	0	0	0	0	0	0	0	0	0	0	0	0	4	0
2faa25f0916ba7a9445d5a2b2db28ca5	0	0	0	0	0	0	0	0	0	0	0	0	0	0	0	0	0	0	0	0	0	0	0	0	0	0	0	0	0	0	0
8e600c2c9b651c0e13c2f9d3dfbd5f2c	0	0	0	0	0	0	0	0	0	0	0	0	0	0	0	0	0	0	0	0	0	0	0	0	0	0	0	0	0	0	2
03efba015db975e69f2531362a4a7739	3	0	0	0	0	0	0	0	0	0	0	0	0	0	0	0	0	0	0	0	0	0	0	0	0	0	0	0	0	0	0
0f94e886f04a0a7999dcb56ae1ee02f4	4	0	0	0	0	0	0	0	0	0	0	0	0	0	0	0	0	0	0	0	0	0	0	0	0	0	0	0	0	0	0
d087725be03100ebdbffb235468e30f6	3	0	0	0	0	0	0	0	0	0	0	0	0	0	0	0	0	0	0	0	0	0	0	0	0	0	0	0	0	0	0
54f53f8ed4e3e993c3bcd7a49d238909	5	0	0	0	0	0	0	0	0	0	0	0	0	0	0	0	0	0	0	0	0	0	0	0	0	0	0	0	0	0	0
5f61095bb983f5edc92c90229928be51	5	0	0	0	0	0	0	0	0	0	0	0	0	0	0	0	0	0	0	0	0	0	0	0	0	0	0	0	0	0	0
a2574dc8666d3607cb1dfeaede1fef55	3	0	0	0	0	0	0	0	0	0	0	0	0	0	0	0	0	0	0	0	0	0	0	0	0	0	0	0	0	0	0
bcca10fd232c2b2e730c6f0d4336de1e	5	0	0	0	0	0	0	0	0	0	0	0	0	0	0	0	0	0	0	0	0	0	0	0	0	0	0	0	0	0	0
3cf670888d4fc32c97b44811cfd8a565	3	0	0	0	0	0	0	0	0	0	0	0	0	0	0	0	0	0	0	0	0	0	0	0	0	0	0	0	0	0	0
4d410c7436df438c02228a81829dce5a	0	3	0	0	0	0	0	0	0	0	0	0	0	0	0	0	0	0	0	0	0	0	0	0	0	0	0	0	0	0	0
389eaadde3177bd6291786224d5c6395	0	2	0	0	0	0	0	0	0	0	0	0	0	0	0	0	0	0	0	0	0	0	0	0	0	0	0	0	0	0	0
5fbbe15186b80ea92c3a2337df273424	0	3	0	0	0	0	0	0	0	0	0	0	0	0	0	0	0	0	0	0	0	0	0	0	0	0	0	0	0	0	0
c795f3d37b24ea0225a28fd03271229d	0	3	0	0	0	0	0	0	0	0	0	0	0	0	0	0	0	0	0	0	0	0	0	0	0	0	0	0	0	0	0
b52fd8990fecff29e47fde12e8cf44e8	0	0	2	0	0	0	0	0	0	0	0	0	0	0	0	0	0	0	0	0	0	0	0	0	0	0	0	0	0	0	0
fafdc64b2392e8a72fe0a1a885a159c9	0	0	0	1	0	0	0	0	0	0	0	0	0	0	0	0	0	0	0	0	0	0	0	0	0	0	0	0	0	0	0
d65e61eeb91565370b9996ed49a4233b	0	0	0	1	0	0	0	0	0	0	0	0	0	0	0	0	0	0	0	0	0	0	0	0	0	0	0	0	0	0	0
5fd10ed0757d931752d7de2e8aaa8d08	0	0	0	0	0	0	0	0	0	0	0	0	0	0	0	0	0	0	0	0	0	0	0	0	0	0	0	0	0	0	0
1ca6e20c7b4e4097946aa70844779bc9	0	0	0	0	0	0	0	0	0	0	0	0	0	0	0	0	0	0	0	0	0	0	0	0	0	0	0	0	0	0	0
844bd0b3f7db831d9a43415f36b770fe	0	0	0	0	0	0	0	0	0	0	0	0	0	0	0	0	0	0	0	0	0	0	0	0	0	0	0	0	0	0	0
63a0c7b9cdcd642e5ee47ac456ad6518	0	0	0	0	0	0	4	0	0	0	0	0	0	0	0	0	0	0	0	0	0	0	0	0	0	0	0	0	0	0	0
192449ee1e0d68b4f1b90033be9dda11	0	0	0	0	0	0	4	0	0	0	0	0	0	0	0	0	0	0	0	0	0	0	0	0	0	0	0	0	0	0	0
d360c123c6cac9713dbe0ab67cbc9353	0	0	0	0	0	0	0	0	0	1	0	0	0	0	0	0	0	0	0	0	0	0	0	0	0	0	0	0	0	0	0
25bb5b63a4821c9ff579609d6bb212a0	0	0	0	0	0	0	0	0	0	2	0	0	0	0	0	0	0	0	0	0	0	0	0	0	0	0	0	0	0	0	0
09bd17f6e49840e7e76b9945eddbe2bb	0	0	0	0	0	0	0	0	0	1	0	0	0	0	0	0	0	0	0	0	0	0	0	0	0	0	0	0	0	0	0
49d3322080030774515f1c9d6072242f	0	0	0	0	0	0	0	0	0	1	0	0	0	0	0	0	0	0	0	0	0	0	0	0	0	0	0	0	0	0	0
bcb3aa49f8f99b6318d3437795b01259	0	0	0	0	0	0	0	0	0	2	0	0	0	0	0	0	0	0	0	0	0	0	0	0	0	0	0	0	0	0	0
c568200362bb69476bc6a32ac6f490b4	0	0	0	0	0	0	0	0	0	1	0	0	0	0	0	0	0	0	0	0	0	0	0	0	0	0	0	0	0	0	0
946f0a751636f55e29bba9b98f2b5c16	0	0	0	0	0	0	0	0	0	0	0	0	0	0	0	0	0	0	0	0	0	0	0	0	0	0	0	0	0	0	0
78281322a664d66a5d0879c40061cc56	0	0	0	0	0	0	0	0	0	1	0	0	0	0	0	0	0	0	0	0	0	0	0	0	0	0	0	0	0	0	0
49e5d5efb1aabfc06c295a20d7e5aee1	0	0	0	0	0	0	0	0	0	0	4	0	0	0	0	0	0	0	0	0	0	0	0	0	0	0	0	0	0	0	0
6015f5580b7a5965a1007d93894f03f0	0	0	0	0	0	0	0	0	0	0	2	0	0	0	0	0	0	0	0	0	0	0	0	0	0	0	0	0	0	0	0
f437576b1f73859cbb76617ed58303b7	0	0	0	0	0	0	0	0	0	0	4	0	0	0	0	0	0	0	0	0	0	0	0	0	0	0	0	0	0	0	0
e02f933f022d3d156d553a64fd1ec090	0	0	0	0	0	0	0	0	0	0	0	2	0	0	0	0	0	0	0	0	0	0	0	0	0	0	0	0	0	0	0
15d969632e31b5f5e75ce969aa821911	0	0	0	0	0	0	0	0	0	0	0	0	2	0	0	0	0	0	0	0	0	0	0	0	0	0	0	0	0	0	0
6e3fc6b8af76c6671d03c1fa44bbb41f	0	0	0	0	0	0	0	0	0	0	0	0	2	0	0	0	0	0	0	0	0	0	0	0	0	0	0	0	0	0	0
3d5cabf3ab7f562dcf6557dbaded80b5	0	0	0	0	0	0	0	0	0	0	0	0	3	0	0	0	0	0	0	0	0	0	0	0	0	0	0	0	0	0	0
ba9b1fd10699d437ee39a29af5fc2dac	0	0	0	0	0	0	0	0	0	0	0	0	0	0	0	0	0	0	0	0	0	0	0	0	0	0	0	0	0	0	0
3db6c1e23f4a0b9e0cb1bd5640657db9	0	0	0	0	0	0	0	0	0	0	0	0	0	0	0	0	0	0	0	0	0	0	0	0	0	0	0	0	0	0	0
9bb81b903699943e7d68db2f5b6d45eb	0	0	0	0	0	0	0	0	0	0	0	0	0	0	0	4	0	0	0	0	0	0	0	0	0	0	0	0	0	0	0
f271ab4da1e601480f638854a6ff1085	0	0	0	0	0	0	0	0	0	0	0	0	0	0	0	4	0	0	0	0	0	0	0	0	0	0	0	0	0	0	0
0e89a4fa163c2ad51d20d1114534e424	0	0	0	0	0	0	0	0	0	0	0	0	0	0	0	1	0	0	0	0	0	0	0	0	0	0	0	0	0	0	0
ed7739a834aa3c7e97b3fb2c22d2dc6c	0	0	0	0	0	0	0	0	0	0	0	0	0	0	0	1	0	0	0	0	0	0	0	0	0	0	0	0	0	0	0
a55782be928b360aed0f5528f15b2b7c	0	0	0	0	0	0	0	0	0	0	0	0	0	0	0	3	0	0	0	0	0	0	0	0	0	0	0	0	0	0	0
646b764ff0da15e7a8da273a3bc6b0d9	0	0	0	0	0	0	0	0	0	0	0	0	0	0	0	0	0	0	0	0	0	0	0	0	0	0	0	0	0	0	0
2d7f79a2a0eb4405ac63c414304354af	0	0	0	0	0	0	0	0	0	0	0	0	0	0	0	2	0	0	0	0	0	0	0	0	0	0	0	0	0	0	0
ab577a8ca8ab75005c7ad1a0e632a810	0	0	0	0	0	0	0	0	0	0	0	0	0	0	0	3	0	0	0	0	0	0	0	0	0	0	0	0	0	0	0
d8dc92537ee8de91c72638b1bdf183f2	0	0	0	0	0	0	0	0	0	0	0	0	0	0	0	3	0	0	0	0	0	0	0	0	0	0	0	0	0	0	0
97f017e622952b908614ea0b9ff37ea5	0	0	0	0	0	0	0	0	0	0	0	0	0	0	0	1	0	0	0	0	0	0	0	0	0	1	0	0	0	0	0
6500bd1601039eced8b1e575f3351a1a	0	0	0	0	0	0	0	0	0	0	0	0	0	0	0	0	0	0	0	0	0	0	0	0	0	0	0	0	0	0	0
3f7cbaf61afd121c63d5cd5040ff4dc4	0	0	0	0	0	0	0	0	0	0	0	0	0	0	0	0	1	0	0	0	0	0	0	0	0	0	0	0	0	0	0
88ccc4a8d017d5956f51d511d98e4753	0	0	0	0	0	0	0	0	0	0	0	0	0	0	0	0	0	0	0	0	0	0	0	0	0	0	0	0	0	0	0
820aa614a8dc1dd4264c5d76be0d06a8	0	0	0	0	0	0	0	0	0	0	0	0	0	0	0	0	0	3	0	0	0	0	0	0	0	0	0	0	0	0	0
c59257c70331b073411811c586e9512b	0	0	0	0	0	0	0	0	0	0	0	0	0	0	0	0	0	0	8	0	0	0	0	0	0	0	0	0	0	0	0
84a16c57902b8bddfad4a384c7c1e7d0	0	0	0	0	0	0	0	0	0	0	0	0	0	0	0	0	0	0	8	0	0	0	0	0	0	0	0	0	0	0	0
62eacf0bcdce5963adc485e478888a1d	0	0	0	0	0	0	0	0	0	0	0	0	0	0	0	0	0	0	8	0	0	0	0	0	0	0	0	0	0	0	0
dd83a4ec2e1a0ad92e196738834f0254	0	0	0	0	0	0	0	0	0	0	0	0	0	0	0	0	0	0	0	2	0	0	0	0	0	0	0	0	0	0	0
04ddc1d0bf62f1073d0ffd28df2eab1a	0	0	0	0	0	0	0	0	0	0	0	0	0	0	0	0	0	0	0	0	2	0	0	0	0	0	0	0	0	0	0
272efa38eaece5432ba471144925f056	0	0	0	0	0	0	0	0	0	0	0	0	0	0	0	0	0	0	0	0	0	4	0	0	0	0	0	0	0	0	0
41186fbbf6bc6545d6d4fa2fa5d94fa8	0	0	0	0	0	0	0	0	0	0	0	0	0	0	0	0	0	0	0	0	0	2	0	0	0	0	0	0	0	0	0
064eb1025bc7f314822933cba8f8dcd8	0	0	0	0	0	0	0	0	0	0	0	0	0	0	0	0	0	0	0	0	0	0	1	0	0	0	0	0	0	0	0
6aaded43d20d4b13e8de9c89826871c1	0	0	0	0	0	0	0	0	0	0	0	0	0	0	0	0	0	0	0	0	0	0	3	0	0	0	0	0	0	0	0
fac7485c4ed5ba7e143c1e2edba18d58	0	0	0	0	0	0	0	0	0	0	0	0	0	0	0	0	0	0	0	0	0	0	0	0	1	0	0	0	0	0	0
78c0da784909e6fc1b30e929bed53ccb	0	0	0	0	0	0	0	0	0	0	0	0	0	0	0	0	0	0	0	0	0	0	0	0	2	0	0	0	0	0	0
01b63f6d897b8ef50e653ebaf42b1f27	0	0	0	0	0	0	0	0	0	0	0	0	0	0	0	0	0	0	0	0	0	0	0	0	0	4	0	0	0	0	0
24e2fcb0dfed50a5333bbaf6281e8f9c	0	0	0	0	0	0	0	0	0	0	0	0	0	0	0	0	0	0	0	0	0	0	0	0	0	0	2	0	0	0	0
5aa115e6e6e181671d184bf1665124dd	0	0	0	0	0	0	0	0	0	0	0	0	0	0	0	0	0	0	0	0	0	0	0	0	0	0	0	3	0	0	0
b409a815395059834b600dc66d3a1600	0	0	0	0	0	0	0	0	0	0	0	0	0	0	0	0	0	0	0	0	0	0	0	0	0	0	0	0	4	0	0
73121dc7cd4de5a4366e525a7e340755	0	0	0	0	0	0	0	0	0	0	0	0	0	0	0	0	0	0	0	0	0	0	0	0	0	0	0	0	4	0	0
c21b35bd9f8385c4d00471c5c5b63d05	0	0	0	0	0	0	0	0	0	0	0	0	0	0	0	0	0	0	0	0	0	0	0	0	0	0	0	0	0	5	0
0e0ec879345ff2345d974b6b3f64d11c	0	0	0	0	0	0	0	0	0	0	0	0	0	0	0	0	0	0	0	0	0	0	0	0	0	0	0	0	0	0	3
4a62e6c6dcdc5ae7840ea89235d70355	4	0	0	0	0	0	0	0	0	0	0	0	0	0	0	0	0	0	0	0	0	0	0	0	0	0	0	0	0	0	0
f4f019b27f44a26c069a6bcea9b3c9a9	3	0	0	0	0	0	0	0	0	0	0	0	0	0	0	0	0	0	0	0	0	0	0	0	0	0	0	0	0	0	0
8fed98c63961923e018f1ac926426b31	2	0	0	0	0	0	0	0	0	0	0	0	0	0	0	0	0	0	0	0	0	0	0	0	0	0	0	0	0	0	0
434c4deabdd85133982957f5fdaef6d3	4	0	0	0	0	0	0	0	0	0	0	0	0	0	0	0	0	0	0	0	0	0	0	0	0	0	0	0	0	0	0
c31ec50e8a0c2087d093aee90c6624c0	3	0	0	0	0	0	0	0	0	0	0	0	0	0	0	0	0	0	0	0	0	0	0	0	0	0	0	0	0	0	0
dc3d70fd59581f34cf40ae2b45bc86dd	0	0	0	2	0	0	0	0	0	0	0	0	0	0	0	0	0	0	0	0	0	0	0	0	0	0	0	0	0	0	0
e19805ba0ad1746f9de4f1cbf26c8875	3	0	0	0	0	0	0	0	0	0	0	0	0	0	0	0	0	0	0	0	0	0	0	0	0	0	0	0	0	0	0
1e7bf09c7c81b69709f89fe0bc636588	2	0	0	0	0	0	0	0	0	0	0	0	0	0	0	0	0	0	0	0	0	0	0	0	0	0	0	0	0	0	0
07d3eb2602a163cefde38bd8e3b89e66	3	0	0	0	0	0	0	0	0	0	0	0	0	0	0	0	0	0	0	0	0	0	0	0	0	0	0	0	0	0	0
45525c024f78a71b390dbc802ea9cbb5	3	0	0	0	0	0	0	0	0	0	0	0	0	0	0	0	0	0	0	0	0	0	0	0	0	0	0	0	0	0	0
67c8e3147a58d6395320dbb9f00f5253	2	0	0	0	0	0	0	0	0	0	0	0	0	0	0	0	0	0	0	0	0	0	0	0	0	0	0	0	0	0	0
61087cc158df95217bc100d810964efa	1	0	0	0	0	0	0	0	0	0	0	0	0	0	0	0	0	0	0	0	0	0	0	0	0	0	0	0	0	0	0
07e8bc852b36ecea6c3f8c5142240a5a	0	0	5	0	0	0	0	0	0	0	0	0	0	0	0	0	0	0	0	0	0	0	0	0	0	0	0	0	0	0	0
7a142e867d9b05b97e7ff04d57d42101	0	0	2	0	0	0	0	0	0	0	0	0	0	0	0	0	0	0	0	0	0	0	0	0	0	0	0	0	0	0	0
2f88a4a16e98594e4d32830bde177e52	0	0	3	0	0	0	0	0	0	0	0	0	0	0	0	0	0	0	0	0	0	0	0	0	0	0	0	0	0	0	0
f47e5e389b245083ad6d9df41d8fb48d	0	0	0	2	0	0	0	0	0	0	0	0	0	0	0	0	0	0	0	0	0	0	0	0	0	0	0	0	0	0	0
18c034000e4fcd01ea1c2d2f882f3931	0	0	0	2	0	0	0	0	0	0	0	0	0	0	0	0	0	0	0	0	0	0	0	0	0	0	0	0	0	0	0
de27d6eec30cd95e3a8126100317c32e	0	0	0	2	0	0	0	0	0	0	0	0	0	0	0	0	0	0	0	0	0	0	0	0	0	0	0	0	0	0	0
76430039a99781e501e23b83bf965ec0	0	0	0	0	0	0	0	0	0	0	0	0	0	0	0	0	0	0	0	0	0	0	0	0	0	0	0	0	0	0	0
94c9ee26e62d3f0419cd943d565965f5	0	0	0	0	0	0	4	0	0	0	0	0	0	0	0	0	0	0	0	0	0	0	0	0	0	0	0	0	0	0	0
6e8e6045070c51fee920cb6805419836	0	0	0	0	0	0	0	0	0	0	0	0	0	0	0	0	0	0	0	0	0	0	0	0	0	0	0	0	0	0	0
348af655b173df91190f5523bb985ca0	0	0	0	0	0	0	0	1	0	0	0	0	0	0	0	0	0	0	0	0	0	0	0	0	0	0	0	0	0	0	0
7e00fc2688db25767b73adfb17b3bb0f	0	0	0	0	0	0	0	1	0	0	0	0	0	0	0	0	0	0	0	0	0	0	0	0	0	0	0	0	0	0	0
e05854da04f4fb2263987b40cf5a3d34	0	0	0	0	0	0	0	3	0	0	0	0	0	0	0	0	0	0	0	0	0	0	0	0	0	0	0	0	0	0	0
c5058d19580f9e84e15487a949c4baeb	0	0	0	0	0	0	0	0	0	1	0	0	0	0	0	0	0	0	0	0	0	0	0	0	0	0	0	0	0	0	0
3859babe9adfb8a6c1a4e6242f5caaba	0	0	0	0	0	0	0	0	0	2	0	0	0	0	0	0	0	0	0	0	0	0	0	0	0	0	0	0	0	0	0
b5b47c1c72b2a184de4dc662965cbd3e	0	0	0	0	0	0	0	0	0	3	0	0	0	0	0	0	0	0	0	0	0	0	0	0	0	0	0	0	0	0	0
d04de0b0bea0cd05ee3afa6b4f73d3ae	0	0	0	0	0	0	0	0	0	0	2	0	0	0	0	0	0	0	0	0	0	0	0	0	0	0	0	0	0	0	0
6f68ebee5090bf67c09f0e1fb1e8994a	0	0	0	0	0	0	0	0	0	0	2	0	0	0	0	0	0	0	0	0	0	0	0	0	0	0	0	0	0	0	0
d728d79cbcac7b38d251c4ab1c6ec97a	0	0	0	0	0	0	0	0	0	0	0	0	0	0	0	0	0	0	0	0	0	0	0	0	0	0	0	0	0	0	0
5f37ee4fd32a88ecb6046aa4d6b62c42	0	0	0	0	0	0	0	0	0	0	0	0	1	0	0	0	0	0	0	0	0	0	0	0	0	0	0	0	0	0	0
f559e1dd8b60cca76a7785ac5595f976	0	0	0	0	0	0	0	0	0	0	0	0	0	0	0	0	0	0	0	0	0	0	0	0	0	0	0	0	0	0	0
7c601fc8f6487e0bb58c694f9282c3d3	0	0	0	0	0	0	0	0	0	0	0	0	1	0	0	0	0	0	0	0	0	0	0	0	0	0	0	0	0	0	0
c8a17af570ff34f5a84d18a393b26c60	0	0	0	0	0	0	0	0	0	0	0	0	3	0	0	0	0	0	0	0	0	0	0	0	0	0	0	0	0	0	0
36074355ba5021947131720dd93b721b	0	0	0	0	0	0	0	0	0	0	0	0	0	4	0	0	0	0	0	0	0	0	0	0	0	0	0	0	0	0	0
e7f20e51675427d6ba410a8c9c44cb0b	0	0	0	0	0	0	0	0	0	0	0	0	0	0	2	0	0	0	0	0	0	0	0	0	0	0	0	0	0	0	0
bd770487a1dccddaf10c79aa625eaeff	0	0	0	0	0	0	0	0	0	0	0	0	0	0	0	0	0	0	0	0	0	0	0	0	0	0	0	0	0	0	0
5ff0c1bd869354041661cf2692f4e855	0	0	0	0	0	0	0	0	0	0	0	0	0	0	0	1	0	0	0	0	0	0	0	0	0	0	0	0	0	0	0
5104564254c2fa6fd0d5c642dbb5158d	0	0	0	0	0	0	0	0	0	0	0	0	0	0	0	2	0	0	0	0	0	0	0	0	0	0	0	0	0	0	0
631eb54e27c4b41ee0c4bf960482724c	0	0	0	0	0	0	0	0	0	0	0	0	0	0	0	1	0	0	0	0	0	0	0	0	0	0	0	0	0	0	0
b24a0c2d51990b8b35e539e94926df29	0	0	0	0	0	0	0	0	0	0	0	0	0	0	0	1	0	0	0	0	0	0	0	0	0	0	0	0	0	0	0
[truncated: 420 more rows]
