# Supplementary material for: Batch and sampling time exert a larger influence on the fungal community than gastrointestinal location in model animals: A meaningful case study
Source: Front Nutr. 2022 Nov 7;9:1021215. doi: 10.3389/fnut.2022.1021215 (PMC9676510; doi:10.3389/fnut.2022.1021215)
Supplement: Supplementary file 6 [file Data_Sheet_2.ZIP › Supplemental material-Raw data/figs3-data3.txt]

tax	Sto	Duo	Jej	Ile	Cec	Col
Kazachstania	0.220453066536521	0.140861395802831	0.278347161216853	0.525622254758419	0.417959980478282	0.238327639498942
Mucor	0.00809337888400846	0.00618187733853913	0.0161054172767204	0.0164470473401659	0.0527330405075647	0.0693631039531479
Trichosporon	0.00898812428827071	0.0421750447372703	0.00414836505612494	0.00285505124450952	0.00932162030258663	0.0850821538962095
Nothophoma	0.00351797624857654	0.000630388807548398	0.000772734667317391	0.110273304050756	0.0029526598340654	0.00813404912965675
Fusarium	0.0298316251830161	0.0133805108182854	0.0164307792419067	0.0114202049780381	0.0164958516349439	0.0210468521229868
Cladosporium	0.0331462502033513	0.022795672685863	0.0117130307467057	0.00466081015129331	0.00314787701317716	0.00270457133561087
Cutaneotrichosporon	0.00394501382788352	0.00630388807548398	0.00671059053196682	0.00529526598340654	0.00273304050756467	0.0374166259964211
Schizophyllum	0.0491499918659508	0.00126077761509679	0.00138278835204164	0.0013909224011713	0.000854075158613958	0.00130144786074508
Mortierella	0.00827639498942573	0.0027655767040833	0.00988286969253295	0.00632015617374329	0.00488042947779405	0.0256425898812429
Huntiella	0.0449609565641776	0.000610053684724256	0.000406702456482837	0.000366032210834553	0.000219619326500732	0.00054904831625183
Others	0.589637221408818	0.763034813730275	0.654099560761347	0.315348950707662	0.488701805758907	0.510431918008785
