# Supplementary material for: Batch and sampling time exert a larger influence on the fungal community than gastrointestinal location in model animals: A meaningful case study
Source: Front Nutr. 2022 Nov 7;9:1021215. doi: 10.3389/fnut.2022.1021215 (PMC9676510; doi:10.3389/fnut.2022.1021215)
Supplement: Supplementary file 6 [file Data_Sheet_2.ZIP › Supplemental material-Raw data/figs2-data.txt]

tax	Cec1	Cec2	Cec3	Cec4	Cec5	Col1	Col2	Col3	Col4	Col5	Duo2	Duo3	Duo4	Duo5	Ile2	Ile3	Ile5	Jej1	Jej2	Jej3	Jej4	Jej5	Sto1	Sto2	Sto3	Sto4	Sto5
e7b26c2efee410029baa6256c5c073e2	8988	9441	11437	1287	5725	12110	12579	11883	11172	6817	92	641	277	374	1385	4475	4381	964	12679	3392	449	5399	225	211	191	447	362
9faa1028f60103602bae604644378933	10	0	28	0	0	13	0	7	318	18	0	8401	0	8250	13	17	0	0	0	61	0	8	14926	15295	14087	3454	13129
2eed66e13305107583308d8751b21394	1078	1911	1652	0	858	0	0	371	1922	275	0	1713	0	1632	13564	2462	1240	10284	822	0	15395	822	323	500	0	10030	954
43b2cd7e63fb27c1928219a8ccc848ea	2858	2565	2484	176	471	3542	3077	2976	1280	710	0	202	192	123	402	1806	1513	247	1613	1226	149	1655	72	49	50	67	90
44764c0def226cae9fa2ba4108d8fe7f	89	246	72	98	3625	268	184	170	411	3230	0	53	0	38	49	79	1860	55	482	30	60	2247	27	21	14	20	46
9150d9c4a52d048a4fefab3a3a529736	20	209	30	69	3549	56	64	53	251	3558	0	55	0	49	27	57	555	35	233	0	0	1162	11	18	25	35	47
6e7e34a2a7e2492b3be80f132792107d	191	148	105	97	838	188	397	383	265	598	63	394	54	521	0	3242	945	0	224	613	154	652	251	307	777	286	270
d2b5c4c995e698cb79dc0aba49633943	0	0	0	13403	0	0	0	0	0	0	0	0	0	0	0	0	0	0	0	0	0	0	0	0	0	0	0
f9292c7deba76a683ef308d9cfc0e611	0	0	0	0	0	1	0	0	0	0	0	1943	0	2943	0	0	0	0	0	0	0	0	617	313	0	102	1117
daac289f1adbc63bf20fa8f4ad419b56	0	0	0	0	0	0	0	0	0	0	0	0	0	0	0	0	0	0	0	10157	0	0	0	0	573	0	0
983ea78b5930b60e41f4ef9e99018d58	0	0	0	0	0	0	0	0	0	0	6493	0	0	0	0	0	0	0	0	0	0	0	0	0	0	0	0
7a16347dbae0efa6f5b8db36cf947992	283	0	291	26	148	403	408	388	0	232	0	19	0	14	68	156	143	0	371	125	22	143	8	12	0	0	0
63fe75d8e176d23cdad3a5a152da1639	11	0	0	14	14	0	0	0	5	0	2085	0	1574	0	0	31	14	0	38	0	58	15	0	0	0	0	0
3efe4dc6bcf460996695ab67e093022b	0	0	0	28	0	0	0	0	0	0	0	0	2082	0	0	0	0	0	0	0	0	0	0	0	0	0	0
79a24f3b02f218ebec4b287b1f541ab1	0	27	0	0	0	3	0	9	0	0	0	33	11	1133	0	0	0	0	0	0	0	413	0	0	30	20	234
96f49b6e283440faf33c9195a3add488	0	9	32	12	94	0	0	20	36	32	0	13	0	11	0	24	885	0	22	38	10	404	0	0	0	38	0
5c995b6b66bf49ab3875e68d82b00020	0	0	0	0	0	0	0	0	0	0	0	0	0	0	0	305	1555	0	0	0	0	0	0	0	0	436	0
b6f9a3893665007113b7611d886936b0	16	0	0	0	0	0	0	0	0	0	0	32	0	31	0	0	0	0	0	0	0	996	0	0	0	0	0
ae6d29fb13c04b3b3dc4ca3d3d72d65f	6	0	0	0	102	0	9	0	13	0	0	5	0	0	0	11	561	0	14	10	0	468	0	0	0	0	13
9c7387d12e28439104abac3a0d828198	0	0	0	0	0	0	0	0	0	0	646	0	475	0	0	0	0	0	0	0	0	0	0	0	0	0	0
7cef113149595f590f48181a9477d303	0	0	0	0	0	0	0	0	0	94	0	222	0	172	0	108	80	0	0	0	0	0	115	49	0	181	119
d9655609d573c699b98b0b2a0101fb6c	21	192	0	17	76	0	0	0	32	0	0	0	2	0	88	450	350	154	16	11	4	8	0	0	0	16	0
d94f6c72708d27b3e15a297d2fab16c5	15	15	15	0	71	9	4	49	24	73	0	9	0	5	6	111	301	0	28	10	0	211	0	0	0	0	5
2b0656ab0e4323cfb27fb74c905745a8	0	0	0	0	0	0	0	0	0	0	0	415	0	544	0	0	0	0	0	0	0	0	0	0	0	0	0
a1c19fc68ae180f3e2c4bd2d8d438624	0	0	0	0	0	0	0	0	0	0	729	0	280	0	0	0	0	0	0	0	15	13	0	0	0	0	0
8f0e9bb7967e2f229f85231e6c1011a9	11	29	0	0	0	0	0	0	10	0	0	0	698	0	39	0	0	40	15	14	0	11	0	0	0	0	0
dea0ad84cda2cbbb0f41aedcd69f5de6	0	0	0	67	0	0	0	0	0	0	983	0	0	0	0	0	0	0	0	0	0	0	0	0	0	0	0
48bf1dd31e8e3c827b5c39e6f89d052b	0	0	0	0	58	0	0	0	4	0	0	0	206	0	0	0	636	23	8	153	15	0	0	0	0	0	0
065e353da84e2a379b76bd73a27634ae	0	0	0	0	0	0	0	0	0	0	0	0	770	0	0	0	0	0	0	0	0	0	0	0	0	0	0
2d59e1e38880bdc8ea5eb43a0d93e53e	21	16	0	28	0	7	0	3	8	10	269	24	208	54	20	25	40	54	0	6	9	36	14	14	57	0	14
a6afdf54dccda96e930344588ad32358	0	7	0	0	0	0	0	0	6	0	364	0	416	0	12	0	0	14	0	0	16	3	0	0	0	29	0
10f36d3e03e691cba45a3fcee97d871e	196	0	0	144	0	0	0	0	151	0	0	0	0	0	0	128	0	0	0	0	0	187	0	0	0	0	0
a6aa57342a0e90277525e0d6571e0ca8	41	0	22	0	0	19	0	26	0	0	0	120	0	104	94	0	0	118	0	0	0	46	47	37	76	0	105
375aa8eba03662c8622638462c47243c	36	0	0	27	11	0	0	0	17	8	0	0	414	18	0	0	0	0	0	0	18	91	0	0	0	0	0
cffe73f808b9edb52cb71ec53292ea0a	0	278	4	0	0	0	0	0	0	0	0	0	0	0	324	0	0	343	0	108	0	0	25	0	0	161	0
817173e52f3d44c7290a322ee9f2ca71	31	0	0	0	0	0	1	0	0	0	0	0	475	0	0	0	0	0	15	0	37	18	0	0	0	0	0
f9081b7e178e50c6c01405ac034f4e12	0	84	0	0	204	0	48	23	22	72	0	0	0	10	0	12	14	10	8	0	0	110	0	0	0	0	0
c0be0718ab9f164a49b613d028f53a24	0	0	68	0	0	2	0	272	0	77	0	0	0	12	0	0	0	0	0	0	0	0	4	0	5	6	0
aec9af7b42586fabf030dfc992500219	35	22	0	17	38	30	0	27	20	70	0	7	0	0	0	119	184	0	0	85	0	15	0	0	3	0	0
7b4f2b39892fd5985c5c0c215b0b031c	0	374	0	0	0	0	0	0	308	0	0	0	0	0	0	0	0	0	0	0	0	0	0	0	0	0	0
c1605406b722e8bc8f5965b579889ddd	95	56	0	62	31	0	0	0	75	0	0	130	0	0	0	99	50	0	0	0	0	74	0	0	0	0	0
6dbc19a2bc20dbea1b3164d0ca379ee1	15	0	0	0	97	0	39	7	18	90	0	14	15	0	12	37	88	0	19	59	8	17	14	0	8	0	12
e57a928abffd8706e607cf8a3a6944ef	102	42	0	51	0	0	0	0	0	0	0	71	18	0	83	78	33	225	0	0	0	24	0	0	0	29	0
f8033f26312c5bd3513538adc3e051cf	10	0	0	10	0	1	0	0	7	0	0	7	0	0	0	17	0	24	2	5	0	337	1	0	0	18	0
3a2966143c65a759e8ec93ba6ab21cea	0	0	0	0	0	0	0	0	0	0	586	0	0	0	0	0	0	0	0	0	0	0	0	0	0	0	0
e09dc8c12c3e842e3186e64f2b198e83	48	24	0	0	54	13	0	28	0	73	0	0	0	0	0	70	174	0	0	37	0	20	0	0	0	0	0
0c93a876584b9d45318b4eb3f0e85912	12	0	0	0	0	0	0	0	0	0	278	0	197	0	0	0	0	0	5	0	7	0	0	0	0	0	0
a5143a0caa8342e767b72da102701334	0	0	214	0	0	0	0	24	0	130	0	33	0	0	0	0	0	0	0	0	0	0	0	10	0	0	15
ea44c309f809be59a592e50297b82862	0	0	0	0	0	0	0	0	0	0	0	0	396	0	0	0	0	18	13	0	0	0	0	0	0	0	0
b63caa7653c5b4b1f2a911515a2edbe4	0	0	0	0	0	0	0	0	0	0	0	0	389	0	0	0	0	0	0	0	0	0	0	0	0	0	0
e3f0b44d0eeceb2703adfa3a839fcccc	221	0	0	0	0	0	0	0	0	0	0	0	0	0	0	0	0	0	0	0	0	92	0	0	0	237	0
9363e9c6d17473a69b8aad4bf4627e8b	5	0	0	0	0	0	0	0	1	0	218	0	203	0	0	5	0	0	2	5	8	0	0	0	0	0	0
84674f3bd9c4c31b29bc281142f3a584	37	20	24	0	0	37	40	40	45	10	0	0	0	0	0	4	0	0	66	35	0	4	2	0	0	0	0
f1de36fb1d5b0e1ab4d0a417209df7fa	68	0	0	46	32	0	0	0	36	0	0	70	0	0	0	85	30	0	0	0	0	29	0	0	0	0	0
0a972cd0385bc19245a1c608015cc26a	0	0	194	0	0	17	0	0	0	127	0	0	0	11	0	0	0	0	0	0	0	0	0	0	0	0	0
7e39d4e10dd386f37309da167c69e612	0	0	0	0	0	0	0	0	0	0	0	0	0	343	0	0	0	0	0	0	0	0	0	0	0	0	0
3e83b961726f3df58bf2c7709b492385	0	0	21	0	0	1	0	5	0	10	0	55	63	34	23	34	0	0	0	24	0	10	39	20	0	0	38
a7be79f9dcf56a9bdb137f24447f29ae	0	0	0	0	0	0	0	0	4	0	139	0	183	0	0	0	1	0	0	0	0	3	0	0	0	0	0
dfaa10b5c8a08aec81ee5e8471c42b2e	36	26	0	0	17	0	0	0	44	0	0	71	0	0	0	46	54	0	0	0	0	24	0	0	0	0	0
fd71965c3787a72ed4bf296a757caf38	0	97	0	0	0	0	0	0	0	0	0	221	0	0	0	0	0	0	0	0	0	0	0	0	0	0	0
8a74c70e8de5f6290bcd382cbb22a7cb	0	0	25	0	0	5	0	13	0	6	0	61	0	53	0	0	0	0	0	0	0	0	36	36	28	0	63
5dbf3a4ea08b0f2a207bdb8cfe1118db	0	0	0	0	3	0	0	0	0	0	0	7	78	92	0	0	0	0	0	0	0	0	0	0	0	215	30
7f9512cbbae720b2d0a18c0cfa4b3e26	0	0	0	0	0	0	0	0	0	0	201	0	143	0	0	0	0	0	0	0	0	0	0	0	0	0	0
685141efc45ed2afa7b3997cf1d030ca	0	0	0	0	0	0	0	0	0	0	51	0	183	0	0	0	0	0	0	0	0	42	0	0	0	0	0
aa283095df1ceed2184d50e0fea183e7	41	24	0	90	0	0	0	0	14	0	0	87	0	0	0	31	9	0	0	0	0	44	0	0	0	0	0
a1ec9ed73114fbcd474c43108e019bcc	19	2	0	0	0	0	0	0	0	0	85	0	212	0	0	4	0	0	0	0	0	0	0	0	0	0	0
b5389a6ecffe410e594a5e5a0f13e266	0	0	0	0	12	0	0	0	0	9	0	0	0	0	36	145	185	0	0	0	32	0	0	0	0	0	0
966ce2c7417174aa052a4ded447b87aa	0	0	0	0	0	0	0	0	0	0	0	0	0	0	0	0	0	0	0	0	0	0	0	0	283	0	0
28cd250398fbb55c50df9dd6472f9d90	0	0	8	0	29	34	0	24	0	79	0	12	0	0	0	0	18	0	0	89	0	0	0	0	0	0	0
ba3d6a94dcd46c26992fd22c8b0a1483	0	0	0	0	0	0	0	0	0	0	0	263	4	0	0	0	0	0	0	0	0	12	0	0	0	0	0
b7148c5ccee656db4523e3da158b0d70	0	0	0	0	34	0	0	0	6	0	0	0	0	0	0	25	62	82	0	0	82	100	0	0	0	0	0
4ca07c369f283f346828dad87bdf9265	0	0	0	0	0	0	0	0	0	0	0	0	0	0	0	0	0	643	0	0	0	0	0	0	0	0	0
28da107e90ae3eb144c19afa3fb193a6	27	0	0	0	0	5	0	0	0	0	142	0	100	0	0	0	0	0	0	0	17	0	0	0	0	0	0
f281032633ab5f7937b70d6006ea64b6	14	0	0	0	0	0	0	0	0	0	0	0	0	8	96	0	32	105	0	68	102	14	0	0	0	82	0
e3e2e35409c3e74b77f52d46f8fe1b4e	19	32	0	32	16	0	0	0	25	0	0	51	0	0	0	26	25	0	0	0	0	18	0	0	12	0	0
c1ad43380979c5eda3911a076a7e0e49	50	0	0	0	0	0	0	0	0	0	0	72	0	0	0	47	35	0	0	0	0	32	0	0	0	0	0
3ae1a77f484cd9456c32b2d68c409861	45	19	0	67	4	0	0	0	0	0	0	64	0	0	0	37	0	0	0	0	0	32	0	0	0	0	0
9711d8c1e71ab5489a806d4e6f5c61c0	0	18	0	0	35	0	0	0	0	0	0	0	4	0	46	95	77	0	16	0	0	6	0	0	0	9	0
e7743ed47ec7a0b1c9357bf13b55bdee	69	0	0	0	0	0	0	0	0	0	0	0	128	0	0	0	0	0	0	0	0	0	0	0	0	0	0
835fcfe947e8ef866906915b237d43fe	228	0	0	0	0	0	0	0	0	0	0	0	0	0	0	0	0	0	0	0	0	0	0	0	0	0	0
9ee022816949c9370608bbf2c2ab2b9d	0	11	0	0	0	0	0	0	0	0	0	0	80	0	0	105	34	0	0	0	0	0	0	0	0	25	0
866731e705bf7002d0498bb57960dc03	0	0	0	0	0	0	0	0	0	0	0	123	0	5	0	0	0	0	0	0	0	0	0	0	0	135	4
528595398fc7a1ffecb6e47643054c68	36	0	0	104	0	0	0	0	0	0	0	46	0	0	0	21	10	0	0	0	0	19	0	0	0	0	0
8c8424f6ebe88dd7ea00ca1a5f7c2ef1	0	0	0	0	22	0	0	0	0	0	0	0	0	26	0	0	75	0	0	0	0	34	0	0	0	0	53
462d55cfffbb6eb5755326a22908666b	0	0	0	0	0	0	0	0	0	0	0	0	182	0	0	0	0	0	0	0	0	0	0	0	0	0	0
bd24217ad56fa5f022459042091b7b00	12	17	0	0	24	9	6	12	0	14	0	0	19	0	0	28	36	0	0	26	0	25	0	0	0	0	0
90fa4155afe10a8bf292087e30b04e42	0	0	108	0	0	0	0	8	0	65	0	0	0	0	0	0	0	0	0	0	0	0	0	0	0	0	0
cb745b593dd4040185694c320759c55e	0	0	0	0	0	0	0	0	0	0	0	0	173	0	0	0	0	0	0	8	0	0	0	0	0	0	0
310a69a0550b628f55b2065cf1f19c00	0	0	0	0	0	0	0	0	0	0	0	0	0	0	0	222	0	0	0	0	0	0	0	0	0	0	20
1c0fb511279b275eb743f44631f95edb	0	0	0	0	0	0	0	0	0	0	0	0	176	0	0	0	0	0	0	0	0	0	0	0	0	0	0
13c3de1ac62998df89179ccb8fa75a97	0	0	0	0	0	0	0	0	0	0	0	0	0	0	0	0	0	0	0	0	0	0	0	0	202	0	0
0929006f32001759315313f87265c0d9	0	0	0	0	0	0	0	0	6	0	0	0	94	0	0	0	0	0	0	0	0	1	0	0	0	135	0
70daa4d55b6dcc12d72f631d7329d41b	0	8	0	0	0	2	0	0	0	0	0	0	108	22	0	14	23	0	4	0	0	0	15	0	9	0	0
ba5085fb7e23e947dcac13e11ad23b16	0	0	0	0	0	0	0	0	0	0	0	0	0	0	0	250	0	0	0	0	0	0	0	0	0	0	0
d4ef6ed796b161b0c6339d4155cfc989	0	0	0	0	0	0	0	0	0	0	0	0	0	0	0	0	0	425	0	0	0	0	0	0	0	0	0
f7b9ff392f70312fe40cff11c83bff4c	18	27	0	26	13	0	0	0	32	0	0	35	0	0	0	26	16	10	0	0	0	11	0	0	0	0	0
834215b88e78a6c43fdc505d01d800da	0	0	0	0	0	0	0	0	0	0	219	0	0	0	0	0	0	0	0	0	0	0	0	0	12	0	0
dffab31d74df38080b888d04a0aa67bb	40	0	0	0	0	0	0	0	4	0	7	9	0	0	0	42	0	0	2	24	0	26	9	0	10	35	0
c6576ef8a5e7eef086b58c826411d8fb	0	0	0	0	4	0	0	0	3	0	60	0	101	0	0	0	0	15	0	0	0	0	0	0	0	0	0
272dd64ad5c68cbc33c5ef70cb00d3eb	0	0	0	0	0	0	0	0	0	0	0	0	0	0	0	0	0	381	0	0	0	0	0	0	0	23	0
938bf3f1e933d4cb75edbb84fc8a7a45	0	0	0	0	0	0	0	0	0	0	107	0	74	0	0	0	0	0	0	0	0	0	0	0	0	0	0
53bf1166ad0f26256f69751fc60889dd	10	0	0	0	0	0	0	0	0	0	96	0	86	0	0	0	0	0	0	0	0	0	0	0	0	0	0
75d1be315b49353570258d9c667bb6f8	16	0	0	0	0	6	12	10	4	28	0	0	0	0	0	34	35	0	0	0	0	8	0	0	0	0	0
1202c152d3d1b4f927adc44fd24034c9	19	26	0	28	10	0	0	0	24	0	0	37	0	0	0	29	10	0	0	0	0	14	0	0	0	0	0
46a7a8638bf51d106852673fda6ca4da	132	24	0	0	0	0	0	0	0	0	0	0	0	0	0	0	0	0	0	0	0	33	0	0	0	0	0
ac5c975ec1f79013bc51bad091d4e788	25	0	0	33	4	0	0	0	8	0	0	39	0	0	0	62	13	0	0	0	0	3	0	0	0	0	0
34c6805a78e2497adab90dd36731f8db	13	21	0	48	15	0	0	0	12	0	0	29	0	0	0	20	10	0	0	0	0	11	0	0	0	0	0
f78c4faedd1af4f7dcee372489d4ea0a	0	0	0	0	0	0	0	0	0	0	0	0	129	0	0	0	0	0	0	0	10	0	0	0	0	0	0
1bdb8d325bc9a1e8409dd892072b0edb	0	0	0	0	83	0	0	0	0	59	0	0	0	0	0	0	0	0	0	0	0	0	0	0	0	0	0
b0c36481db2b66eb2818c47fad5a8103	19	0	0	37	0	0	0	0	16	0	0	24	0	0	0	25	11	0	0	0	0	27	0	0	0	0	0
e62c367a50310bd346c093eb6c0526d5	0	0	0	193	0	0	0	0	0	0	0	0	0	0	0	0	0	0	0	0	0	0	0	0	0	0	0
d4ae5ba4ca215208e612ab233b2c9e47	19	0	0	34	0	0	0	0	0	0	0	55	0	0	0	17	0	0	0	0	0	17	0	0	0	0	0
30d65881e0e97e05751b8e942f7e4944	0	5	0	0	0	0	0	0	0	0	0	13	0	13	0	65	10	0	0	58	0	14	0	0	0	0	0
3b8b09c7361d73db72805f22db306de5	0	0	7	0	16	3	9	2	0	7	0	10	0	0	0	26	18	0	0	33	0	0	0	0	7	0	12
b6333709dd90e9ebf3d1b9708d0af0f7	141	0	0	0	0	0	0	0	0	0	0	0	0	0	0	0	7	0	0	0	0	0	0	0	3	11	0
c7b12dc7a66833d4b4044a1d175504a3	0	2	0	0	0	0	0	0	0	0	0	0	111	0	8	0	0	0	0	0	9	0	0	0	0	0	0
a888c697d655c4363a1dc0ff2a68504f	45	0	0	0	0	31	0	3	0	5	0	0	0	0	0	0	0	0	0	10	0	8	20	0	0	0	0
aebd6d012baa8d1e96f7b61598e58e7a	21	0	0	0	0	5	0	0	0	0	0	3	98	0	0	0	0	0	0	0	0	3	0	0	0	0	0
ebdc92e3672e2b8fe5438c14f297a13d	19	0	0	60	0	0	0	0	4	0	0	25	0	0	0	7	0	0	0	0	0	13	0	0	0	0	0
008e57ef847c8373e4549228eae436ef	0	0	0	0	0	0	0	0	0	0	103	0	38	0	0	0	0	0	0	0	0	0	0	0	0	0	0
d9da26f29b8a9cf65f2377b91abf6527	24	14	0	0	0	0	0	0	0	0	72	0	32	0	0	0	0	0	0	0	0	0	0	0	0	0	0
cba246e07c7ef5a6ca38dea6e0a2dd49	0	0	6	0	0	0	0	5	0	6	0	13	0	20	0	0	0	0	0	0	0	0	15	14	17	0	14
d895fc8122da5c07cc2ed44a817da630	0	0	0	0	112	0	0	0	0	0	0	0	0	0	0	0	0	0	0	0	0	0	0	0	0	0	0
f790df8f3430c28e32a61b64462c95c8	0	0	56	0	0	0	0	5	0	41	0	0	0	0	0	0	0	0	0	0	0	0	0	0	0	0	0
fefde28c4d8724d685641da4eee5c727	0	0	0	0	0	0	0	0	0	0	156	0	0	0	0	0	0	0	0	0	0	0	0	0	0	0	0
18439c2eaf362f2ee1264e9912a8d02f	0	0	0	0	0	0	0	0	0	0	150	0	0	0	0	0	0	0	0	0	0	0	0	0	0	0	0
972a2e108a33e2831060de433044e397	0	0	0	0	0	0	0	0	0	0	0	0	120	0	0	0	0	0	0	0	0	0	0	0	0	0	0
a1d0c0c36a43a6af63bb56a032446176	0	0	0	0	0	0	1	0	0	0	0	8	22	27	0	0	0	13	0	0	0	7	0	0	35	0	19
34825928d511990ab442f8ff062f3776	7	0	0	0	0	0	0	0	0	0	0	0	109	0	0	0	0	0	0	0	0	0	0	0	0	0	0
3fae10dad58c7166783f822bc86d72f8	0	0	4	0	28	0	0	0	0	0	0	8	0	3	0	66	24	0	0	6	0	0	0	0	6	0	0
5e337129c3bff737df09be27d0c90977	0	0	0	0	0	0	0	0	0	41	0	0	65	0	0	0	0	0	0	0	0	0	0	0	0	0	0
d72560d7f84c7830da4a121198df3bea	0	0	0	0	0	0	0	0	0	0	0	0	87	0	0	0	0	0	0	0	0	0	0	0	0	0	0
54db235fc12323efedd09f2b842793d1	12	0	0	0	0	0	0	0	6	0	0	0	0	0	29	0	54	92	0	0	0	0	0	0	0	0	0
d3a461f4b8d72e407b9385fc8c510059	0	0	0	0	0	0	0	0	0	0	0	0	90	0	0	0	0	0	0	23	0	0	0	0	0	0	0
ef6701d5dd92d2e95483652f41e670a7	16	0	0	0	0	0	0	0	0	0	0	12	0	0	0	0	0	0	0	90	0	28	0	0	0	0	0
f3faf57317c3835b4733e5cd764ef2af	0	0	0	0	0	0	0	0	0	0	46	0	70	0	0	0	0	0	0	0	0	0	0	0	0	0	0
d8f0d5ffa8dbe8e162bc893ee333f52a	0	0	0	0	0	0	0	0	0	0	0	0	101	0	0	0	0	0	0	0	0	0	0	0	0	0	0
8c0433586c363454ff8fdd77c9f70757	6	0	14	0	82	0	0	0	12	0	0	0	0	0	0	0	0	0	0	0	0	0	0	0	0	0	0
3b125f24bdef27575534313a2f625269	0	0	0	0	0	0	0	0	0	0	0	0	96	0	0	0	0	0	0	0	0	0	0	0	0	0	0
470fc4a72e3fff8f197b2b56a287a6b6	0	0	0	0	0	2	0	7	0	0	0	22	0	28	0	0	0	0	0	0	0	0	21	15	13	0	16
74114cb16f435a701e76c195e5493fd9	0	0	0	0	0	0	0	0	0	0	0	0	85	0	0	0	0	0	0	0	0	0	5	0	0	0	0
fe4b8da09856bc025cea0919d42fbe60	0	3	0	0	0	0	0	0	0	0	46	0	67	0	0	0	0	0	0	0	0	0	0	0	0	0	0
496d593cc61e52c031fca879facf772e	0	0	0	0	0	0	0	0	0	0	110	0	9	0	0	0	0	0	0	0	0	0	0	0	0	0	0
e3549e26f7a7d1ef49c4fb52118b7065	0	0	0	0	0	0	0	0	0	0	0	0	64	0	0	0	0	0	0	0	0	19	0	0	0	0	0
b7598f69cb99b5eaccaec46daaad04ba	0	11	0	0	0	0	0	0	0	0	55	0	38	0	0	0	0	0	0	0	0	0	0	0	0	0	0
0b6423f95e525d1f23dec538d8169fb6	0	0	0	0	42	0	0	0	42	0	0	0	0	0	0	0	0	0	0	0	0	0	0	0	0	0	0
3a7cc0976869ad6934c7035ec96aaa1e	0	0	0	0	0	0	0	0	0	0	69	0	26	0	0	0	0	0	0	0	0	0	0	0	0	0	0
bc12178107a89e6acd945026a0f4cea8	19	32	0	0	17	0	0	0	0	0	0	0	0	0	0	32	24	0	0	0	0	0	0	0	0	0	0
7163cc8ac40c9589b08b36107b1e85c1	0	0	0	128	0	0	0	0	0	0	0	0	0	0	0	0	0	0	0	0	0	0	0	0	0	0	0
68ac8e06a1ad9f7d43025be5e6294a2f	0	0	0	0	0	0	0	0	0	0	102	0	0	0	0	0	0	0	0	0	0	0	0	0	0	0	0
74ad8ad8ad1b048c75bbe07663152684	0	0	0	0	0	0	0	0	0	0	114	0	0	0	0	0	0	0	0	0	0	0	0	0	0	0	0
1181ad20d7eee958e20a336db2e24a7b	0	0	0	0	0	0	0	0	0	0	0	0	0	0	0	0	0	0	0	0	0	0	0	0	94	0	0
8679f565f7fd4ad9a5a6b57732c4e7ac	0	0	0	0	0	0	0	0	0	0	52	0	41	0	0	0	0	0	0	0	0	0	0	0	0	0	0
bd86481a8319ac495579e0275a021e3f	0	0	0	0	0	0	0	0	0	0	0	0	0	0	0	0	0	209	0	0	0	0	0	0	0	0	0
3192ba15e5945517a4d533a88cca52b5	11	0	0	7	0	0	0	0	5	0	0	12	0	0	0	44	0	0	0	0	0	11	0	0	0	0	0
a0b025e2b9ea09efe585527183c40c16	0	0	0	0	0	9	0	11	0	26	0	8	0	0	0	0	0	0	0	27	0	0	0	0	8	0	0
ba76f6f38ff7a3f053376e5e73c96872	0	0	0	0	0	0	0	0	0	0	0	0	70	0	0	0	0	0	0	0	0	0	0	0	0	0	0
4fb95fe07123639fc8fce8313268b842	0	0	0	0	0	1	0	6	0	58	0	0	0	0	0	0	0	0	0	0	0	0	0	0	0	0	0
375b74c24b8057714ce2583b15649ffd	0	0	0	0	0	0	0	0	0	0	0	0	83	0	0	0	0	0	0	0	0	0	0	0	0	0	0
eb4b42b5584805a5bb48b65b89e2f879	93	0	0	0	0	0	0	0	0	0	0	0	0	0	0	0	0	0	0	0	0	0	0	0	0	0	0
0d46e60c6cf5670d42ccb50c64eee834	0	0	0	0	0	3	0	0	0	0	54	8	23	0	0	0	0	0	0	0	0	0	0	0	0	0	0
e539cc2ee14a922106b91ad85d3edd11	0	0	0	0	0	0	0	0	0	0	0	0	0	0	62	0	0	0	0	39	70	0	0	0	0	0	0
8148db854216c391f2a26e222c857c57	0	0	0	0	0	0	0	0	0	0	61	0	23	0	0	0	0	0	0	0	0	0	0	0	0	0	0
676fc4737fe0ee316ef93ca19841985c	0	0	0	0	0	0	0	0	0	0	18	0	77	0	0	0	0	0	0	0	0	0	0	0	0	0	0
d18c1dbfb81c67d55df21aa6f336bcad	0	0	0	0	0	0	0	0	0	0	0	0	0	0	0	0	0	0	0	0	0	0	0	0	0	182	0
e30882f8fcf81e5c48126f0b887495ef	0	0	0	0	0	0	0	0	0	0	0	0	54	20	0	0	0	0	0	0	0	0	0	0	0	0	9
913f2fdb2ab9cde11992913e413f7f4f	0	0	0	0	0	0	0	0	0	0	0	0	0	0	0	0	0	0	78	0	0	0	0	0	0	0	0
2f293c82b5972f61189cdedde5df14f9	0	0	0	0	0	0	0	0	0	0	12	0	80	0	0	0	0	0	0	0	0	2	0	0	0	0	0
f209e8793d2ee45f638a525034e318c9	0	0	0	0	0	0	0	0	0	0	0	0	70	0	0	0	0	0	0	0	0	0	0	0	0	0	0
f8ba1ed7c7e97ba4bc73988fd9e676f0	0	0	0	0	0	0	0	0	0	0	0	0	68	0	0	0	0	0	0	0	0	0	0	0	0	0	0
9a4d84f66f157509206ff2db23dbcd18	10	19	0	0	0	0	0	0	0	0	0	0	43	0	0	0	0	0	0	0	0	5	0	0	0	0	0
5ecb3a3106d61f12c776211d97982861	0	0	0	0	0	0	0	0	0	0	108	0	0	0	0	0	0	0	0	0	0	0	0	0	0	0	0
cf4019f8f7f87b7a91e677ecc0632b1a	0	0	0	0	0	0	0	0	0	0	67	0	14	0	0	0	0	0	0	0	0	0	0	0	0	0	0
6c4db225af5e5091b2b7722403b3ddf1	0	0	0	0	0	0	0	0	0	0	39	0	30	0	0	0	0	0	0	0	0	0	0	0	0	0	0
10a1da9a4b30f2c8d4fefd8940f2bce0	0	0	0	0	0	0	0	0	0	0	55	0	21	0	0	0	0	0	0	0	0	0	0	0	0	0	0
0260b0863905beadec8a6d706bf1f856	10	0	0	0	0	0	0	0	0	0	0	16	15	0	0	39	0	0	0	0	0	0	0	0	0	0	0
4fca83ffd26e3f5e8b81256c6d9bf018	0	0	44	0	0	0	0	0	0	21	0	0	0	0	0	0	0	0	0	0	0	0	0	0	0	0	0
1d157676d1f66a2b8775d2f14656c385	0	0	0	0	0	0	0	0	0	0	0	0	67	0	0	0	0	0	0	0	0	0	0	0	0	0	0
78977ccc1261057266bdfb97d2a79839	0	0	0	0	0	0	0	0	0	0	36	0	34	0	0	0	0	0	0	0	0	0	0	0	0	0	0
40838a73b50eebec32b1ddce6f3b1c4b	0	0	0	0	12	0	0	0	0	0	0	0	0	0	0	6	27	54	0	0	0	12	0	0	0	0	0
ac8fe018ef2f98cf0437ee34c5757b38	0	0	0	0	0	0	0	0	0	0	30	0	31	0	0	0	0	0	0	0	0	0	0	0	0	0	0
df0b0a286343592705c9bbaa9830179d	0	0	0	0	0	0	0	0	0	0	34	0	36	0	0	0	0	0	0	0	0	0	0	0	0	0	0
955b3991a197ba1c41294d0ecef48a07	0	0	0	0	0	0	0	0	0	0	0	0	0	0	0	0	0	0	0	0	0	52	0	0	0	0	0
12901af81ecd7477c12e5afcbb6b6fb6	0	75	0	0	0	0	0	0	0	0	0	0	0	0	0	0	0	0	0	0	0	0	0	0	0	0	0
151cac3f0be56225936914f2428d8e84	0	0	0	0	24	0	0	0	0	0	0	0	0	0	0	0	0	0	19	0	0	20	0	0	0	0	0
12820f8dc28b39900b4dbe71a4a0fd20	0	0	0	0	0	10	0	0	3	27	0	12	0	0	0	0	0	0	0	0	0	0	0	0	0	0	0
f2c795fb9cfcdd1da0605aa3db6ea2dc	0	0	0	0	0	0	0	0	0	0	39	0	31	0	0	0	0	0	0	0	0	0	0	0	0	0	0
276d3f811789fa7888c9ab6664343ca1	0	0	0	0	0	0	0	0	0	0	0	35	0	0	0	0	0	0	0	36	0	0	0	0	0	0	0
26e6e4ccce97b6079c584eef0f85a7ef	0	13	0	16	0	0	0	0	1	0	0	15	0	0	0	7	8	0	0	0	0	1	0	0	0	0	0
68365bf52c252e8e6c7f63bf6cfe50a7	0	0	0	0	0	0	0	0	0	0	85	0	0	0	0	0	0	0	0	0	0	0	0	0	0	0	0
7ea6714df53065e4bb30f60f9ed5f765	0	0	0	0	0	0	0	0	0	0	0	0	0	0	0	14	0	130	0	0	0	0	0	0	0	0	0
4e54d196f0129b0c52cd8eaf4ebc0ca1	44	0	0	0	0	0	0	0	0	0	0	0	0	0	0	0	0	0	0	0	0	13	0	0	0	15	0
0a0d79b52708e8f69425a1bb1b51b711	0	0	0	4	0	1	0	2	0	3	0	0	0	0	0	0	0	0	0	13	0	4	4	0	21	0	10
aafc5d9ef44fc66dc94d254ee058b954	0	0	0	0	0	0	0	0	0	0	0	0	57	0	0	0	0	0	0	0	0	0	0	0	0	0	0
532a07437b6b9d838b92adfea3eda699	0	0	0	0	0	0	0	0	0	0	0	0	49	0	0	0	0	0	0	0	0	0	0	0	0	0	0
f11e78d45690c8f0c46d750fa0702d8a	0	0	0	41	0	0	0	0	34	0	0	0	0	0	0	0	0	0	0	0	0	0	0	0	0	0	0
281a5dec9627156f86b0834721ab54c0	0	17	0	0	0	0	20	0	0	0	0	0	0	0	0	0	0	0	26	0	0	5	0	0	0	0	0
23841bbe201a0c6a456aa7fe01d6dd7d	0	0	0	0	0	0	0	0	0	0	77	0	0	0	0	0	0	0	0	0	0	0	0	0	0	0	0
ed0d5c6545ff4ab919cc167b72de36c1	28	0	0	0	0	15	0	0	2	0	0	0	0	2	0	0	0	0	0	4	0	0	11	0	0	0	0
cee56dd2e1d3691659d5230eaac05678	17	0	0	0	0	0	0	0	4	0	0	17	0	0	0	10	0	0	0	0	0	4	0	0	0	0	0
ba7b6d88370ad083c8dfcf58b82bb3a5	0	0	0	0	0	0	0	0	0	0	69	0	0	0	0	0	0	0	0	0	0	0	0	0	0	0	2
579cb3b85576123b2341a8260f66a0d7	23	0	0	0	0	0	0	0	0	0	0	0	36	0	0	0	0	11	0	0	0	0	0	0	0	0	0
157ff3d273e5b0647830c7b6d67441a6	0	0	0	0	0	0	0	0	0	0	77	0	0	0	0	0	0	0	0	0	0	0	0	0	0	0	0
da6b7bf07ccf33cb03bd3fa3dab4e8dd	0	0	0	0	0	0	0	0	0	0	0	0	0	0	0	0	0	138	0	0	0	0	0	0	0	0	0
c473e403d6f88d3c4a80acf537679e1a	6	6	0	12	5	0	0	0	8	0	0	1	0	0	0	14	6	0	0	0	0	3	0	0	0	0	0
163fd88585454f939dc20c59bfc00595	0	0	0	0	0	0	0	0	0	0	46	0	16	0	0	0	0	0	0	0	0	0	0	0	0	0	0
a8d92da02a6430589db5ac8e9f6aef32	0	2	0	0	0	0	0	0	7	0	0	13	0	0	0	0	20	0	0	0	0	7	0	0	0	0	0
32873563983d5375633884f806b1b601	0	0	0	0	0	4	0	0	0	13	0	0	0	9	0	0	21	0	0	0	0	0	14	9	0	0	0
4e26acba774295c3bcfd7c192f66ec7c	0	0	0	0	0	0	0	0	0	0	0	0	60	0	0	0	0	0	0	0	0	0	0	0	0	0	0
7b4bd90e92a1af3f1c4b0109135ad919	0	0	0	0	0	0	0	0	0	0	35	0	26	0	0	0	0	0	0	0	0	0	0	0	0	0	0
aa193b69cd36ea60c6e320a0e6e0818c	0	0	0	0	0	21	0	9	0	0	0	0	0	0	0	0	0	0	0	0	0	0	0	0	0	0	0
f4e808f9ae401ce507d61aea833eabb7	0	0	0	0	0	0	0	0	0	0	24	0	26	0	0	0	0	0	4	0	0	0	0	0	0	0	0
6c4c29aa44e776d0f441a5ea8bdf1bef	0	4	0	0	0	0	0	0	25	0	0	33	0	0	0	0	0	0	0	0	0	0	0	0	0	0	0
b4bfc56588452a9fd77636b94186ef6f	8	0	0	12	0	0	0	0	0	0	0	16	0	0	0	11	4	0	0	0	0	9	0	0	0	0	0
95786cd2164479bbb9b525734538ac65	0	5	0	0	0	0	0	4	0	0	0	0	0	5	0	0	0	24	9	0	0	5	0	0	0	19	8
c9e295113bc10bce56114ec4207e4f00	0	0	0	0	0	0	0	0	0	0	69	0	0	0	0	0	0	0	0	0	0	0	0	0	0	0	0
2aada6c549e780bc01815de73230de80	0	0	0	0	0	0	0	0	0	0	0	0	51	0	0	0	0	0	0	0	0	0	0	0	0	0	0
761281b7e88115eb3f9439917a5c0380	0	0	0	0	0	0	0	0	0	0	0	0	11	0	0	48	0	0	0	0	0	0	0	0	0	0	0
ca5c2428e300584fb8314738ac26610a	0	0	0	0	0	0	0	1	0	1	0	47	0	0	0	0	0	0	0	0	0	0	0	0	0	0	6
6f91bd31bc94537e13b05d247b1a645e	0	0	0	0	7	0	0	0	3	0	0	21	0	0	0	11	0	0	0	0	0	7	0	0	0	0	0
bac5e89e42ac5a7222e5fdeda074af2a	60	0	0	0	0	0	0	0	0	0	0	0	0	0	0	0	0	0	0	0	0	0	0	0	0	0	0
e27b2d0f3b175f6ead13e3531690eabc	0	56	0	0	0	0	0	0	0	0	0	6	0	0	0	0	0	0	0	0	0	0	0	0	0	0	0
fe7755189a17460218fcf19f5a50638a	0	0	0	0	0	0	0	7	0	0	0	0	0	0	32	0	0	0	0	23	30	0	0	0	0	0	0
d62f2a31fe4553e4598b834e64c0aac4	0	0	0	0	0	0	0	0	0	0	0	0	55	0	0	0	0	0	0	0	0	0	0	0	0	0	0
3bd67fc2dad72be5f776959cffdfc4de	0	0	0	0	3	0	0	0	0	0	0	0	0	0	6	0	0	88	0	0	0	0	0	0	0	13	0
121b236b2898b946c3b8def42c70830d	0	0	0	0	0	7	0	6	0	0	0	0	0	0	0	0	24	0	0	0	0	6	0	0	0	0	0
11dec65ce599a07296f72cdbc2c19d97	0	0	0	0	0	0	0	0	8	0	0	15	0	0	0	0	0	0	0	0	0	20	0	0	0	0	0
9aed85eb8e4a1cb067f9745f8b865356	0	0	0	0	0	0	0	0	0	0	55	0	0	0	0	0	0	0	0	0	0	0	0	0	0	0	0
9763c0df662fd75a8f60903c1d26203f	0	0	0	0	0	0	0	0	0	0	28	0	22	0	0	0	0	0	0	0	0	0	0	0	0	0	0
745e06991308dd7f9b625ed71839c2e1	5	0	0	0	0	0	0	0	0	0	0	0	10	16	0	0	0	0	0	0	15	0	0	0	0	0	9
519f448695980b0f540343e7481969e0	0	0	0	0	0	19	0	0	0	0	0	0	0	9	0	0	0	0	0	0	0	0	0	8	0	0	0
fa6bd5102176b1f5f968a06d1ff62ede	0	0	0	0	0	0	0	0	0	0	34	0	16	0	0	0	0	0	0	0	0	0	0	0	0	0	0
ffccd8b1c8ab1dd7271283c2fe7d70d8	0	0	0	0	0	0	0	0	0	0	47	0	8	0	0	0	0	0	0	0	0	0	0	0	0	0	0
5e9adf9391ac86cc0cbda2349a120ccb	0	0	0	0	0	0	0	0	0	0	0	0	0	0	22	0	0	24	0	11	22	0	0	0	0	18	0
63f3b47886ffa4f88bb6edb47fbb3cdc	0	0	0	0	0	0	0	0	0	0	0	0	0	0	19	0	0	18	0	19	18	0	0	0	0	17	0
93f2dc2728d606fe74035b678004ec51	0	0	0	0	0	0	0	0	0	0	52	0	0	0	0	0	0	0	0	0	0	0	0	0	0	0	0
fcf37624d6926a8dcf3a00b23b84eb0a	0	0	0	0	0	0	0	0	0	0	0	0	46	0	0	0	0	0	0	0	0	0	0	0	0	0	0
d017a70be83a251258c61ce8f6d74b9f	0	0	0	0	0	2	0	0	0	0	0	0	0	3	0	0	0	0	0	0	0	0	5	0	25	0	0
c1dae0a5bf97518bbb47e4a13866f803	0	0	0	0	0	0	0	0	0	0	0	0	39	0	0	0	0	0	0	0	0	0	0	0	0	0	0
ed9344021cfc408c88978048c36aa0e1	0	0	0	0	0	0	0	0	0	0	0	0	0	0	0	59	0	0	0	0	0	0	0	0	0	0	0
164406851570e12581d1c1c46287d34c	0	0	0	0	0	0	0	0	0	0	0	0	0	0	0	0	0	101	0	0	0	0	0	0	0	0	0
3ccf149593aaf99d62a0d7fc28f55125	0	0	0	0	0	0	0	0	0	0	0	0	0	0	0	0	0	0	0	0	0	0	18	26	0	0	9
23d38125c0051efe3340ec70778744ac	0	4	0	5	0	0	0	0	0	0	0	0	0	0	0	0	0	49	8	5	7	0	0	0	0	10	0
1cd3c13835a42c49cb07942805ba8695	0	0	0	0	0	0	0	0	0	0	0	0	36	0	0	0	0	0	0	0	0	0	0	0	0	0	0
4b256436a72cffd1eb7726c7577d19e2	0	0	0	0	0	0	0	0	0	0	0	0	38	0	0	0	0	0	0	0	0	0	0	0	0	0	0
db312e11b75a4fe15d48f8f1c084ce2c	0	0	0	0	0	0	0	0	0	0	0	0	42	0	0	0	0	0	0	0	0	0	0	0	0	0	0
d53c848294364cdb0296f0e44d4c7357	0	0	0	0	0	0	0	0	36	0	0	0	0	0	0	0	0	0	0	0	0	0	0	0	0	0	0
8a55fc533a847e8b7534327b1c70b2d5	0	0	0	0	0	0	0	0	0	0	53	0	0	0	0	0	0	0	0	0	0	0	0	0	0	0	0
e51278b40d026fcb975c3605a0504e04	0	0	0	0	0	0	0	0	0	0	20	0	21	0	0	0	0	0	0	0	0	0	0	0	0	0	0
ccf014973df4796cbe2ca4cd7dcae032	0	0	0	0	0	0	0	0	0	0	0	0	41	0	0	0	0	0	0	0	0	0	0	0	0	0	0
22509eeb3fd1ae1171e4a1a9cb39b9d4	9	0	0	0	0	0	0	0	0	0	0	0	25	0	0	0	0	0	0	0	0	0	0	0	0	0	0
d2c2c145ea3c89ebafe4b8f436126beb	0	0	3	0	0	0	0	2	0	0	0	5	0	9	0	0	0	0	0	0	0	0	3	4	3	0	5
24d77cc526cfc564b178573e68322d9b	0	0	0	0	0	0	0	0	0	0	43	0	11	0	0	0	0	0	0	0	0	0	0	0	0	0	0
a39aec34e9e1393423f9fd56745f6faa	0	0	0	0	0	0	0	0	0	0	0	0	41	0	0	0	0	0	0	0	0	0	0	0	0	0	0
885a6c36c553187a8f6bf4f3e2cecad1	0	0	0	0	0	0	0	0	0	0	0	5	28	0	0	0	0	4	0	0	0	0	0	0	0	0	0
a375936013c1676bc8886362b3307f0c	0	0	3	0	0	0	0	0	0	0	0	11	0	10	0	0	0	0	0	0	0	0	0	3	3	0	7
aa978efd42a061d2c281a5887c7079ef	0	0	0	0	0	0	0	0	0	0	0	0	31	0	0	0	0	0	0	0	0	0	0	0	0	0	0
7369f59d225982211b5302d2ce18a67c	38	0	0	0	1	0	0	0	0	0	0	0	0	0	0	0	0	0	0	0	0	0	0	0	0	0	0
ff4d32a11863a792383ba72d78c921ee	41	0	0	0	0	0	0	0	0	0	0	0	0	0	0	0	0	0	0	0	0	0	0	0	0	0	0
17146c3da48d2687eecdde9361977fd2	0	0	0	0	0	0	0	0	0	0	0	0	40	0	0	0	0	0	0	0	0	0	0	0	0	0	0
c8e0a0e80a602fdff2dffccb3d0e6ce6	0	0	0	0	0	0	0	0	0	0	0	0	0	0	46	0	0	0	0	0	42	0	0	0	0	0	0
a5f5071494a15e519c4d0869cb5df868	0	0	0	0	0	0	0	0	0	0	0	0	36	0	0	0	0	0	0	0	0	0	0	0	0	0	0
ba74e09a2156072b65f873ae8c240a0b	0	0	0	0	0	0	0	0	0	0	0	0	36	0	0	0	0	4	0	0	0	0	0	0	0	0	0
61a4ca8ecd87cca6b6289a8515e70329	0	0	0	0	0	0	0	0	0	0	0	0	0	0	0	60	0	0	0	0	0	0	0	0	0	0	0
e3388940e08b874f5bd8b6b8b7320f87	15	0	0	0	0	0	0	0	0	0	0	0	0	0	0	19	0	0	0	0	0	3	0	0	0	0	0
0c3c0c125ebc563c9ab391a0e8ecfd1a	0	0	0	0	0	0	0	0	0	0	0	0	0	0	0	0	0	85	0	0	0	0	0	0	0	0	0
de2dc8d337d1f8a94fd8df83ce60902a	8	0	0	0	0	0	0	0	9	0	0	7	0	0	0	13	0	0	0	0	0	0	0	0	0	0	0
ef1da2b3d08c1cd0b124c597d3d919ec	9	0	0	0	0	0	0	0	0	0	0	0	23	0	0	0	0	0	0	0	0	0	0	0	0	0	0
5e0c81d81ac37cc78e5139d854af9b25	0	0	0	0	0	0	0	0	0	0	0	0	0	0	0	0	8	26	0	0	0	13	0	0	0	0	0
6f8209e99e695d45fb1a8caecb003111	0	0	0	0	0	2	0	2	0	5	0	4	0	0	0	0	7	0	0	0	0	3	6	0	0	0	0
82b90dd1adbeb6dcf8ebce0ba1c8aad8	0	0	0	0	0	0	0	0	0	0	33	0	10	0	0	0	0	0	0	0	0	0	0	0	0	0	0
ce94da08fa5a8d1fdad7f623ccef5171	7	0	0	0	0	0	0	0	0	0	0	0	0	0	23	25	0	0	0	0	0	0	0	0	0	0	0
104cde288df721d5b6aacb9f1dea62fe	8	7	0	0	0	0	0	0	4	0	0	13	0	0	0	6	4	0	0	0	0	0	0	0	0	0	0
4c02c7026bf5a557e6b969f57f737e5c	0	0	0	0	0	0	0	0	0	0	0	0	32	0	0	0	0	0	0	0	0	0	0	0	0	0	0
0b118a4d292c6a03401f5f9f04bf98be	0	0	0	0	0	0	0	0	0	0	0	0	33	0	0	0	0	0	0	0	0	0	0	0	0	0	0
fc0789637a947b39356f76557906f2c2	4	8	0	0	0	0	0	0	4	0	0	6	0	0	0	6	4	0	0	0	0	4	0	0	0	0	0
970780748eb1d98725b1f735231be725	0	0	0	0	0	0	0	0	0	0	0	0	25	0	0	0	0	0	0	0	0	0	0	0	0	0	0
9cec57d60a8035f81390c204391633f9	0	0	0	0	0	0	0	0	0	0	0	0	34	0	0	0	0	0	0	0	0	0	0	0	0	0	0
17334cf79674717a395879b5a007a87c	0	0	0	0	0	0	0	0	0	0	0	0	0	0	0	0	0	80	0	0	0	0	0	0	0	0	0
41e042fd5b133bc2b73f9ded7a828f37	19	0	0	0	0	9	0	0	0	0	0	0	0	0	0	0	0	0	0	0	0	0	0	0	0	0	0
259dd2e07c47860c7767eab303572100	0	45	0	0	0	0	0	0	0	0	0	0	0	0	0	0	0	0	0	0	0	0	0	0	0	0	0
1881422b8dcf331ca1e8ec755c3407bb	0	0	0	0	0	0	0	0	0	0	22	0	10	0	0	0	0	0	0	0	0	0	0	0	0	0	0
4f6bbe5c9c528f80b2f88b678b23e18f	0	0	0	0	0	0	0	0	0	0	0	0	39	0	0	0	0	0	0	0	0	0	0	0	0	0	0
71d03f6f2ac07b773aecee6a21c5e192	0	0	0	0	0	0	0	0	0	0	0	0	0	0	0	0	0	0	0	0	0	28	0	0	0	0	0
7dccf1ee00279b9aef52ac2edd7b4216	0	0	0	0	0	0	0	0	0	0	0	0	0	0	12	0	0	12	0	15	24	0	0	0	0	11	0
7d0d86f4f8fb3e6a72400746eec93057	6	0	0	0	4	0	0	0	0	0	0	0	0	0	12	0	3	9	8	0	0	0	0	0	0	0	0
32052675ed5bb759a2bf0618a22b31eb	0	42	0	0	0	0	0	0	0	0	0	0	0	0	0	0	0	0	0	0	0	0	0	0	0	0	0
4be8aabb721f4e80e86d117a9b7e8022	0	0	0	0	0	0	0	0	0	27	0	0	0	0	0	0	0	0	0	0	0	0	0	0	0	0	0
6524a534ada0f521ae9aea0cad1d5707	0	0	0	0	0	0	0	0	0	0	0	0	24	0	0	0	0	0	0	0	0	0	0	0	0	0	0
0648e4a52766764f8b76662cf3820f72	8	0	0	0	0	0	0	0	9	0	0	0	0	0	0	10	0	0	0	0	0	11	0	0	0	0	0
4c308b7026325adc3951bed80ac37d9f	0	0	0	0	0	1	0	0	0	0	0	7	0	4	0	0	0	0	0	0	0	0	4	0	0	0	9
b893556aa2abd38bff047ea4600bac3a	0	0	0	0	0	0	0	11	0	13	0	0	0	0	0	0	0	0	0	0	0	0	0	0	0	0	0
cc6e0eb7f0e422ce19b522583c480a5e	0	0	0	0	0	0	0	0	0	0	0	0	35	0	0	0	0	0	0	0	0	0	0	0	0	0	0
37edab209277c58532b113db839e3c8b	0	0	0	0	0	0	0	0	0	0	0	0	27	0	0	0	0	0	0	0	0	0	0	0	0	0	0
7538a991b94bc6ef6ec09d9085de55e3	0	0	0	0	0	0	0	0	0	0	0	14	0	0	0	0	0	0	0	0	0	0	19	0	0	0	0
0650692a98640e668cf84d5e1e07973c	0	0	0	0	0	0	0	0	0	0	0	0	27	0	0	0	0	0	0	0	0	0	0	0	0	0	0
953941e879a2eafdc71690b5cf28a623	0	0	0	0	0	0	0	0	0	0	0	0	0	0	15	0	7	0	10	0	17	0	0	0	0	0	0
14d44f453d0263b001d09e82cc5ec2cb	0	0	0	0	0	0	0	0	0	0	0	0	0	0	0	32	10	0	0	0	0	0	0	0	0	0	0
76bc0b6cecde318f9560989d79cd2b80	28	0	0	0	0	0	0	0	0	0	0	0	0	0	0	0	0	0	0	0	0	5	0	0	0	0	0
13fa9c5c404022f44b6df7ec61ea8e06	0	6	0	0	6	0	0	0	4	0	0	0	0	0	0	0	0	0	0	0	0	0	0	0	0	24	0
7fa6142b1ce010ed7ae74e3d3fe3b5e4	0	0	0	0	0	0	15	0	0	0	0	0	0	0	0	0	0	0	0	0	0	0	0	0	0	0	0
a5d0afa9c25e12b491052c0010bfffed	0	0	0	0	0	0	0	0	0	0	21	0	13	0	0	0	0	0	0	0	0	0	0	0	0	0	0
ba6e2afbd56c842cb62f3d9a9a1b18ba	3	5	0	0	0	0	0	0	5	0	0	8	0	0	0	7	4	0	0	0	0	0	0	0	0	0	0
d9f1ad13e442f20bb4e0cc3fd01076cf	0	0	0	0	0	0	0	0	0	0	20	0	8	0	0	0	0	0	0	0	0	0	0	0	0	0	0
263cd68fa3a9bd94e5991de5bd8d6934	0	0	0	0	0	0	0	0	0	0	0	0	0	0	0	0	0	69	0	0	0	0	0	0	0	0	0
cf1a11b7a884098d549d2a62ae17d1c5	0	0	0	0	0	0	0	0	0	0	0	0	0	0	0	0	0	0	0	0	0	0	0	0	0	70	0
aa03c6cd9545df604619a0542efe9f16	30	0	0	0	0	0	0	0	0	0	0	2	0	2	0	0	0	0	0	0	0	0	0	0	0	0	0
dbd03e9a01d3e53d207b0732bce5fe5f	0	0	0	0	0	0	0	0	0	0	0	22	0	0	0	0	0	0	0	0	0	9	0	0	0	0	0
b4f761ac29bbd79b409e10b2e896cb6f	6	4	0	0	0	0	0	0	3	0	0	0	0	0	0	10	1	0	0	0	0	4	0	0	0	0	0
8824a8bfdcb812c462de1d8004b45c15	11	0	0	0	0	0	0	0	0	0	13	0	9	0	0	0	0	0	0	0	0	0	0	0	0	0	0
ccd3c186003243ed6ef436da5e869278	30	0	0	0	0	0	0	0	0	0	0	0	0	0	0	0	0	0	0	0	0	0	0	0	0	0	0
48886b655c84d9d3e7b53d2e4f3a3e90	0	0	0	0	0	0	0	0	0	24	0	0	0	0	0	0	0	0	0	0	0	0	0	0	0	0	0
b8bdb6439180ae61e4e9706d597717a9	0	0	0	0	0	0	0	0	0	0	0	7	0	0	0	0	17	0	0	0	0	0	0	0	0	0	0
4118c16bacd07be1fa20ec379d863c8c	0	0	0	0	0	0	0	0	0	0	0	0	0	0	43	0	0	24	0	0	0	0	0	0	0	0	0
2a95074c7cb673e4f9f34e8e0689bc56	0	0	0	0	0	3	0	11	0	14	0	0	0	0	0	0	0	0	0	0	0	0	0	0	0	0	0
fdb85bf46900d8121ca5a91189a2ba70	0	0	0	0	0	0	18	0	0	0	0	0	0	0	0	0	0	0	0	0	0	0	0	0	5	0	0
863b11635dc945f329fdb7ab0816f39e	0	0	0	0	0	0	0	20	0	0	0	0	0	0	0	0	0	0	0	0	0	0	0	0	0	0	0
b3d89808e6e8a115c9fefd4f6786d779	0	0	0	0	0	0	0	0	0	6	0	0	0	12	0	0	0	0	0	0	0	0	0	0	0	0	11
3342a288153cd1b8a7791b5ea2e6627c	0	0	0	0	0	0	0	0	0	0	31	0	0	0	0	0	0	0	0	0	0	0	0	0	0	0	0
79581912b5ecdb87e5983109b96c19dd	0	0	0	0	0	0	0	0	0	0	38	0	0	0	0	0	0	0	0	0	0	0	0	0	0	0	0
0d8617eb6937e424779f5d1c8665ff21	0	0	0	0	0	0	0	0	0	0	0	0	0	0	0	0	0	62	0	0	0	0	0	0	0	0	0
89db04eb053c296064a5f05727ab2c00	0	30	0	0	11	0	0	0	0	0	0	0	0	0	0	0	0	0	0	0	0	0	0	0	0	0	0
853defabc7b1bd142d85257b007da7a8	0	0	0	0	0	0	0	0	0	0	0	0	23	0	0	0	0	0	0	0	0	0	0	0	0	0	0
46fe41489a69e1c6e37f2b7c2e684806	0	0	0	0	0	0	0	0	0	0	0	0	0	5	0	0	0	0	0	0	0	0	0	0	0	49	0
0529d27456aa710b997320d44de69203	0	0	0	0	0	0	0	0	0	0	0	0	0	0	0	0	0	58	0	0	0	0	0	0	0	0	0
9b0db18ab1a7bb65c71dee0302a2d048	7	0	0	0	0	0	0	0	0	0	0	8	0	0	0	7	0	0	0	0	0	5	0	0	0	0	0
3467a5832ff58603a7a14ea47b7c9cb5	0	16	0	22	0	0	0	0	0	0	0	0	0	0	0	0	0	0	0	0	0	0	0	0	0	0	0
f1b7938e8a9170fc697c940704153af1	0	0	0	37	0	0	0	0	0	0	0	0	0	0	0	0	0	0	0	0	0	0	0	0	0	0	0
7934a6e16d448475dc01bf88856e2589	0	0	0	15	5	0	0	0	0	0	0	21	0	0	0	0	0	0	0	0	0	0	0	0	0	0	0
942cd305506ae30d8c61d8b0b7abb7bf	0	0	0	0	0	0	0	0	0	0	32	0	0	0	0	0	0	0	0	0	0	0	0	0	0	0	0
4fe8bcbc62aa739e23e80af79846c41f	0	0	0	0	0	0	0	0	0	0	0	0	0	0	0	0	0	19	0	0	0	14	0	0	0	0	0
3ca708606c8f8def9d14febf9c3b845a	0	0	0	0	0	0	0	0	0	0	0	0	26	0	0	0	0	0	0	0	0	0	0	0	0	0	0
c15e1fe191bb8344227aca81c7634c47	0	0	0	0	0	0	0	0	0	0	0	0	0	0	0	13	12	16	2	0	0	0	0	0	0	0	0
3b64604eaa9e635c3b1e7c6110c28d01	0	0	0	0	0	0	0	0	0	0	0	0	0	0	0	16	0	0	0	0	0	0	0	0	12	0	0
9062fe8956f4feceac6dd2776b1dc934	0	29	0	0	0	0	0	0	0	0	0	0	0	0	0	0	0	0	0	0	0	0	0	0	0	0	0
b2ed99bafe73ac29c09092d6dfe9e2b4	0	0	0	0	0	0	0	0	0	0	0	0	24	0	0	0	0	0	0	0	0	0	0	0	0	0	0
e6241dcd123e5677d23cd43db203565b	0	0	0	0	0	0	0	0	0	0	0	0	21	0	0	0	0	0	0	0	0	0	0	0	0	0	0
5ac80429f63dc55236856837f8e501ab	5	0	0	0	4	0	0	0	0	0	0	0	0	0	13	0	0	0	5	5	7	0	0	0	0	9	0
4f29899ab96a115a0c4d25bf196a2b0a	0	0	0	0	0	10	0	0	0	0	0	0	0	0	0	0	0	0	0	0	0	0	0	0	0	0	0
5f3dd64bf7cd23476783e9f07ac632ea	0	0	0	0	0	0	0	0	0	0	0	0	0	0	0	0	0	61	0	0	0	0	0	0	0	0	0
139cfacdc47412fced8e8eb224481e33	0	0	0	16	0	0	0	0	0	0	0	0	0	0	0	0	0	31	0	0	0	0	0	0	0	0	0
10fd274acce27a7b697c84cf3b8efbd2	0	0	0	0	28	0	0	0	0	0	0	0	0	0	0	0	0	0	0	0	0	0	0	0	0	0	0
9beb41da08491aae20020dc90294fdf1	0	0	0	0	0	0	0	0	0	0	33	0	0	0	0	0	0	0	0	0	0	0	0	0	0	0	0
ee1abd53d156d167c5b889553f4ccca3	0	0	0	0	0	0	0	0	0	0	0	0	12	0	0	0	9	0	0	0	0	0	0	0	0	0	0
b8cd83a3b2fbc7e5993b37d8a6086a73	0	7	0	0	0	0	0	0	0	0	0	0	0	0	0	16	0	0	0	0	0	0	0	0	0	0	0
d718b711c3455b7deec34c664d76bef2	0	0	0	0	0	1	0	0	0	0	0	0	0	1	0	0	0	0	0	0	0	0	5	5	0	0	10
fef624111d9e2033469c3d7e952ecae8	0	0	0	0	0	0	0	0	0	0	0	0	19	0	0	0	0	0	0	0	0	0	0	0	0	0	0
6411fb623bd1da0e67f476433538ac84	0	0	0	0	0	0	0	0	0	0	0	0	0	0	0	0	0	44	0	0	0	0	0	0	0	14	0
7138e90835b88a7ad2a71e5ac624f706	0	0	0	0	0	0	0	0	0	0	0	0	0	0	0	0	0	55	0	0	0	0	0	0	0	0	0
1ea11248f4c91a263aca2bde27a148ff	0	0	0	0	0	0	0	0	0	0	0	0	0	0	0	0	0	0	0	0	0	21	0	0	0	0	0
5ccef477789c6192066bfc8db1ee0cec	3	0	0	11	0	0	0	0	2	0	0	8	0	0	0	0	0	0	0	0	0	4	0	0	0	0	0
be45ca0cc6a9363c09e9b36df63c70b4	0	0	0	0	10	0	0	0	0	0	0	0	0	0	0	16	0	0	0	0	0	0	0	0	0	0	0
6768449ecea305dab130fd9c73335e83	0	0	0	0	21	0	0	0	0	0	0	0	0	0	0	0	0	0	0	0	0	0	0	0	0	0	0
c1607da4ef497bc97eb470eaf92e1bf9	0	0	0	0	0	0	0	0	0	0	0	24	0	0	0	0	0	0	0	0	0	0	0	0	0	0	0
be8a445d5f689a89df15de5b3aed36fe	0	0	0	0	0	0	0	0	0	0	0	0	24	0	0	0	0	0	0	0	0	0	0	0	0	0	0
26ec05f3244f25f1475a542d7719ea65	0	0	0	0	0	16	0	0	0	0	0	0	0	0	0	0	0	0	0	0	0	0	0	0	0	0	0
cc26a879afb9e7a1747a68f41ecc6e0f	0	0	0	0	0	0	0	0	0	0	29	0	0	0	0	0	0	0	0	0	0	0	0	0	0	0	0
e76bf14758d39f3998ce9a0b845892df	0	0	0	0	0	0	0	0	0	0	25	0	0	0	0	0	0	0	0	0	0	0	0	0	0	0	0
b07f2ad8a1a728cbc6928510c5d47059	0	0	0	0	0	0	0	0	0	0	0	0	0	0	0	0	0	55	0	0	0	0	0	0	0	0	0
08d077c11a15ecee1b4fd2205749b3c7	0	0	0	0	0	0	0	0	0	0	0	0	0	0	0	0	0	0	0	0	0	0	0	0	23	0	0
233d570ffb7d1d65b1d38f78cb7824b5	0	28	0	0	0	0	0	0	0	0	0	0	0	0	0	0	0	0	0	0	0	0	0	0	0	0	0
9c3fe5c6e7169da99e4c3fa36cec7d33	0	0	0	0	0	0	19	0	0	0	0	0	0	0	0	0	0	0	0	0	0	0	0	0	0	0	0
129dbe3644db957fb26cd631cc41ee62	0	0	0	0	0	0	0	0	0	0	14	0	8	0	0	0	0	0	0	0	0	0	0	0	0	0	0
3300166ba9cddf26c985591709df69a8	0	0	0	0	0	0	0	0	0	0	16	0	7	0	0	0	0	0	0	0	0	0	0	0	0	0	0
9b4d3c55ecc7eeb844eb2e8d124ddfe8	0	0	0	0	0	0	0	0	0	0	18	0	7	0	0	0	0	0	0	0	0	0	0	0	0	0	0
7af356255a48ace6b0311cf0a95c8828	0	0	0	0	0	0	0	0	0	0	0	4	0	0	0	0	0	36	0	0	0	0	0	0	0	0	0
42d16b34b9877ce01e79e34d34774194	0	0	0	0	0	0	0	0	0	0	0	0	26	0	0	0	0	0	0	0	0	0	0	0	0	0	0
551f181a4dbb7c394ae5af6513b0a558	0	0	0	0	0	0	0	0	0	0	0	0	19	0	0	0	0	0	0	0	0	0	0	0	0	0	0
27203e6e226a89edc020a5b4dff8adb9	0	0	0	0	0	0	0	0	0	0	0	0	0	0	0	0	14	0	0	0	0	11	0	0	0	0	0
f8b9d4521e8c1408ac64a0d72beee055	0	0	0	0	0	0	0	0	0	0	0	0	0	0	0	35	0	0	0	0	0	0	0	0	0	0	0
260fa4aa287dff3f8472a324f9cf213a	0	0	0	0	0	0	0	0	0	0	0	0	0	0	0	0	0	0	0	0	0	11	0	0	0	0	0
18d96a6b7c44c0c99f1934d2b07a12fd	0	2	0	0	0	0	0	0	0	0	0	0	16	0	0	0	0	0	0	0	0	0	0	0	5	0	0
f7f4bb5f705ab758cd36b3d38addc70a	0	14	0	0	0	0	0	0	0	0	0	0	0	0	0	0	10	0	0	0	0	0	0	0	0	0	0
7db9b6c937f707b734da282a4f8bcd6a	0	0	0	0	0	0	0	0	0	0	0	0	13	0	0	0	0	0	0	0	0	0	0	0	0	0	0
551ed3dab07e3beefd0eeb1a8d080abe	0	0	0	0	0	0	0	0	0	0	0	0	18	0	0	0	0	0	0	0	0	0	0	0	0	0	0
c28b6603498339a1eaf18b46762bb0ca	0	0	0	0	0	0	0	0	0	0	0	0	16	0	0	0	0	0	0	0	0	0	0	0	0	0	0
c7c72c4658ac82525c8488cce989475b	0	0	0	0	0	0	0	0	0	0	0	0	0	0	0	0	0	0	0	0	0	17	0	0	0	0	0
cb93b27df8ebbc7b52d6813cd1ec02b6	0	0	0	0	0	5	0	0	0	10	0	0	0	0	0	0	0	0	0	0	0	0	0	0	0	0	0
854b5aaec6b0e1e75e93f71ea934a5e0	0	0	0	0	0	0	0	0	0	0	24	0	0	0	0	0	0	0	0	0	0	0	0	0	0	0	0
a4b84ab3f1249ea3de807c336345b03e	0	0	0	0	0	0	0	0	0	0	0	0	19	0	0	0	0	0	0	0	0	0	0	0	0	0	0
3b04bc880738ed024e4ce1952a551938	0	0	0	0	0	0	0	0	0	0	0	0	0	0	0	0	0	0	0	44	0	0	0	0	0	0	0
3dcb6dd9928c94f0aa6a3d5f1e4687f9	0	0	0	0	0	0	0	0	0	0	8	0	18	0	0	0	0	0	0	0	0	0	0	0	0	0	0
e5d6f94ec36ce0e297a2bf439efcd258	0	0	0	0	0	0	0	0	0	0	0	0	15	0	0	0	0	0	0	0	0	0	0	0	0	0	0
1176f46eba59f5ae03323e09d449104d	0	0	0	0	0	0	0	0	0	0	0	0	5	0	0	0	0	0	0	0	0	0	0	0	0	33	0
7a038829c33c8d8d1f383011eaffe0e3	0	0	0	0	0	0	0	0	0	0	0	0	27	0	0	0	0	0	1	0	0	0	0	0	0	0	0
a06a0d16423c4f998dfd9b61a27e77c6	0	0	0	0	0	0	0	0	0	0	0	0	19	0	0	0	0	0	0	0	0	0	0	0	0	0	0
7099d6db1e69c4ae9d5bc0778b9a5771	18	0	0	0	0	0	0	0	0	0	0	0	0	0	0	0	0	0	0	0	0	0	0	0	0	0	0
8cba2c1efd38661adf59330776a762aa	0	26	0	0	0	0	0	0	0	0	0	0	0	0	0	0	0	0	0	0	0	0	0	0	0	0	0
65705c2b81ea54adb991a6f8622760fd	0	0	0	0	0	0	0	0	0	0	0	0	0	9	0	0	0	0	0	0	0	2	0	0	16	0	0
fa0fbbe95e1f298138b3efac6fca4d3c	7	0	0	0	0	0	0	0	0	0	0	0	0	0	0	20	0	0	0	0	0	0	0	0	0	0	0
0a3025c0fb5d7da839f41ee59ae77011	0	12	0	0	0	0	0	0	0	0	0	0	0	8	0	0	0	0	0	0	0	0	0	0	0	14	0
95d01169452d4d1d3bb0cbf3cdb8d257	0	0	0	0	0	0	0	0	0	19	0	0	0	0	0	0	0	0	0	0	0	0	0	0	0	0	0
af165c6a06bc254de47b5e2b140a86b4	0	0	0	0	0	0	0	0	0	0	0	0	0	0	0	32	0	0	0	0	0	0	0	0	0	0	0
af37d48a87633cffe94cfe6c78efab87	0	0	0	0	0	0	0	0	0	0	0	0	0	0	0	0	0	0	0	0	0	0	0	0	19	0	0
ede8d92c6d1e6093a30aad7a89aaba0f	0	21	0	0	0	0	0	0	0	0	0	0	0	0	0	0	0	0	0	0	0	0	0	0	0	0	0
2ee7071d4bf66163884dd63669fde515	0	0	0	32	0	0	0	0	0	0	0	0	0	0	0	0	0	0	0	0	0	0	0	0	0	0	0
df02d358a5c589b7e36564761e84f986	0	0	0	0	0	0	0	0	0	0	0	0	17	0	0	0	0	0	0	0	0	0	0	0	0	0	0
31e8c9c313f8973eb37aaedb98177763	0	0	0	0	0	0	0	0	0	0	0	0	20	0	0	0	0	0	0	0	0	0	0	0	0	0	0
1020e88dac96e318259720cee266b4eb	7	4	0	0	0	0	0	0	0	0	0	12	0	0	0	0	0	0	0	0	0	0	0	0	0	0	0
8b537d421f6fef4bd1d1385ac1d4e9ca	0	0	0	5	0	0	0	0	1	0	0	0	0	0	0	0	0	0	0	0	16	0	0	0	0	9	0
9f66818429c115bd86e2e4b4c82715c1	0	0	0	0	0	0	0	0	0	0	0	0	21	0	0	0	0	0	0	0	0	0	0	0	0	0	0
16fb10d212369fcc43a523539a608677	0	0	0	0	0	0	0	0	0	0	0	0	23	0	0	0	0	0	0	0	0	0	0	0	0	0	0
8e33e672a13fdc204643e0dd978c8fe5	0	0	0	0	0	0	0	0	0	0	0	0	20	0	0	0	0	0	0	0	0	0	0	0	0	0	0
8cb193c3f332064a7329d85daa4d1936	0	0	0	0	0	0	0	0	0	0	0	0	0	0	0	22	5	0	2	0	0	0	0	0	0	0	0
b5f2c57fdf24b7f5a5616db783aece03	0	0	0	0	0	0	0	0	0	0	0	0	0	0	0	0	0	43	0	0	0	0	0	0	0	0	0
16f10f8aa9c1ff332eb6be81d151e451	0	0	0	0	0	0	0	0	0	0	0	0	0	0	0	0	0	0	0	0	0	13	0	0	0	0	0
21bcdf42fc714cb7b31b0a79d76e77dc	0	0	0	0	0	0	0	0	0	0	21	0	0	0	0	0	0	0	0	0	0	0	0	0	0	0	0
69cad5642de6d31321bf8aaf4c2e792b	0	0	0	0	0	0	0	0	0	0	0	0	19	0	0	0	0	0	0	0	0	0	0	0	0	0	0
54fda5a85edd27ca1c1ed205ce58689b	0	0	0	0	0	0	0	0	0	0	0	0	14	0	0	0	0	0	0	0	0	0	0	0	0	0	0
f60359ae2e1cdd2a44ba4d833eff4953	0	0	0	0	0	0	0	0	0	0	0	0	0	0	0	27	0	0	0	0	0	0	0	0	0	0	0
3884dff8889e000b9f3b50be449cea89	0	9	0	0	0	0	0	0	0	0	0	4	0	0	0	7	0	0	0	0	0	2	0	0	0	0	0
89a4f5da7535b2f8a98dfe47b689ea35	0	0	3	0	0	0	0	0	0	0	0	6	0	4	0	0	0	0	0	0	0	0	0	0	3	0	0
13de9fac429e3b4ea75524621af7e442	0	0	0	0	0	0	0	0	17	0	0	0	0	0	0	0	0	0	0	0	0	0	0	0	0	0	0
62a296ed59431aabe304387430719c82	0	0	0	0	0	0	0	0	0	0	18	0	4	0	0	0	0	0	0	0	0	0	0	0	0	0	0
cce462e9e598a45d1564194738398dea	0	0	0	0	0	0	0	0	0	0	23	0	0	0	0	0	0	0	0	0	0	0	0	0	0	0	0
c39169b532f9e92ce83be45435d189c7	0	0	0	0	0	0	0	0	0	0	26	0	0	0	0	0	0	0	0	0	0	0	0	0	0	0	0
7e89d8ae98688b02ba3c40bb8192be53	0	0	0	0	0	0	0	0	0	0	0	0	12	0	0	0	0	0	0	0	0	0	0	0	0	0	0
95164501fb0ad8b4281f88777bc3dd62	0	0	0	0	0	0	0	0	0	0	0	0	7	0	0	0	0	10	0	0	0	3	0	0	0	0	0
8b323f931a19d863891c91ab98ca11b3	0	0	0	0	0	0	0	0	0	0	0	0	14	0	0	0	0	0	0	0	0	0	0	0	0	0	0
a0e1d2c3fda27ac808b91349eb9acd78	0	0	0	0	0	0	0	0	0	0	0	0	21	0	0	0	0	0	0	0	0	0	0	0	0	0	0
8295d5ba450e612e339cc1f3082edf58	0	0	0	0	0	0	0	0	0	0	0	0	17	0	0	0	0	0	0	0	0	0	0	0	0	0	0
19e73ae3b314ff3868204e61d7a1d635	0	0	0	0	0	0	0	0	0	0	0	0	0	8	0	0	0	0	0	0	0	0	0	5	0	0	4
0637f1fed14b92aed7dfaaf6a3a659ad	3	0	0	4	0	0	0	0	0	0	0	6	0	0	0	0	0	0	0	0	0	1	0	0	0	0	0
d5840ea274bd3c187227207abaf094b6	6	9	0	0	0	0	0	0	0	0	0	0	0	0	0	6	0	0	0	0	0	5	0	0	0	0	0
eb8a34a96568679facba728a60f83e82	0	3	0	0	0	0	0	0	3	0	0	0	0	0	0	0	2	0	7	4	0	5	0	0	0	0	0
bc9b791ec2f86084a379d6d566982ef8	0	0	12	0	0	0	0	2	0	0	0	0	0	0	0	0	0	0	0	0	0	0	0	0	0	0	0
95a617178e1ecbbece27986a85dc60ea	0	0	0	0	0	0	0	18	0	0	0	0	0	0	0	0	0	0	0	0	0	0	0	0	0	0	0
929e96862d5b48a6bfa1e4028f3e7b91	0	0	0	0	0	0	0	0	0	0	14	0	5	0	0	0	0	0	0	0	0	0	0	0	0	0	0
afc2c20a18c75f902071f794fae8ab0a	0	0	0	0	0	0	0	0	0	0	0	15	0	0	0	0	0	0	0	0	0	0	0	0	0	0	0
76f672d48680cc8f1d99b9eb1294f20a	0	0	0	0	0	0	0	0	0	0	0	0	17	0	0	0	0	0	0	0	0	0	0	0	0	0	0
f04785ee6c44dcbcbcb84e901072d048	0	0	0	0	0	0	0	0	0	0	0	0	0	0	0	0	0	0	0	4	0	0	0	0	17	0	0
d821bad8fde65a0e958c19c435df42d9	0	0	0	0	0	0	0	0	0	0	0	0	14	0	0	0	0	0	0	0	0	0	0	0	0	0	0
f043704f2c26dcb5179e95289ef5d6c3	0	0	0	0	0	0	0	0	0	0	0	0	0	0	0	14	0	0	0	0	0	0	0	0	0	0	9
4afbc7531f6c9ef2af1f64753019cdad	0	0	0	0	0	0	0	0	0	0	0	0	0	0	0	0	31	0	0	0	0	0	0	0	0	0	0
259b183e37dc70e18aba38098c911ece	17	0	0	0	0	0	0	0	0	0	0	0	0	0	0	0	0	0	0	0	0	3	0	0	0	0	0
0e2f5e71ea939eae113889b88d66dec8	0	0	0	0	0	0	0	0	0	0	27	0	0	0	0	0	0	0	0	0	0	0	0	0	0	0	0
93a2e27472000f20e97ec4a8037292ee	0	0	0	0	0	0	0	0	0	0	0	0	12	0	0	0	0	0	0	0	0	0	0	0	0	0	0
78fa9ffb025c6439f766f84c8b647b4e	0	0	0	0	0	0	0	0	0	0	0	0	0	0	0	13	0	0	0	0	0	5	0	0	0	0	0
6d06d1d855aa2bbe269e67e01f0acef8	0	0	0	0	0	0	0	0	0	0	0	0	0	0	0	22	0	0	0	0	0	0	0	0	0	0	0
f4730edc2b0b834e573a1ba99fbd781a	0	0	0	0	0	0	0	0	0	0	0	0	0	0	0	0	0	42	0	0	0	0	0	0	0	0	0
97065801d00268be993608b8d92f89dd	0	0	0	0	0	0	0	0	0	0	0	0	0	0	0	0	0	0	0	0	0	10	0	0	0	0	0
cd25a91a1d3a20919954e2eca3ab5122	0	0	0	0	0	0	0	0	0	0	0	0	0	0	0	0	0	0	0	0	0	0	0	0	0	37	0
63083aaf1578093e4ac77680db22d1ac	15	0	0	0	0	0	0	0	0	0	0	0	0	0	0	0	0	0	0	0	0	4	0	0	0	0	0
0252f7cfd64e220892459ccc3fbada9b	0	0	0	10	0	0	0	0	0	0	0	12	0	0	0	0	0	0	0	0	0	0	0	0	0	0	0
8d5d7cc031e34458e6012c5dbeb116a6	0	0	0	0	0	0	0	0	0	0	0	0	14	0	0	0	0	0	0	0	0	0	0	0	0	0	0
8e9478bf07646dbfaf6b8026e0508a0e	0	0	0	0	0	0	0	0	0	0	0	0	14	0	0	0	0	0	0	0	0	0	0	0	0	0	0
32789be515a4a056564df918e74648ef	0	0	0	0	0	0	0	0	0	0	0	0	0	0	4	21	0	0	0	0	0	0	0	0	0	0	0
70af776cbffcaae8e8d94d6719e6853f	0	0	0	0	0	0	0	0	0	0	0	0	0	0	0	0	0	41	0	0	0	0	0	0	0	0	0
d5594b86462953a83d8960e59a82c844	17	0	0	0	0	0	0	0	0	0	0	0	0	0	0	0	0	0	0	0	0	0	0	0	0	0	0
54e543464625db1b78dbd2521a4b3684	0	0	0	0	0	10	0	0	0	0	0	0	0	0	0	0	0	0	0	0	0	0	0	0	0	0	0
8d456fea2757fb83ab6d6edf88fb7afc	0	0	0	0	0	0	0	0	0	0	16	0	0	0	0	0	0	0	0	0	0	0	0	0	0	0	0
41d03c8073fb88617fa9e42cb4cb3db3	0	0	0	0	0	0	0	0	0	0	6	0	11	0	0	0	0	0	0	0	0	0	0	0	0	0	0
908cf2763553b0d26a1ba69e0f99a482	0	0	0	0	0	0	0	0	0	0	0	0	15	0	0	0	0	0	0	0	0	0	0	0	0	0	0
c279fa08cb07f035ab1ffa7764847f6c	0	0	0	0	0	0	0	0	0	0	0	0	22	0	0	0	0	0	0	0	0	0	0	0	0	0	0
e35399faa465f3b13f4da5a8df4af619	0	0	0	0	0	0	0	0	0	0	0	0	7	0	0	0	0	0	0	0	0	0	0	0	0	0	0
10486f1a2e07247935e7d03b07ef95dd	0	0	0	0	0	0	0	0	0	0	0	0	12	0	0	0	0	0	0	0	0	0	0	0	0	0	0
ac0400f0b47cd797c126a83f1a6ed6dd	0	0	0	0	0	0	0	0	0	0	0	0	11	0	0	0	0	0	0	0	0	0	0	0	0	0	0
c2a6b8830e820972b29b322e336c67af	0	0	0	0	0	0	0	0	0	0	0	0	0	0	0	20	0	0	0	0	0	0	0	0	0	0	0
6df30d5081169201f659907538859a01	0	0	0	0	0	0	0	0	0	0	0	0	0	0	0	27	0	0	0	0	0	0	0	0	0	0	0
edf1d0578039ee1e40b9b12f698bfe39	0	0	0	0	0	0	0	0	0	0	0	0	0	0	0	0	0	0	0	0	0	0	0	0	12	0	12
827a4983f07c6e2ba55ba491e0b5be47	0	0	0	0	0	5	0	5	0	0	0	0	0	0	0	0	0	0	0	0	0	0	0	0	0	0	0
94472393727c2ed6321361ba54f36bf5	0	0	0	0	0	0	0	0	0	0	20	0	0	0	0	0	0	0	0	0	0	0	0	0	0	0	0
64007112531c0b0771ba12c3286891ed	0	0	0	0	0	0	0	0	0	0	0	8	0	0	0	0	0	0	0	0	0	0	0	0	3	0	0
8a33fc6fd4bdd37f6e375ff67d54b9dc	0	0	0	0	0	0	0	0	0	0	0	0	14	0	0	0	0	0	0	0	0	0	0	0	0	0	0
5f3cbe9a458d4bd22356f0151f262681	0	0	0	0	0	0	0	0	0	0	0	0	16	0	0	0	0	0	0	0	0	0	0	0	0	0	0
61e6fc21e66d815810ee92115edce9eb	0	0	0	0	0	0	0	0	0	0	0	0	0	0	0	0	0	0	21	0	0	0	0	0	0	0	0
c12194910795790138848692ae94046a	0	0	0	0	0	0	0	0	0	0	0	0	0	0	0	0	0	0	0	32	0	0	0	0	0	0	0
53fdce617405777197d1ddf9e461e409	10	0	0	15	0	0	0	0	0	0	0	0	0	0	0	0	0	0	0	0	0	0	0	0	0	0	0
ff8915b1dd3a3abeefee9003f145de33	0	0	11	0	0	0	0	1	0	0	0	0	0	0	0	0	0	0	0	0	0	0	0	0	0	0	0
dce23d967fc5cfa1c9bb4ce22fa8bf90	0	0	0	0	0	0	0	0	0	0	0	0	13	0	0	0	0	0	0	0	0	0	0	0	0	0	0
33c3bc5980e32f6029d6666300e4aa13	0	0	0	0	0	0	0	0	0	0	0	0	0	0	0	21	0	0	0	0	0	0	0	0	0	0	0
e6ea11c6e11ec20591e3be99e76c3a66	0	15	0	0	0	0	0	0	0	0	0	0	0	0	0	0	0	0	0	0	0	0	0	0	0	0	0
a6d292c8b5a8bd2d2cf0b572e366b79d	0	0	0	21	0	0	0	0	0	0	0	4	0	0	0	0	0	0	0	0	0	0	0	0	0	0	0
4ff05fed559b63aa5e3837a4d880502f	0	0	0	0	0	0	0	0	0	0	19	0	0	0	0	0	0	0	0	0	0	0	0	0	0	0	0
d64862d866f6d6e08a2a0e94af6f0c06	0	0	0	0	0	0	0	0	0	0	8	0	10	0	0	0	0	0	0	0	0	0	0	0	0	0	0
d0f6715f89121ad637dd85fc44798518	0	0	0	0	0	0	0	0	0	0	0	0	0	0	0	21	0	0	0	0	0	0	0	0	0	0	0
1d4e6ebd839c9c74aa4646fe9f8ba0bc	0	0	0	0	0	0	0	0	0	0	0	0	0	0	0	15	0	0	0	0	0	0	0	0	8	0	0
9729c04305f2b199fb4146e2d4e41523	0	0	0	0	0	0	0	0	0	0	0	0	0	0	0	0	0	37	0	0	0	0	0	0	0	0	0
8a37c8052bab9d7e15b6d202141a989f	0	0	0	0	0	0	0	0	0	0	0	0	0	0	0	0	0	0	0	0	0	0	0	0	16	0	0
a9cde8e64f9a4056e8eaa9e3244fd923	0	0	0	0	0	0	0	0	0	0	0	0	7	0	13	0	0	0	0	0	0	0	0	0	0	0	0
95c01df5fdcf2e3ea4d020544cd3cc8e	14	0	0	0	0	0	0	0	0	0	0	0	0	0	0	0	0	0	0	0	0	0	0	0	0	0	0
b829c9089c729e9241f62623e58b8678	5	0	0	0	0	0	0	0	0	0	0	0	4	3	0	0	0	0	0	0	0	0	0	0	0	0	3
c222266602a1512aa055cafe51db044c	0	0	0	0	17	0	0	0	0	0	0	0	0	0	0	0	0	0	0	0	0	0	0	0	0	0	0
1e979cd857602fe0e0a398bc384c13c7	0	0	0	0	0	0	0	0	0	0	17	0	0	0	0	0	0	0	0	0	0	0	0	0	0	0	0
1a01e7287af5884d1201b3932f03ab04	0	0	0	0	0	0	0	0	0	0	0	0	22	0	0	0	0	0	0	0	0	0	0	0	0	0	0
4faff60fe7ccf9a3bc5a63e1e7bfb4ea	0	0	0	0	0	0	0	0	0	0	0	0	11	0	0	0	0	0	0	0	0	0	0	0	0	0	0
4f007702cea97fd6a7e400c818a2642e	0	0	0	0	0	0	0	0	0	0	0	0	12	0	0	0	0	0	0	0	0	0	0	0	0	0	0
ddda600578d74e51a5b6e80205ee1261	0	0	0	0	0	0	0	0	0	0	0	0	14	0	0	0	0	0	0	0	0	0	0	0	0	0	0
519e2794f40eedeaa00f9ea632c79336	0	0	0	0	0	0	0	0	0	0	0	0	9	0	0	0	0	0	0	0	0	0	0	0	0	0	0
cfb7fccac5e0dfc86c3dd3a0739d49d7	0	0	0	0	0	0	0	0	0	0	0	0	14	0	0	0	0	0	0	0	0	0	0	0	0	0	0
0cd332ababc583cc393732bb4e164a60	0	0	0	0	0	0	0	0	0	0	0	0	0	0	0	0	0	0	0	0	0	0	0	0	13	0	0
571bcec27ca97ca06e82f7a06d1d34fc	16	0	0	0	0	0	0	0	0	0	0	0	0	0	0	0	0	0	0	0	0	0	0	0	0	0	0
add5ba53efadea64af88ec66b24ee1af	20	0	0	0	0	0	0	0	0	0	0	0	0	0	0	0	0	0	0	0	0	0	0	0	0	0	0
22838d5a8c8ac4caba23ffe6be46fcb7	6	0	0	0	0	0	0	0	0	0	0	0	0	0	0	0	0	0	0	0	0	6	0	0	0	0	0
76fb6a115d8cc62cf8812ec86c34443c	0	0	0	0	0	0	0	0	0	0	19	0	0	0	0	0	0	0	0	0	0	0	0	0	0	0	0
f7dc2fd2866aba5f767483ad6785d55a	0	0	0	0	0	0	0	0	0	0	0	0	16	0	0	0	0	0	0	0	0	0	0	0	0	0	0
3f44f4f327b80e1fb9a31728da5ab9b9	0	0	0	0	0	0	0	0	0	0	0	0	0	0	0	0	0	35	0	0	0	0	0	0	0	0	0
71c58138538e9052ea7082ebfb1fcee9	0	0	0	0	0	0	0	0	0	0	0	0	0	0	0	0	0	0	0	0	0	0	0	0	0	33	0
a47f6a11e4bd7aa806c7f1fc4acf05dc	6	0	0	0	0	0	0	0	0	0	0	0	0	0	0	11	0	0	0	0	0	0	0	0	0	0	0
14fab406c7602582e1fbf8ac36ba3df5	0	1	0	0	0	0	0	0	0	0	0	3	0	0	0	3	2	0	0	0	0	1	0	0	0	0	0
f9ed850e1d9b62e212ba8c293c40b724	0	0	0	13	0	0	0	0	0	0	0	0	0	0	0	0	0	0	0	0	0	5	0	0	0	0	0
0b04cbdd00a5e30eab89e43577426f77	0	0	0	0	0	0	0	0	0	0	0	0	0	0	0	20	0	0	0	0	0	0	0	0	0	0	0
15a2a2598d9d40908302f5d3b2935b8d	0	0	0	0	0	0	0	0	0	0	0	0	0	0	0	0	21	0	0	0	0	0	0	0	0	0	0
db57c86c08a76fa7d20f74b4bc2dff68	0	0	0	0	0	0	0	0	0	0	0	0	0	0	0	0	0	32	0	0	0	0	0	0	0	0	0
7d1c562c37ef57c6852862569072f0e8	2	0	0	0	0	0	0	0	0	0	0	0	0	0	0	0	0	17	0	0	0	2	0	0	0	0	0
b43fe965bbada1bcdfdd6b1925f36408	0	0	0	0	9	0	0	0	0	4	0	0	0	0	0	0	0	0	0	0	0	0	0	2	0	0	0
1ae83a16261d7cb8185759aa773eb5a1	0	0	0	0	0	0	0	0	0	0	0	0	14	0	0	0	0	0	0	0	0	0	0	0	0	0	0
a6d14aa7e6b7a9a20c9fe0e19235f64e	0	0	0	0	0	0	0	0	0	0	0	0	10	0	0	0	0	0	0	0	0	0	0	0	0	0	0
ba3f4bbc007fcc6ec14d737547b46aef	0	0	0	0	0	0	0	0	0	0	0	0	15	0	0	0	0	0	0	0	0	0	0	0	0	0	0
220ad66579000eb206ddcf2020282263	0	0	0	0	0	0	0	0	0	0	0	0	0	0	0	0	0	0	16	0	0	0	0	0	0	0	0
8f60780fc490315cde2fb967d20f53fd	0	18	0	0	0	0	0	0	0	0	0	0	0	0	0	0	0	0	0	0	0	0	0	0	0	0	0
afc75baa127916aabfb9b668fefbb833	0	0	0	0	0	0	0	2	0	0	0	0	0	6	0	0	0	0	0	0	0	0	0	0	7	0	0
7909fa84d590dbdfa3f7be90cc16cbb7	0	0	0	0	0	0	0	0	0	0	0	0	12	0	0	0	0	0	0	0	0	0	0	0	0	0	0
e438481eff9e6ab923c446e56e76280e	0	0	0	0	0	0	0	0	0	0	0	0	0	0	0	15	0	0	0	0	0	0	0	0	0	0	0
f8b9725cbf72add037377a4613912e23	0	0	0	0	0	0	0	0	0	0	0	0	0	0	0	0	0	31	0	0	0	0	0	0	0	0	0
7214d7ef5cb797a20d30292c0bbc76c7	0	0	0	0	0	0	0	0	0	0	0	0	0	0	0	0	0	0	0	0	0	7	0	0	0	0	0
6e62580aeb73c804c45a7c0b3ca42b4e	13	0	0	0	0	0	0	0	0	0	0	0	0	0	0	0	0	0	0	0	0	0	0	0	0	0	0
51258c3aacbcae310ed07062a6964118	0	4	0	0	0	0	0	0	0	0	0	0	0	0	0	8	0	0	0	0	0	2	0	0	0	0	0
bc83bcc39abd2bdc22992ee9e04c9af9	0	10	0	0	0	0	0	0	0	0	0	0	3	0	0	0	0	0	2	0	0	0	0	0	0	0	0
e113057b65c0dfdfdace3b25ad720a38	0	0	0	0	0	0	10	0	0	0	0	0	0	0	0	0	0	0	0	0	0	0	0	0	0	0	0
22dc576bf14e4943ccc51f44a7b01d44	0	0	0	0	0	0	0	0	3	0	0	7	0	0	0	0	0	0	0	0	0	0	0	0	0	0	0
842690cfc56b5327651e5dd9ac265fc5	0	0	0	0	0	0	0	0	0	5	0	0	0	0	0	0	0	0	0	0	0	0	0	0	5	0	0
e52e768c9ab62601a1d6d986f52316dc	0	0	0	0	0	0	0	0	0	0	0	14	0	0	0	0	0	0	0	0	0	0	0	0	0	0	0
6c34316298b2f210ff1d31fcdf408316	0	0	0	0	0	0	0	0	0	0	0	0	18	0	0	0	0	0	0	0	0	0	0	0	0	0	0
3d8d8078093c1aa2dbcf00dff7d43db2	0	0	0	0	0	0	0	0	0	0	0	0	13	0	0	0	0	0	0	0	0	0	0	0	0	0	0
238df6dfff4ac2bf81d1e507cd82d516	0	0	0	0	0	0	0	0	0	0	0	0	0	0	0	0	0	31	0	0	0	0	0	0	0	0	0
2b270492a511515270f6808c3d6876ad	0	0	0	0	0	0	0	0	0	0	0	0	0	0	0	0	0	0	14	0	0	0	0	0	0	0	0
cb66d445b897a80533382118a7fc2357	0	0	0	0	0	0	0	0	0	0	0	0	0	0	0	0	0	0	12	0	0	0	0	0	0	0	0
9d613b3bcad4cd7883c6617e6ddcc88d	0	0	0	0	0	0	0	0	0	0	0	0	0	0	0	0	0	0	0	0	0	9	0	0	0	0	0
b48e01c68c69c7f17fadc5954546f2c0	0	0	0	0	0	0	0	0	0	0	0	0	0	0	0	0	0	0	0	0	0	0	0	0	0	26	0
95a2add83c1672147ec52ed3c5955b5d	0	0	0	0	0	2	0	0	0	0	0	4	0	4	0	0	0	0	0	0	0	0	0	0	0	0	0
17a1bf30273a7960a99a4e5db39097f5	0	0	0	0	0	0	10	0	0	0	0	0	0	0	0	0	0	0	0	0	0	0	0	0	0	0	0
253ba07e955d6e2696de2fa19fae6c29	0	0	0	0	0	0	0	9	0	0	0	0	0	0	0	0	0	0	0	0	0	0	0	0	0	0	0
b87f8adc59c3a5a9073f273ecc26193f	0	0	0	0	0	0	0	0	0	0	0	0	9	0	0	0	0	0	0	0	0	0	0	0	0	0	0
d758cbad5bf546395ba5ced573c897e5	0	0	0	0	0	0	0	0	0	0	0	0	0	0	0	0	0	0	0	26	0	0	0	0	0	0	0
75ead8366de990a2ee1c1212ddd21b75	13	0	0	0	0	0	0	0	0	0	0	0	0	0	0	0	0	0	0	0	0	0	0	0	0	0	0
11c81e1a1489e55a3ccd2be2d8ceec11	0	0	0	13	0	0	0	0	0	0	0	0	0	0	0	0	0	0	0	0	0	0	0	0	0	0	0
342bb127b175728fe3881051a98db12d	0	0	0	5	0	0	0	0	0	0	0	0	0	0	10	0	0	0	0	0	0	3	0	0	0	0	0
856f55fa56f8b0b00846636249285de3	0	0	0	0	9	0	0	0	0	0	0	0	0	0	0	0	0	0	0	0	0	0	0	0	0	0	0
7cc1b6b5ca000deec0184e6a361324c3	0	0	0	0	12	0	0	0	0	0	0	0	0	0	0	0	0	0	0	0	0	0	0	0	0	0	0
10e88d39b04864a7ae3b27665a0ccd89	0	0	0	0	0	0	0	0	0	8	0	0	0	0	0	0	0	0	0	0	0	0	0	0	0	0	0
99ffa1975d556e47295680b85e27c511	0	0	0	0	0	0	0	0	0	0	0	10	0	0	0	0	0	0	0	0	0	0	0	0	0	0	0
ab5723c81a6aca6d5056d6feb65be77d	0	0	0	0	0	0	0	0	0	0	0	0	16	0	0	0	0	0	0	0	0	0	0	0	0	0	0
ab340fdbf385c433b476fbcdea5415ec	0	0	0	0	0	0	0	0	0	0	0	0	17	0	0	0	0	0	0	0	0	0	0	0	0	0	0
abf026b21895d35c62346756bfd5b27b	0	0	0	0	0	0	0	0	0	0	0	0	0	0	29	0	0	0	0	0	0	0	0	0	0	0	0
875e41741322b8504415ff191ea2585c	0	0	0	0	0	0	0	0	0	0	0	0	0	0	22	0	0	5	0	0	0	0	0	0	0	0	0
56cc72ad6803f38f6bd43d933b0e5569	0	0	0	0	0	0	0	0	0	0	0	0	0	0	0	0	0	27	0	0	0	0	0	0	0	0	0
823c9a5172b26b61ff39baf9bac3b779	12	0	0	0	0	0	0	0	0	0	0	0	0	0	0	0	0	0	0	0	0	0	0	0	0	0	0
685f322a0930d67a106728658249ffff	0	0	0	0	0	0	0	0	0	4	0	0	0	0	0	8	0	0	0	0	0	0	0	0	0	0	0
9b9df6f278023e5fe73cfe5818cdf52f	0	0	0	0	10	0	0	0	0	0	0	0	0	0	0	0	0	0	0	0	0	0	0	0	0	0	0
4ceb94c86cb0ca4ac50f2b4ce285bef8	0	0	0	0	0	0	0	6	0	0	0	0	0	0	0	0	0	0	0	0	0	0	0	0	0	0	0
39c377b88b0b76515dd9c9beb14f74a1	0	0	0	0	0	0	0	0	0	0	0	0	10	0	0	0	0	0	0	0	0	0	0	0	0	0	0
7dbbeab0db452a9405e64889f00b681d	0	0	0	0	0	0	0	0	0	0	0	0	0	0	0	13	0	0	0	0	0	0	0	0	0	0	0
870d61da31560b5b475875960c402640	0	0	0	0	0	0	0	0	0	0	0	0	0	0	0	14	0	0	0	0	0	0	0	0	0	0	0
b272d348d376ad2147cc9e20d742c440	0	0	0	0	0	0	0	0	0	0	0	0	0	0	0	0	0	25	0	0	0	0	0	0	0	0	0
1c2945591baf31c649406203e05394a3	0	0	0	0	0	0	0	0	0	0	0	0	0	0	0	0	0	0	0	0	0	10	0	0	0	0	0
3730a3f75fb1d995f4ed6ef85c8e1a6d	8	0	0	0	0	0	0	0	0	0	0	0	0	0	0	0	0	0	0	0	0	0	0	0	0	0	0
e080c76f2617373e2b0b88e7a7acdeea	2	0	0	8	0	0	0	0	0	0	0	4	0	0	0	0	0	0	0	0	0	0	0	0	0	0	0
c11ce58956189e14147de2c514cf12b7	9	4	0	0	0	0	0	0	0	0	0	0	0	0	0	0	0	0	0	0	0	0	0	0	0	0	0
f5fb89d5dfa8b8f4d728c58a483f5931	3	0	0	9	0	0	0	0	0	0	0	0	0	0	0	0	0	0	0	0	0	0	0	0	0	0	0
ea73dc107e7d9d58ec5577b811aa6161	0	19	0	0	0	0	0	0	0	0	0	0	0	0	0	0	0	0	0	0	0	0	0	0	0	0	0
9621a57dff08b09d1424baef6b7800b0	0	13	0	0	0	0	0	0	0	0	0	0	0	0	0	0	0	0	0	0	0	0	0	0	0	0	0
32c26384860c5e33c0b455b1066bda21	0	0	0	0	0	0	0	0	0	0	0	1	4	0	0	0	0	0	0	0	0	0	0	0	0	0	0
712e1455c0742e04aa3d847bb658ee02	0	0	0	0	0	0	0	0	0	0	0	6	0	8	0	0	0	0	0	0	0	0	0	0	0	0	0
4043ba87f40750ad0bf455ceba2eb85e	0	0	0	0	0	0	0	0	0	0	0	12	0	0	0	0	0	0	0	0	0	2	0	0	0	0	0
41e57f09e25f557a2042d00b305d4718	0	0	0	0	0	0	0	0	0	0	0	0	10	0	0	0	0	0	0	0	0	0	0	0	0	0	0
4b426f48807f5766a4bb20d287700e49	0	0	0	0	0	0	0	0	0	0	0	0	6	0	0	0	0	0	0	0	0	0	0	0	0	0	0
414c5c2a1d7ee6376cdf8cd3dc1c8aa6	0	0	0	0	0	0	0	0	0	0	0	0	10	0	0	0	0	0	0	0	0	0	0	0	0	0	0
87377c2051f1070abdf26fcf537f34ee	0	0	0	0	0	0	0	0	0	0	0	0	7	0	0	0	0	0	0	0	0	0	0	0	0	0	0
fb48a4ebdee967e6fbebd9a0a93f59db	0	0	0	0	0	0	0	0	0	0	0	0	9	0	0	0	0	0	0	0	0	4	0	0	0	0	0
1ce0e6fb9575e6af63ca68929fbe510b	0	0	0	0	0	0	0	0	0	0	0	0	0	0	0	20	0	0	0	0	0	0	0	0	0	0	0
04cc9e65c940a31adcbf139a44b01d7f	0	0	0	0	0	0	0	0	0	0	0	0	0	0	0	12	0	0	0	0	0	0	0	0	0	0	0
a0303ef3ba748687e6707b480c238300	0	0	0	0	0	0	0	0	0	0	0	0	0	0	0	16	0	0	0	0	0	0	0	0	0	0	0
607b89581ef0d45948e3ec6afca6abbd	0	0	0	0	0	0	0	0	0	0	0	0	0	0	0	8	0	0	0	0	0	3	0	0	0	0	0
143656d5c4ea80d880cde70cc0ef2120	0	0	0	0	0	0	0	0	0	0	0	0	0	0	0	15	0	0	0	0	0	0	0	0	0	0	0
84a6e9d028be4d6ae96cef577e01dca1	0	0	0	0	0	0	0	0	0	0	0	0	0	0	0	0	0	0	0	0	0	10	0	0	0	0	0
6f89ff514db5876d1f2eefa9b4155c51	0	16	0	0	0	0	0	0	0	0	0	0	0	0	0	0	0	0	0	0	0	0	0	0	0	0	0
8787eb0ab283407c7fe1e02d23fc626a	0	14	0	0	0	0	0	0	0	0	0	0	0	0	0	0	0	0	0	0	0	0	0	0	0	0	0
d626302b1c182dd041337867c2b189ef	0	1	0	0	0	0	0	0	0	0	0	4	0	0	0	0	2	0	0	0	0	0	0	0	0	0	0
79d7da733a01d63de758c7900cc54aa3	0	4	0	0	0	0	0	0	4	0	0	5	0	0	0	0	0	0	0	0	0	0	0	0	0	0	0
a2fe1907fc8eb377c817469d79682598	0	0	0	0	0	0	0	0	8	0	0	0	0	0	0	0	0	0	0	0	0	0	0	0	0	0	0
76e433ed637129f0753f8f658e527276	0	0	0	0	0	0	0	0	0	0	5	0	4	0	0	0	0	0	0	0	0	0	0	0	0	0	0
78a406bb4fa9ab314bbc0265f140e8a0	0	0	0	0	0	0	0	0	0	0	0	0	9	0	0	0	0	0	0	0	0	0	0	0	0	0	0
2e83d4f7d5616d41fc73c2fd6642f6c0	0	0	0	0	0	0	0	0	0	0	0	0	9	0	0	0	0	0	0	0	0	0	0	0	0	0	0
07dd0c3eda87a6585d10d34bcd8773d9	0	0	0	0	0	0	0	0	0	0	0	0	8	0	0	0	0	0	0	0	0	0	0	0	0	0	0
df2b67addf192cf1800822dda3cccb45	0	0	0	0	0	0	0	0	0	0	0	0	0	0	26	0	0	0	0	0	0	0	0	0	0	0	0
77a73ff0fdb575ab233a02d34c0e6f77	0	0	0	0	0	0	0	0	0	0	0	0	0	0	0	0	17	0	0	0	0	0	0	0	0	0	0
1797ef1179b96dfda56041a387aebf56	0	0	0	0	0	0	0	0	0	0	0	0	0	0	0	0	0	25	0	0	0	0	0	0	0	0	0
670d2a594d3dfa6ef2920ba4441c9ee5	0	0	0	0	0	0	0	0	0	0	0	0	0	0	0	0	0	25	0	0	0	0	0	0	0	0	0
efc77c722abb6a750c4177e3a6a4b691	10	0	0	0	0	0	0	0	0	0	0	0	0	0	0	0	0	0	0	0	0	0	0	0	0	0	0
3a9cde860ca38d540e7150d1ebac1699	5	0	0	0	0	0	0	0	5	0	0	0	0	0	0	0	3	0	0	0	0	0	0	0	0	0	0
9923c2cb27b177bf5cc2bccbc22f45ca	10	0	0	0	0	0	0	0	0	0	0	0	0	0	0	0	0	0	0	0	0	0	0	0	0	0	0
f1e5d55ad50eb82e3f31c7e1033a3b67	0	0	0	0	0	0	0	0	0	0	0	11	0	2	0	0	0	0	0	0	0	0	0	0	0	0	0
97288d1a5a6e0b363e6cad0d33dca7de	0	0	0	0	0	0	0	0	0	0	0	7	0	0	0	0	0	0	0	0	0	0	0	0	0	0	0
1a52d8c7e0aaffacae083e97c78dd1ef	0	0	0	0	0	0	0	0	0	0	0	0	9	0	0	0	0	0	0	0	0	0	0	0	0	0	0
efc84638a600fbc78db3c0251826d37b	0	0	0	0	0	0	0	0	0	0	0	0	6	0	0	0	0	0	0	0	0	0	0	0	0	0	0
6cf48f305fcbdf36c6c0a0648a987976	0	0	0	0	0	0	0	0	0	0	0	0	7	0	0	0	0	0	0	0	0	0	0	0	0	0	0
86b831f0dc390761388910b11b7864fc	0	0	0	0	0	0	0	0	0	0	0	0	10	0	0	0	0	0	0	0	0	0	0	0	0	0	0
1f8d17e2cf872594d02d1472e24c83da	0	0	0	0	0	0	0	0	0	0	0	0	11	0	0	0	0	0	0	0	0	0	0	0	0	0	0
3b3dc93d3d2d1d9d714ef2df92b83020	0	0	0	0	0	0	0	0	0	0	0	0	0	0	0	13	0	0	0	0	0	0	0	0	0	0	0
19bf6c48f0457e2fddea3c37bc0c8a0a	0	0	0	0	0	0	0	0	0	0	0	0	0	0	0	19	0	0	0	0	0	0	0	0	0	0	0
83c18295f006d9a3b47d7db2dcc8125d	0	0	0	0	0	0	0	0	0	0	0	0	0	0	0	0	0	24	0	0	0	0	0	0	0	0	0
b17d7cd8df08991196bbd41628ae9d55	0	0	0	0	0	0	0	0	0	0	0	0	0	0	0	0	0	0	0	0	0	0	0	0	14	0	0
8e6180e86e7705da39d725055f6bdb6c	11	0	0	0	0	0	0	0	0	0	0	0	0	0	0	0	0	0	0	0	0	0	0	0	0	0	0
6873c6e0f8882aac27a24f5d1004cadc	0	7	0	0	0	0	0	0	0	0	0	0	0	0	0	0	0	0	0	0	0	0	0	0	0	0	0
292531ded7d9183d0cd20942970e2a76	0	8	0	0	0	0	0	0	0	0	0	2	0	0	0	0	4	0	0	0	0	0	0	0	0	0	0
004922b7ce2149b8425bece4a8946eb5	0	0	0	4	0	0	0	0	0	0	0	3	0	0	0	0	0	0	0	0	0	0	0	0	0	0	0
31228d5e65e5c14d71ad2aa3b837b722	0	0	0	0	0	0	0	0	0	0	0	0	0	0	0	0	0	0	0	0	0	0	0	0	11	0	0
3710d8e0a0037c6dd8d1dc9f5c3d897d	0	0	0	0	0	0	0	0	0	0	0	4	0	0	0	0	0	0	0	0	0	0	0	0	0	0	4
0a5942930535ba1f740abee57897855e	0	0	0	0	0	0	0	0	0	0	0	0	10	0	0	0	0	0	0	0	0	0	0	0	0	0	0
881db342494aa0a8212fe38504b3fd3c	0	0	0	0	0	0	0	0	0	0	0	0	11	0	0	0	0	0	0	0	0	0	0	0	0	0	0
db1e5f28cec53ae3fe0ba634b8ca2bcc	0	0	0	0	0	0	0	0	0	0	0	0	11	0	0	0	0	0	0	0	0	0	0	0	0	0	0
b8eace5b6a2ee79168a773071f1505c5	0	0	0	0	0	0	0	0	0	0	0	0	7	0	0	0	0	0	0	0	0	0	0	0	0	0	0
cb168778351a7d1a32177cbac25f15b2	0	0	0	0	0	0	0	0	0	0	0	0	9	0	0	0	0	0	0	0	0	0	0	0	0	0	0
c3de8eb4c0ae5fb4769a2aef0c41e851	0	0	0	0	0	0	0	0	0	0	0	0	8	0	0	0	0	0	0	0	0	0	0	0	0	0	0
996ae5702c88dec5ba394ac105402c1d	0	0	0	0	0	0	0	0	0	0	0	0	0	0	24	0	0	0	0	0	0	0	0	0	0	0	0
eec858dce6a9d7062227c0f6f96bcdcf	0	0	0	0	0	0	0	0	0	0	0	0	0	0	0	14	0	0	0	0	0	0	0	0	0	0	0
8a344347becfe05d18e7b98b39cffed5	0	0	0	0	0	0	0	0	0	0	0	0	0	0	0	0	0	0	0	0	0	0	6	0	0	0	0
2231dd85b7438d8e360448d9e9a63d16	0	0	0	0	0	0	0	0	0	0	0	0	0	0	0	0	0	0	0	0	0	0	0	0	0	0	11
a99e0c19714a5a24b58fb6e5d0e65e1c	0	0	0	0	0	0	0	0	0	0	0	0	9	0	0	0	0	0	0	0	0	0	0	0	0	0	0
ae0ca10f089f12b4442b8a70b95eb626	0	0	0	0	0	0	0	0	0	0	0	0	11	0	0	0	0	0	0	0	0	0	0	0	0	0	0
6d263dc49b61bd48cf019714f0a6baea	0	0	0	0	0	0	0	0	0	0	0	0	10	0	0	0	0	0	0	0	0	0	0	0	0	0	0
ab704f445950c14d22ab068c1a7142db	0	0	0	0	0	0	0	0	0	0	0	0	4	0	0	0	0	0	0	0	0	0	0	0	0	0	0
b794423e98050f90908d2b4189c6094b	0	0	0	0	0	0	0	0	0	0	0	0	9	0	0	0	0	0	0	0	0	0	0	0	0	0	0
9c54890ec63a126448e4df3fa8e32f25	0	0	0	0	0	0	0	0	0	0	0	0	10	0	0	0	0	0	0	0	0	0	0	0	0	0	0
4e950c458e533a3b90ffbdd66280959a	0	0	0	0	0	0	0	0	0	0	0	0	0	0	22	0	0	0	0	0	0	0	0	0	0	0	0
d8b55e59e4d2a298ffd3cf327187134e	0	0	0	0	0	0	0	0	0	0	0	0	0	0	0	13	0	0	0	0	0	0	0	0	0	0	0
a78236c4265ed96b18a439dc0ed45365	0	0	0	0	0	0	0	0	0	0	0	0	0	0	0	13	0	0	0	0	0	0	0	0	0	0	0
c158693da8b1ed8f348a64146e4ac50c	0	0	0	0	0	0	0	0	0	0	0	0	0	0	0	14	0	0	0	0	0	0	0	0	0	0	0
2d0a6eab90fca3fb25e3c4e988a24111	0	0	0	0	0	0	0	0	0	0	0	0	0	0	0	10	0	0	0	0	0	0	0	0	0	0	0
c4633338b7624f560f9f8401615df944	0	0	0	0	0	0	0	0	0	0	0	0	0	0	0	13	0	0	0	0	0	0	0	0	0	0	0
0b5656780d00bf17d6fdb74d7c8868cb	0	0	0	0	0	0	0	0	0	0	0	0	0	0	0	10	0	0	0	0	0	0	0	0	0	0	0
737e88c117bb98a13cdc269cc91a7d5e	0	0	0	0	0	0	0	0	0	0	0	0	0	0	0	0	0	0	0	0	0	0	0	0	11	0	0
0c8f9395bae370bce10eac9553878109	13	0	0	0	0	0	0	0	0	0	0	0	0	0	0	0	0	0	0	0	0	0	0	0	0	0	0
14003d7425d17f1f4e9021174fe22a8a	7	0	0	0	0	0	0	0	0	0	0	0	0	0	0	0	0	0	0	0	0	0	0	0	0	0	0
b80d0396c5aadd55643e5f08fb956a17	0	11	0	0	0	1	0	0	0	0	0	0	0	0	0	0	0	0	0	0	0	0	0	0	0	0	0
54d73242dce8341c467ae1ec180c266f	0	0	0	0	0	5	0	0	0	0	0	0	0	0	0	0	0	0	0	0	0	0	0	0	0	0	0
8d5754893ed9290c73977ea82bf6c7e7	0	0	0	0	0	0	0	0	5	0	0	4	0	0	0	0	0	0	0	0	0	0	0	0	0	0	0
dadc3962ebd08f54f2da2477b86a22a0	0	0	0	0	0	0	0	0	0	0	7	0	0	0	0	0	0	0	0	5	0	0	0	0	0	0	0
4d6b9162c76092e156eee651eeb4b5a0	0	0	0	0	0	0	0	0	0	0	0	11	0	0	0	0	0	0	0	0	0	0	0	0	0	0	0
2e0e007ffd8da7cceda7d8bb1d6862ce	0	0	0	0	0	0	0	0	0	0	0	0	8	0	0	0	0	0	0	0	0	0	0	0	0	0	0
0a790c0b30c105c130b96e7591684e20	0	0	0	0	0	0	0	0	0	0	0	0	9	0	0	0	0	0	0	0	0	0	0	0	0	0	0
8f9646e3c9cbff0dfa9a9ebd5f1450c1	0	0	0	0	0	0	0	0	0	0	0	0	11	0	0	0	0	0	0	0	0	0	0	0	0	0	0
c30dd7e27a93fc5ef1fb938543fd646b	0	0	0	0	0	0	0	0	0	0	0	0	5	0	0	0	0	0	0	0	0	0	0	0	0	0	0
ca40aec58b4840f020c02d2140e0b92e	0	0	0	0	0	0	0	0	0	0	0	0	0	0	0	0	0	0	8	0	0	0	0	0	0	0	0
3e1762b67a89df3eb1db61d4a65aad66	0	0	0	0	0	0	0	0	0	0	0	0	0	0	0	0	0	0	0	0	0	0	0	0	0	20	0
d82523092a45082a800a6bb87a7a319c	0	9	0	0	0	0	0	0	0	0	0	0	0	0	0	0	0	0	0	0	0	0	0	0	0	0	0
ae9fef3117bf16616822caeae11343b8	0	0	0	13	0	0	0	0	0	0	0	0	0	0	0	0	0	0	0	0	0	0	0	0	0	0	0
f3bec1ff8c8251db10670f1696d6bc95	0	0	0	0	12	0	0	0	0	0	0	0	0	0	0	0	0	0	0	0	0	0	0	0	0	0	0
cd1ee262f2cbc4303dc4edc3997ed95f	0	0	0	0	0	0	0	0	3	0	0	8	0	0	0	0	0	0	0	0	0	0	0	0	0	0	0
4d14b5d7148b8ecf3d6cf0b60e5d7788	0	0	0	0	0	0	0	0	0	0	0	5	0	0	0	0	0	0	0	0	0	2	0	0	0	0	0
bdc79a2efdc87373ad4211206e786d0c	0	0	0	0	0	0	0	0	0	0	0	0	9	0	0	0	0	0	0	0	0	0	0	0	0	0	0
ae922f6b81fc66291f8c7079b92f6669	0	0	0	0	0	0	0	0	0	0	0	0	8	0	0	0	0	0	0	0	0	0	0	0	0	0	0
116790d15ac057f0a2bc6ad6d3842100	0	0	0	0	0	0	0	0	0	0	0	0	9	0	0	0	0	0	0	0	0	0	0	0	0	0	0
f38a02aaf50af6cb562f5723aa73a031	0	0	0	0	0	0	0	0	0	0	0	0	7	0	0	0	0	0	0	0	0	0	0	0	0	0	0
3696fe9832efb429b63ff7d08a057333	0	0	0	0	0	0	0	0	0	0	0	0	10	0	0	0	0	0	0	0	0	0	0	0	0	0	0
fd403fb3f78bb8fe31f6ac1ca3e5051b	0	0	0	0	0	0	0	0	0	0	0	0	10	0	0	0	0	0	0	0	0	0	0	0	0	0	0
5b88899f91e03b3aba47331b711ef4d8	0	0	0	0	0	0	0	0	0	0	0	0	1	0	0	0	0	0	0	0	0	0	0	0	0	0	0
c42f3ec721c49c80b304cd3aaf599096	0	0	0	0	0	0	0	0	0	0	0	0	6	0	0	0	0	0	0	0	0	0	0	0	0	0	0
fe2fee363591b818562890720c3764a4	0	0	0	0	0	0	0	0	0	0	0	0	6	0	0	0	0	0	0	0	0	0	0	0	0	0	0
84f88927be7c4498d247c8e20753d7fc	0	0	0	0	0	0	0	0	0	0	0	0	0	0	0	12	0	0	0	0	0	0	0	0	0	0	0
ce884d20a42def39d2bc012ced61dec2	0	0	0	0	0	0	0	0	0	0	0	0	0	0	0	0	0	21	0	0	0	0	0	0	0	0	0
b1e76070c30774eeb399feac3d74f283	0	0	0	0	0	0	0	0	0	0	0	0	0	0	0	0	0	0	0	0	0	2	0	0	0	0	10
fc1d4e7bad4e44bc1e6784a2546b5ef8	0	0	0	13	0	0	0	0	0	0	0	0	0	0	0	0	0	0	0	0	0	0	0	0	0	0	0
4f1f27384d7322e722607a700450fc56	0	0	0	0	6	0	0	0	0	0	0	0	0	0	0	0	0	0	0	0	0	0	0	0	0	0	0
54b0a13ba3f31d85ee4b35fd8e2b3cdb	0	0	0	0	0	0	0	0	0	0	7	0	0	0	0	0	0	0	0	0	0	0	0	0	0	0	0
3c3407c1c7d0e4a97c1d6f3c81a5d93b	0	0	0	0	0	0	0	0	0	0	0	7	0	0	0	0	0	0	0	0	0	0	0	0	0	0	0
c569dfb363ada0b30e12dfee469c563d	0	0	0	0	0	0	0	0	0	0	0	8	0	0	0	0	0	0	0	0	0	0	0	0	0	0	0
c784ea06170f5d2b3729af320fe8a4e4	0	0	0	0	0	0	0	0	0	0	0	3	0	0	0	6	0	0	0	0	0	4	0	0	0	0	0
b9552fccac906e7fa95421ec21a5b76e	0	0	0	0	0	0	0	0	0	0	0	0	8	0	0	0	0	0	0	0	0	0	0	0	0	0	0
528dc31237c9571e3e9db4bace29828e	0	0	0	0	0	0	0	0	0	0	0	0	8	0	0	0	0	0	0	0	0	0	0	0	0	0	0
9029690b94cd5fd1f371f7965f949924	0	0	0	0	0	0	0	0	0	0	0	0	8	0	0	0	0	0	0	0	0	0	0	0	0	0	0
61b139a13d757f339006ccd5173f2de1	0	0	0	0	0	0	0	0	0	0	0	0	7	0	0	0	0	0	0	0	0	0	0	0	0	0	0
e938471bba4b50af1ceeaa282b2e12fa	0	0	0	0	0	0	0	0	0	0	0	0	0	3	0	0	0	0	2	0	0	0	2	0	0	0	0
bc62b6dc6ad4e35b4df1cf662f1c218c	0	0	0	0	0	0	0	0	0	0	0	0	0	0	0	10	0	0	0	0	0	0	0	0	0	0	0
be7d9013cb63f54765d9a827b246931f	0	0	0	0	0	0	0	0	0	0	0	0	0	0	0	12	0	0	0	0	0	0	0	0	0	0	0
2ebfe5ab4ddca560cbd4ca64fe526518	0	0	0	0	0	0	0	0	0	0	0	0	0	0	0	11	0	0	0	0	0	0	0	0	0	0	0
b1658626649e897f02091da89af7365a	0	0	0	0	0	0	0	0	0	0	0	0	0	0	0	0	14	0	0	0	0	0	0	0	0	0	0
9b43ad2fb4d6898ca20a7d7d10e9ab80	0	0	0	0	0	0	0	0	0	0	0	0	0	0	0	0	0	13	0	0	0	0	0	0	0	6	0
4be0fd7d83023a5e138f35e725eb7406	0	0	0	0	0	0	0	0	0	0	0	0	0	0	0	0	0	0	0	0	0	3	0	0	0	0	0
549ee07eb9464999a08cb10930c0341e	0	0	0	0	0	0	0	0	0	0	0	0	0	0	0	0	0	0	0	0	0	0	0	0	7	0	0
aacfd80376d7eeaee6d5c24942004661	0	0	0	0	0	0	0	0	0	0	0	0	0	0	0	0	0	0	0	0	0	0	0	0	0	19	0
f633f5ec81aa5bb194e62b21ce867e9e	9	0	0	0	0	0	0	0	0	0	0	0	0	0	0	0	0	0	0	0	0	0	0	0	0	0	0
db76eadef45fd6310015ea31b7e83623	9	0	0	0	0	0	0	0	0	0	0	0	0	0	0	0	0	0	0	0	0	0	0	0	0	0	0
78861e906efef5b919399f3f242592db	2	0	0	1	0	0	0	0	0	0	0	0	0	0	0	0	0	0	2	0	0	1	0	0	0	0	0
5b37aa3911ac230043f331a6f8b55c06	0	0	0	0	0	0	8	0	0	0	0	0	0	0	0	0	0	0	0	0	0	0	0	0	0	0	0
2799d607268d4f26999bed6e1ae8ba69	0	0	0	0	0	0	0	0	0	0	0	3	0	5	0	0	0	0	0	0	0	0	0	0	0	0	0
60dab9f47c93cac90b5ccce7ca5f6291	0	0	0	0	0	0	0	0	0	0	0	10	0	0	0	0	0	0	0	0	0	0	0	0	0	0	0
d4ac151d1bb6238b31ca710ffe3ce510	0	0	0	0	0	0	0	0	0	0	0	8	0	0	0	0	0	0	0	0	0	0	0	0	0	0	0
a1ce7b2ec42ecd53096308308bc98d6a	0	0	0	0	0	0	0	0	0	0	0	0	6	0	0	0	0	0	0	0	0	0	0	0	0	0	0
0f7b738be8981cc5a29c24af24cbbe19	0	0	0	0	0	0	0	0	0	0	0	0	3	0	0	0	0	0	0	0	0	0	0	0	0	0	0
8539a31a4e5df43bdb3d5b1668e17d7d	0	0	0	0	0	0	0	0	0	0	0	0	0	0	0	6	0	0	0	0	0	0	0	0	0	0	0
5581db078223e2e24ad5f57dceadf213	0	0	0	0	0	0	0	0	0	0	0	0	0	0	0	0	10	0	0	0	0	0	0	0	0	0	0
ee0b2dfb09e7d37304d8ce6ee60d4003	0	0	0	0	0	0	0	0	0	0	0	0	0	0	0	0	0	17	0	0	0	0	0	0	0	0	0
60dd8ef97de3ffff53a28672e5627d71	0	0	0	0	0	0	0	0	0	0	0	0	0	0	0	0	0	19	0	0	0	0	0	0	0	0	0
9953f04d5ce5e4ca19f0a61ad417f498	0	0	0	0	0	0	0	0	0	0	0	0	0	0	0	0	0	0	0	0	17	0	0	0	0	0	0
94234a195c1acb0080f68fc576f47228	0	0	0	0	0	0	0	0	0	0	0	0	0	0	0	0	0	0	0	0	0	0	0	0	10	0	0
ed95a534ecc44d8d3e7ea673d766af42	10	0	0	0	0	0	0	0	0	0	0	0	0	0	0	0	0	0	0	0	0	0	0	0	0	0	0
46912e344caf3b0f62de73ab100ed190	0	8	0	0	0	0	0	0	0	0	0	0	0	0	0	0	0	0	0	0	0	0	0	0	0	0	0
e92a48836989e243f16f837b5516d672	0	6	0	0	0	0	0	0	0	0	0	0	0	0	0	0	0	0	0	0	0	0	0	0	0	0	0
9aac2250088f5c6e998f4dfda0b864d9	0	0	0	14	0	0	0	0	0	0	0	0	0	0	0	0	0	0	0	0	0	0	0	0	0	0	0
2be8437301328b24538655a43a1eccd2	0	0	0	0	0	0	0	0	0	0	9	0	0	0	0	0	0	0	0	0	0	0	0	0	0	0	0
4b2963bc665fa390ee6d807ac8e25787	0	0	0	0	0	0	0	0	0	0	0	9	0	0	0	0	0	0	0	0	2	0	0	0	0	0	0
a5fb608d8b66a9ef01aa79e8d9db77bb	0	0	0	0	0	0	0	0	0	0	0	5	0	0	0	0	0	0	0	0	0	0	0	0	0	0	0
fb90b1d1166a20fa064152ef9bc80b3d	0	0	0	0	0	0	0	0	0	0	0	9	0	0	0	0	0	0	0	0	0	0	0	0	0	0	0
abae568cf0915606ff413646b8d6cae4	0	0	0	0	0	0	0	0	0	0	0	3	0	3	0	0	0	0	0	0	0	0	1	2	0	0	0
d02742d0da55f14ed8fa7b8d7b6056cd	0	0	0	0	0	0	0	0	0	0	0	0	8	0	0	0	0	0	0	0	0	0	0	0	0	0	0
7b06d92d0ac7ede26c4fb55b8283dbad	0	0	0	0	0	0	0	0	0	0	0	0	13	0	0	0	0	0	0	0	0	0	0	0	0	0	0
1d07622d929ae66a3dff073817dd2574	0	0	0	0	0	0	0	0	0	0	0	0	5	0	0	0	0	0	0	0	0	0	0	0	0	0	0
8b65b33e2704b2c105513545c09f5f2a	0	0	0	0	0	0	0	0	0	0	0	0	0	5	0	0	0	0	0	0	0	0	0	0	0	0	0
c0b499006fc5a523a284d1c5491a02d2	0	0	0	0	0	0	0	0	0	0	0	0	0	0	0	5	0	0	0	0	0	3	0	0	0	0	0
33ef2d99b78117aaad571993bbc62e01	0	0	0	0	0	0	0	0	0	0	0	0	0	0	0	0	0	16	0	0	0	0	0	0	0	0	0
ea5fd19bd0a0874f6bc0e31b71ccbf6f	0	0	0	0	0	0	0	0	0	0	0	0	0	0	0	0	0	17	0	0	0	0	0	0	0	0	0
da17522b2aa977a427c9043e8480edd5	0	0	0	0	0	0	0	0	0	0	0	0	0	0	0	0	0	16	0	0	0	0	0	0	0	0	0
506eb4ef7c7ff232c22c7c6b2480e5d2	0	0	0	0	0	0	0	0	0	0	0	0	0	0	0	0	0	18	0	0	0	0	0	0	0	0	0
c84507c352c1aa2635919ae27de1c7c5	0	0	0	0	0	0	0	0	0	0	0	0	0	0	0	0	0	18	0	0	0	0	0	0	0	0	0
c5f532697af92c33549b7bef91ccf5a7	0	0	0	0	0	0	0	0	0	0	0	0	0	0	0	0	0	0	0	0	0	0	10	0	0	0	0
2960c2ffcec7c404d60feddbdfb4de30	0	0	0	0	0	0	0	0	0	0	0	0	0	0	0	0	0	0	0	0	0	0	0	0	7	0	0
9264c3e944b29f523950a1fec0ecc2c9	9	0	0	0	0	0	0	0	0	0	0	0	0	0	0	0	0	0	0	0	0	0	0	0	0	0	0
411625a96ac77aaacdab4d95c5ee75ca	7	0	0	0	0	0	0	0	0	0	0	0	0	0	0	0	0	0	0	0	0	0	0	0	0	0	0
42067120f7a61aa6325b88649e36679d	10	0	0	0	0	0	0	0	0	0	0	0	0	0	0	0	0	0	0	0	0	0	0	0	0	0	0
53256c0b6e3f489f5a85ad2d167dad47	7	0	0	0	0	0	0	0	0	0	0	0	0	0	0	0	0	0	0	0	0	0	0	0	0	0	0
1f236c1a9127d42824acde8b263339a1	0	9	0	0	0	0	0	0	0	0	0	0	0	0	0	0	0	0	0	0	0	0	0	0	0	0	0
44604df4ea7c39cd02bdb05cb364a2ab	0	0	0	0	2	0	0	0	0	0	0	0	0	0	0	0	0	0	0	0	0	0	0	0	0	0	3
2524aae5ac9efa08de1c7c7bf7671981	0	0	0	0	11	0	0	0	0	0	0	0	0	0	0	0	0	0	0	0	0	0	0	0	0	0	0
57fe2896eee32b5b3baf056b695c6b1e	0	0	0	0	5	0	0	0	0	0	0	0	0	0	0	0	0	0	0	0	0	0	0	0	0	0	0
ba7e10524ccf19deda0c319f5d86ccf3	0	0	0	0	0	0	0	0	0	0	0	8	0	0	0	0	0	0	0	0	0	0	0	0	0	0	0
c6684a7927937523605cc4aaf2aaba38	0	0	0	0	0	0	0	0	0	0	0	6	0	0	0	0	0	0	0	0	0	0	0	0	0	0	0
1213e154e14413c61288fde1958da9e1	0	0	0	0	0	0	0	0	0	0	0	6	0	0	0	0	0	0	0	0	0	0	0	0	0	0	0
eb0eeeb880d5fe8d71b3fb4e6bd5f87e	0	0	0	0	0	0	0	0	0	0	0	0	2	0	0	0	0	0	0	0	0	0	0	0	0	0	0
5ce78a8785df1936ba176640359db703	0	0	0	0	0	0	0	0	0	0	0	0	4	4	0	0	0	0	0	0	0	0	0	0	0	0	0
866a21d14fbd7fa4b20f71dbd6fe9e9f	0	0	0	0	0	0	0	0	0	0	0	0	6	0	0	0	0	0	0	0	0	0	0	0	0	0	0
78194de12bb9941d26c39ddaedc08479	0	0	0	0	0	0	0	0	0	0	0	0	10	0	0	0	0	0	0	0	0	0	0	0	0	0	0
58c6d9286d5d78b0467035ab41cabd80	0	0	0	0	0	0	0	0	0	0	0	0	5	0	0	0	0	0	0	0	0	0	0	0	0	0	0
e60dbdde289c1159ab70a078a617b154	0	0	0	0	0	0	0	0	0	0	0	0	6	0	0	0	0	0	0	0	0	0	0	0	0	0	0
f51729162727f236c2603a3d5260c1e5	0	0	0	0	0	0	0	0	0	0	0	0	5	0	0	0	0	0	0	0	0	0	0	0	0	0	0
72c83893ae0438ac570727f26e029a24	0	0	0	0	0	0	0	0	0	0	0	0	7	0	0	0	0	0	0	0	0	0	0	0	0	0	0
7324408500d0c77cd793de4c562fb207	0	0	0	0	0	0	0	0	0	0	0	0	0	6	0	0	0	0	0	0	0	0	0	0	0	0	0
3910cc21b42269f9e8550547729d7349	0	0	0	0	0	0	0	0	0	0	0	0	0	0	0	10	0	0	0	0	0	0	0	0	0	0	0
ae3963c4287cfbd31900b6cdc2746dc9	0	0	0	0	0	0	0	0	0	0	0	0	0	0	0	5	0	0	0	0	0	0	0	0	0	0	0
7c65097b493665a7b3b76b06ce39c05a	0	0	0	0	0	0	0	0	0	0	0	0	0	0	0	12	0	0	0	0	0	0	0	0	0	0	0
16afcd71639ca8f504b67a3f08272541	0	0	0	0	0	0	0	0	0	0	0	0	0	0	0	0	9	0	0	0	0	0	0	0	0	0	0
4ab74f8631f888bc57cd284c466df938	0	0	0	0	0	0	0	0	0	0	0	0	0	0	0	0	0	0	0	0	0	4	0	0	0	0	0
4e628c37ba5d370150093a64d2fd42a4	0	0	0	0	0	0	0	0	0	0	0	0	0	0	0	0	0	0	0	0	0	0	0	0	8	0	0
1f642b033a48be6a886e93dc87c0b7b0	0	0	0	0	0	0	0	0	0	0	0	0	0	0	0	0	0	0	0	0	0	0	0	0	0	16	0
5f10313348932eb46dff3b7afcdd0d0d	8	0	0	0	0	0	0	0	0	0	0	0	0	0	0	0	0	0	0	0	0	0	0	0	0	0	0
e0578049d73d833eca17ff03de16c1f1	7	0	0	0	0	0	0	0	0	0	0	0	0	0	0	0	0	0	0	0	0	0	0	0	0	0	0
c712ba2080ebdd7f15a9532ed97c6fb8	0	7	0	0	0	0	0	0	0	0	0	0	0	0	0	0	0	0	0	0	0	0	0	0	0	0	0
ff76ca60cc65b2de369abb6aa2d3ffc2	0	7	0	0	0	0	0	0	0	0	0	0	0	0	0	0	0	0	0	0	0	0	0	0	0	0	0
87009b7f991193191896a8b48da0d970	0	9	0	0	0	0	0	0	0	0	0	0	0	0	0	0	0	0	0	0	0	0	0	0	0	0	0
5d890b501246756ea9b31719f274c35f	0	0	0	0	0	0	0	0	4	0	0	0	0	0	0	0	0	0	0	0	0	0	0	0	0	0	0
214dd1a4612e899b204d7638f10115c3	0	0	0	0	0	0	0	0	3	0	0	0	0	0	0	0	2	0	2	0	0	0	0	0	0	0	0
e4222a1b9567e99418fb33da3df2d949	0	0	0	0	0	0	0	0	0	0	0	5	0	0	0	0	0	0	0	0	0	0	0	0	0	0	0
ebe6d9b7b53ea97aa53885dad0c3004a	0	0	0	0	0	0	0	0	0	0	0	5	0	0	0	0	0	0	0	0	0	0	0	0	0	0	0
9ce4a460e5930503c24cca082d58d71e	0	0	0	0	0	0	0	0	0	0	0	4	0	0	0	0	0	0	0	0	0	0	0	0	0	0	2
76321b899d305286274d49c1f71f3f68	0	0	0	0	0	0	0	0	0	0	0	4	0	0	0	0	0	0	0	0	0	0	0	0	0	0	0
ca118e0c2bd9b73f8f9c6bad92e192f8	0	0	0	0	0	0	0	0	0	0	0	3	0	0	0	0	0	0	0	0	0	0	0	0	0	0	0
762256bd11e128d6d7df06254649fa4c	0	0	0	0	0	0	0	0	0	0	0	0	7	0	0	0	0	0	0	0	0	0	0	0	0	0	0
f84a15972ffa8e3541ca7c24012b69ca	0	0	0	0	0	0	0	0	0	0	0	0	6	0	0	0	0	0	0	0	0	0	0	0	0	0	0
dc7c7156a1b08937097a7e1401d0b132	0	0	0	0	0	0	0	0	0	0	0	0	5	0	0	0	0	0	0	0	0	0	0	0	0	0	0
c602f65e98ea23e7ba44e4fa03565e57	0	0	0	0	0	0	0	0	0	0	0	0	4	0	0	0	0	0	0	0	0	0	0	0	0	0	0
fb7ef187c203ccaa729f7e20f16690ea	0	0	0	0	0	0	0	0	0	0	0	0	4	0	0	0	0	0	0	0	0	0	0	0	0	0	0
6ff444f70a4fe8e9c9fbf85ea1bccc62	0	0	0	0	0	0	0	0	0	0	0	0	6	0	0	0	0	0	0	0	0	0	0	0	0	0	0
9010571c15ffdc7c196186dc1152d58d	0	0	0	0	0	0	0	0	0	0	0	0	3	0	0	0	0	0	0	0	0	0	0	0	0	0	0
0c4c6009a6e2e237b45ddf0be66d6329	0	0	0	0	0	0	0	0	0	0	0	0	5	0	0	0	0	0	0	0	0	0	0	0	0	0	0
8e3d6dce592dd66af35dbcd6eff55159	0	0	0	0	0	0	0	0	0	0	0	0	6	0	0	0	0	0	0	0	0	0	0	0	0	0	0
096324474a7371726570ebf621b603c3	0	0	0	0	0	0	0	0	0	0	0	0	10	0	0	0	0	0	0	0	0	0	0	0	0	0	0
3e9b2a4e9ec2e3c9884636a15c03d54c	0	0	0	0	0	0	0	0	0	0	0	0	0	7	0	0	0	0	0	0	0	0	0	0	0	0	0
826d736f667e180cfd351f3892bca400	0	0	0	0	0	0	0	0	0	0	0	0	0	0	0	9	0	0	0	0	0	0	0	0	0	0	0
61851ebd272662538b5f1d09850e3964	0	0	0	0	0	0	0	0	0	0	0	0	0	0	0	10	0	0	0	0	0	0	0	0	0	0	0
e3d59767653b7143d32ed95b3edc2cb5	0	0	0	0	0	0	0	0	0	0	0	0	0	0	0	9	0	0	0	0	0	0	0	0	0	0	0
e23fd7e16ee05e06abee26aba7dabcf9	0	0	0	0	0	0	0	0	0	0	0	0	0	0	0	10	0	0	0	0	0	0	0	0	0	0	0
b9d27fc67e0c9813ede9c2d77162af1a	0	0	0	0	0	0	0	0	0	0	0	0	0	0	0	0	0	15	0	0	0	0	0	0	0	0	0
654da4573ce5aacd0f35a1ea4cc69be0	0	0	0	0	0	0	0	0	0	0	0	0	0	0	0	0	0	15	0	0	0	0	0	0	0	0	0
b27fb1e2d1b09e2a69a1ba5b89ea992f	0	0	0	0	0	0	0	0	0	0	0	0	0	0	0	0	0	0	6	0	0	0	0	0	0	0	0
4ac31d9a7a73d0684331d695b3523b60	4	0	0	0	0	1	0	0	0	0	0	0	0	0	0	0	0	0	0	0	0	0	0	0	0	0	0
2abac7def55a228d971c406d1337dfd2	3	0	0	0	0	0	0	0	0	0	0	0	0	0	0	0	0	0	0	0	0	0	0	0	0	0	0
aaf39812e1d8eb703098092b95c387c7	10	0	0	0	0	0	0	0	0	0	0	0	0	0	0	0	0	0	0	0	0	0	0	0	0	0	0
0ce48d2e2e93e623e4f5b28565cf30b9	7	0	0	0	0	0	0	0	0	0	0	0	0	0	0	0	0	0	0	0	0	0	0	0	0	0	0
f439da837396871208574db26555b570	8	0	0	0	0	0	0	0	0	0	0	0	0	0	0	0	0	0	0	0	0	0	0	0	0	0	0
a639e85ba00ad76a796d03d7428f363f	8	0	0	0	0	0	0	0	0	0	0	0	0	0	0	0	0	0	0	0	0	0	0	0	0	0	0
640bbcb6b4022d0afaee027453012be8	0	10	0	0	0	0	0	0	0	0	0	0	0	0	0	0	0	0	0	0	0	0	0	0	0	0	0
31c3a2b86bff2782cf0d015e2062748f	0	8	0	0	0	0	0	0	0	0	0	0	0	0	0	0	0	0	0	0	0	0	0	0	0	0	0
a3ba19927f6106021e7fc313c2fe789b	0	0	0	12	0	0	0	0	0	0	0	0	0	0	0	0	0	0	0	0	0	0	0	0	0	0	0
8433ecda442f01977287b8ed631921e8	0	0	0	0	0	1	0	0	0	0	0	0	0	3	0	0	0	0	0	0	0	0	0	0	0	0	0
6b8acbf2977975d53abbaacd3491d49a	0	0	0	0	0	1	0	0	0	0	0	4	0	0	0	0	0	0	0	0	0	0	0	0	0	0	0
dd86042924d8b3e83fc07ace5ff65fd1	0	0	0	0	0	0	0	0	3	0	0	0	0	0	0	0	0	0	0	0	0	0	0	0	0	0	0
58da0c0537067e1bbcc484eb2e1b8288	0	0	0	0	0	0	0	0	0	6	0	0	0	0	0	0	0	0	0	0	0	0	0	0	0	0	0
75881a450c64541a2c5b1bc12a094a64	0	0	0	0	0	0	0	0	0	8	0	0	0	0	0	0	0	0	0	0	0	0	0	0	0	0	0
980b2772125b0b097fdba5b8f08ec127	0	0	0	0	0	0	0	0	0	0	0	3	0	0	0	0	0	0	0	0	0	0	0	0	0	0	0
a36d0c9986b8c6ae5154bf5600d16bd3	0	0	0	0	0	0	0	0	0	0	0	5	0	0	0	0	0	0	0	0	0	0	0	0	0	0	0
8ebb48d0b6bfef7e2c9961d4a5aa98a0	0	0	0	0	0	0	0	0	0	0	0	4	0	0	0	0	0	0	0	0	0	0	0	0	0	0	0
0ed0a197be15d80fa2c6ba5d4fdbe8c4	0	0	0	0	0	0	0	0	0	0	0	5	0	0	0	0	0	0	0	0	0	0	0	0	0	0	0
14446ccf714840205d5cff62db6af7c2	0	0	0	0	0	0	0	0	0	0	0	0	5	0	0	0	0	0	0	0	0	0	0	0	0	0	0
034bddfc13e838d74f862a1c26bc970f	0	0	0	0	0	0	0	0	0	0	0	0	8	0	0	0	0	0	0	0	0	0	0	0	0	0	0
3fc45961090ff621db94bcc4dddf44aa	0	0	0	0	0	0	0	0	0	0	0	0	6	0	0	0	0	0	0	0	0	0	0	0	0	0	0
fce3c6c95cad9475c1e5110b90e9f598	0	0	0	0	0	0	0	0	0	0	0	0	4	0	0	0	0	0	0	0	0	0	0	0	0	0	0
109aa654e966023227518b26f9e69ca5	0	0	0	0	0	0	0	0	0	0	0	0	6	0	0	0	0	0	0	0	0	0	0	0	0	0	0
d949ed2f2f4365ef6ba4f6391ee2cc0e	0	0	0	0	0	0	0	0	0	0	0	0	3	0	0	0	0	0	0	0	0	0	0	0	0	0	0
8ba93cd688cd91eb39b0f56c3310ad11	0	0	0	0	0	0	0	0	0	0	0	0	4	0	0	0	0	0	0	0	0	0	0	0	0	0	0
81e01de6144e817322b28180ab187908	0	0	0	0	0	0	0	0	0	0	0	0	9	0	0	0	0	0	0	0	0	0	0	0	0	0	0
3a7d384bc2d86fa2d7945eab20eec95c	0	0	0	0	0	0	0	0	0	0	0	0	6	0	0	0	0	0	0	0	0	0	0	0	0	0	0
daff79e708a8ee76b1c7b17df2de5945	0	0	0	0	0	0	0	0	0	0	0	0	6	0	0	0	0	0	0	0	0	0	0	0	0	0	0
ed3a7d05735c0a3ad132a238ad86246f	0	0	0	0	0	0	0	0	0	0	0	0	0	7	0	0	0	0	0	0	0	0	0	0	0	0	0
74db454ae0194b7377d895fb6667a1f0	0	0	0	0	0	0	0	0	0	0	0	0	0	5	0	0	0	0	0	0	0	0	0	0	0	0	0
183340457b337e54a0044a2ca5361955	0	0	0	0	0	0	0	0	0	0	0	0	0	0	0	8	0	0	0	0	0	0	0	0	0	0	0
979e3394e41ebb3db9a43ac6b175e6df	0	0	0	0	0	0	0	0	0	0	0	0	0	0	0	0	8	0	0	0	0	0	0	0	0	0	0
ba60c8a3157efd4ff5dd2037fe627c30	0	0	0	0	0	0	0	0	0	0	0	0	0	0	0	0	5	0	0	0	0	0	0	0	5	0	0
63e7b2d7716f6ee899f6811edaa992c0	0	0	0	0	0	0	0	0	0	0	0	0	0	0	0	0	8	0	0	0	0	0	0	0	0	0	0
bd63413d7eda9eab5f84b1f24ef10006	0	0	0	0	0	0	0	0	0	0	0	0	0	0	0	0	0	13	0	0	0	0	0	0	0	0	0
be498d26d141df02e76389f90dece458	0	0	0	0	0	0	0	0	0	0	0	0	0	0	0	0	0	15	0	0	0	0	0	0	0	0	0
ec067f6bccc4306c4ad1eeb0144ba9ca	0	0	0	0	0	0	0	0	0	0	0	0	0	0	0	0	0	0	7	0	0	0	0	0	0	0	0
f5e96ed3a9659f81ab43a05414701c94	0	0	0	0	0	0	0	0	0	0	0	0	0	0	0	0	0	0	0	0	0	6	0	0	0	0	0
40c8dc969728ae0b5344e1f6c4444a4b	0	0	0	0	0	0	0	0	0	0	0	0	0	0	0	0	0	0	0	0	0	8	0	0	0	0	0
3477283d16ea93dd94a5e7309324e72c	3	0	0	0	0	0	0	0	0	0	0	0	0	0	0	0	0	0	0	0	0	0	0	0	0	0	0
1cc7be278b7a71269fed278a1a24e056	6	0	0	0	0	0	0	0	0	0	0	0	0	0	0	0	0	0	0	0	0	0	0	0	0	0	0
90a6e42271edc801da1fea3f15a04e66	7	0	0	0	0	0	0	0	0	0	0	0	0	0	0	0	0	0	0	0	0	0	0	0	0	0	0
c6687aa1230a257957b984fe8b3d1bab	0	4	0	0	0	0	0	0	0	0	0	0	0	0	0	0	0	0	0	0	0	0	0	0	0	0	0
b2eda0ba4341186ddf4fcc90829c369a	0	0	0	0	2	0	0	0	3	0	0	0	0	0	0	0	0	0	0	0	0	1	0	0	0	0	0
205bf4f7609bcd748ae348659db2edde	0	0	0	0	0	1	0	0	0	0	0	0	0	0	0	0	0	0	0	0	0	0	0	0	0	0	5
76c45a475fbbdbf9383766cb12c4d0e6	0	0	0	0	0	0	0	0	0	1	0	0	0	0	0	0	0	0	0	0	0	2	0	0	0	0	0
6b7d19085f3d7b5914aa8c4e42fdad3c	0	0	0	0	0	0	0	0	0	0	0	2	0	0	0	0	0	0	0	0	0	0	0	0	0	0	0
70b28a8e54c2290238140a54f27ab508	0	0	0	0	0	0	0	0	0	0	0	1	0	0	0	0	0	0	0	0	0	0	0	1	0	0	0
6eecd49e0c44506ff009a65265ffeedc	0	0	0	0	0	0	0	0	0	0	0	0	8	0	0	0	0	0	0	0	0	0	0	0	0	0	0
84904d28c24c69f7762c522f9062397e	0	0	0	0	0	0	0	0	0	0	0	0	4	0	0	0	0	0	0	0	0	0	0	0	0	0	0
c0753e8a56df1a60159d81c236ac557a	0	0	0	0	0	0	0	0	0	0	0	0	6	0	0	0	0	0	0	0	0	0	0	0	0	0	0
95207df8179f4b85a2633e783eed4143	0	0	0	0	0	0	0	0	0	0	0	0	2	0	0	0	0	0	0	0	0	0	0	0	0	0	0
c994a402bc672e34d21f6d00726599a1	0	0	0	0	0	0	0	0	0	0	0	0	5	0	0	0	0	0	0	0	0	0	0	0	0	0	0
dcf068299bef24f68fd44d7a63bbc099	0	0	0	0	0	0	0	0	0	0	0	0	6	0	0	0	0	0	0	0	0	0	0	0	0	0	0
2d0bf37408b14e155fb76d1c279791da	0	0	0	0	0	0	0	0	0	0	0	0	3	0	0	0	0	0	0	0	0	0	0	0	0	0	0
b3f4b86471aa5ea7fc776e79b7b3656e	0	0	0	0	0	0	0	0	0	0	0	0	6	0	0	0	0	0	0	0	0	0	0	0	0	0	0
ee71d1fd41a35f85c8f19596ace3e965	0	0	0	0	0	0	0	0	0	0	0	0	0	0	14	0	0	0	0	0	0	0	0	0	0	0	0
d71fad7e88eec1bc50d280106470077e	0	0	0	0	0	0	0	0	0	0	0	0	0	0	6	0	0	0	4	0	0	0	0	0	0	0	0
a8c7d9d4f678ea127c1501ca1c325acc	0	0	0	0	0	0	0	0	0	0	0	0	0	0	14	0	0	0	0	0	0	0	0	0	0	0	0
f8db643da8ce2c8f4d89e08e4093cfa2	0	0	0	0	0	0	0	0	0	0	0	0	0	0	4	0	0	10	0	0	0	0	0	0	0	0	0
31dae50638c84a8d11b041b887ff99af	0	0	0	0	0	0	0	0	0	0	0	0	0	0	0	7	0	0	0	0	0	0	0	0	0	0	0
0f15067c5b2d3e911cd36d8ce2ebbaf2	0	0	0	0	0	0	0	0	0	0	0	0	0	0	0	8	0	0	0	0	0	0	0	0	0	0	0
a533ca71e0b2cfd6347ed206446fd8c7	0	0	0	0	0	0	0	0	0	0	0	0	0	0	0	7	0	0	0	0	0	0	0	0	0	0	0
8e784f49ebacf9e45a3c8bebca806526	0	0	0	0	0	0	0	0	0	0	0	0	0	0	0	6	0	0	0	0	0	0	0	0	0	0	0
1325b35dee348939d2af02419e3b62b1	0	0	0	0	0	0	0	0	0	0	0	0	0	0	0	0	0	13	0	0	0	0	0	0	0	0	0
68f866dcedd70bf8c40a19a41a1c41de	0	0	0	0	0	0	0	0	0	0	0	0	0	0	0	0	0	14	0	0	0	0	0	0	0	0	0
de5915bab2ccbccc30b53c315880b15b	0	0	0	0	0	0	0	0	0	0	0	0	0	0	0	0	0	11	0	0	0	0	0	0	0	2	0
9228a3335c2bf679dcad4e07d52e5f77	0	0	0	0	0	0	0	0	0	0	0	0	0	0	0	0	0	14	0	0	0	0	0	0	0	0	0
5a24cfb83dfff576710ab84baa4fec59	0	0	0	0	0	0	0	0	0	0	0	0	0	0	0	0	0	14	0	0	0	0	0	0	0	0	0
a969ca4b3bfeef779b2de4a9b299f972	0	0	0	0	0	0	0	0	0	0	0	0	0	0	0	0	0	0	0	12	0	0	0	0	0	0	0
383a523db24929fe83f43e70cb3576a5	0	0	0	0	0	0	0	0	0	0	0	0	0	0	0	0	0	0	0	0	0	5	0	0	0	0	0
45465f54fdac525c1b722a2c5551b588	0	0	0	0	0	0	0	0	0	0	0	0	0	0	0	0	0	0	0	0	0	6	0	0	0	0	0
bb2b489c644e328042115331de30ce49	0	0	0	0	0	0	0	0	0	0	0	0	0	0	0	0	0	0	0	0	0	5	0	0	0	0	0
5f9fcba8353b04dde895fccb183c832d	0	0	0	0	0	0	0	0	0	0	0	0	0	0	0	0	0	0	0	0	0	4	0	0	0	0	0
4ab052772f2bb1094ee0c6695a513f30	0	0	0	0	0	0	0	0	0	0	0	0	0	0	0	0	0	0	0	0	0	0	0	8	0	0	0
adb0c342963753d6b41ec4e146e6f31d	0	0	0	0	0	0	0	0	0	0	0	0	0	0	0	0	0	0	0	0	0	0	0	0	8	0	0
93874155851bbce9f75e9dcaff9816e0	2	0	0	0	0	0	0	0	0	0	0	0	0	0	0	0	0	0	0	0	0	0	0	0	0	0	0
92f67fc8acb0fae914d308a78f56c09e	7	0	0	0	0	0	0	0	0	0	0	0	0	0	0	0	0	0	0	0	0	0	0	0	0	0	0
9e6f459c3f2fb72b35b992f3d87b90b1	0	6	0	0	0	0	0	0	0	0	0	0	0	0	0	0	0	0	0	0	0	0	0	0	0	0	0
4c9150da88e5008241d713f103a7d7ce	0	4	0	0	0	0	0	0	0	0	0	0	0	0	0	0	0	0	0	0	0	0	0	0	0	0	0
8aa97964c050d314256cfffdcf435977	0	0	0	8	0	0	0	0	0	0	0	0	0	0	0	0	0	0	0	0	0	0	0	0	0	0	0
83e3c171104bf2877152f95f56c14115	0	0	0	0	7	0	0	0	0	0	0	0	0	0	0	0	0	0	0	0	0	0	0	0	0	0	0
d9f584039eefd36d7cc5262b69f8eafd	0	0	0	0	2	0	0	0	0	0	0	0	0	0	0	0	0	0	0	0	0	0	0	0	0	0	0
0278247b3ca17f62117ee775982f5c72	0	0	0	0	0	0	0	3	0	0	0	0	0	0	0	0	0	0	0	0	0	0	0	0	0	0	0
8bc7545d3c48198807062fda4a3f0527	0	0	0	0	0	0	0	0	5	0	0	0	0	0	0	0	0	0	0	0	0	0	0	0	0	0	0
fc1f774d7047172822bb09fd45d35826	0	0	0	0	0	0	0	0	0	0	0	8	0	0	0	0	0	0	0	0	0	0	0	0	0	0	0
244fe53d051e2cff439e238b05a58f9e	0	0	0	0	0	0	0	0	0	0	0	3	0	0	0	0	0	0	0	0	0	0	0	0	0	0	0
6519f8ac2de382670299ea9c7b14f78c	0	0	0	0	0	0	0	0	0	0	0	6	0	0	0	0	0	0	0	0	0	0	0	0	0	0	0
a8d5e40482dd64b0026e70f771f0dfa5	0	0	0	0	0	0	0	0	0	0	0	0	5	0	0	0	0	0	0	0	0	0	0	0	0	0	0
e8c0a925c8cf39086c48c9dfec433edb	0	0	0	0	0	0	0	0	0	0	0	0	5	0	0	0	0	0	0	0	0	0	0	0	0	0	0
a85efb9cfa1ad259976ec27218cfba24	0	0	0	0	0	0	0	0	0	0	0	0	4	0	0	0	0	0	0	0	0	0	0	0	0	0	0
dd546a684ca2b0986dd4304e97ad2b02	0	0	0	0	0	0	0	0	0	0	0	0	3	0	0	0	0	0	0	0	0	0	0	0	0	0	0
de796aa941fe8ef1bdcf56257af90c30	0	0	0	0	0	0	0	0	0	0	0	0	5	0	0	0	0	0	0	0	0	0	0	0	0	0	0
eddb27034ab5a3088262c6f7c67fbcf2	0	0	0	0	0	0	0	0	0	0	0	0	4	0	0	0	0	0	0	0	0	0	0	0	0	0	0
23c17c20d50fbef2e6f72dd8c001ba58	0	0	0	0	0	0	0	0	0	0	0	0	4	0	0	0	0	0	0	0	0	0	0	0	0	0	0
1913a847051db32cb777de12e02b52ac	0	0	0	0	0	0	0	0	0	0	0	0	3	0	0	0	0	0	0	0	0	0	0	0	0	0	0
5cd77be7b10a61dd8e2833d51cea8125	0	0	0	0	0	0	0	0	0	0	0	0	4	0	0	0	0	0	0	0	0	0	0	0	0	0	0
84bde59a7c1a6648c4a90315697ca454	0	0	0	0	0	0	0	0	0	0	0	0	0	5	0	0	0	0	0	0	0	0	0	0	0	0	0
9f7a0d68862d9b5a1349c997b23761df	0	0	0	0	0	0	0	0	0	0	0	0	0	0	13	0	0	0	0	0	0	0	0	0	0	0	0
9d77195ea125a647c3238349a0c43e15	0	0	0	0	0	0	0	0	0	0	0	0	0	0	0	9	0	0	0	0	0	0	0	0	0	0	0
27d6e7eb3f56aa18f42841d26474e869	0	0	0	0	0	0	0	0	0	0	0	0	0	0	0	10	0	0	0	0	0	0	0	0	0	0	0
09e461682c67042ecda72960faf71348	0	0	0	0	0	0	0	0	0	0	0	0	0	0	0	3	0	0	0	0	0	0	0	0	0	0	0
1c8500dbf19966eed9a435f4479147ca	0	0	0	0	0	0	0	0	0	0	0	0	0	0	0	0	10	0	0	0	0	0	0	0	0	0	0
7d67f12aae2840f5c2f2bd0762350860	0	0	0	0	0	0	0	0	0	0	0	0	0	0	0	0	8	0	0	0	0	0	0	0	0	0	0
aebb177543ab54691b43d14a26173d49	0	0	0	0	0	0	0	0	0	0	0	0	0	0	0	0	0	13	0	0	0	0	0	0	0	0	0
f8f05e5c9f44eb811380bb40fb7508c5	0	0	0	0	0	0	0	0	0	0	0	0	0	0	0	0	0	0	0	0	9	1	0	0	0	0	0
b08125d24e853c4dc5e47ebba511510c	0	0	0	0	0	0	0	0	0	0	0	0	0	0	0	0	0	0	0	0	0	3	0	0	0	0	0
1a74657864dc8ef495c5f54be0595a12	0	0	0	0	0	0	0	0	0	0	0	0	0	0	0	0	0	0	0	0	0	0	0	0	3	0	0
cc8f5629e621a9317045358f40342d9e	0	0	0	0	0	0	0	0	0	0	0	0	0	0	0	0	0	0	0	0	0	0	0	0	0	10	0
bb4dba327f7959455b1673d74de8091e	5	0	0	0	0	0	0	0	0	0	0	0	0	0	0	0	0	0	0	0	0	0	0	0	0	0	0
324773ddd650c1e9e6cff97b5bda9cc3	5	0	0	0	0	0	0	0	0	0	0	0	0	0	0	0	0	0	0	0	0	0	0	0	0	0	0
ca1a1c9087dbee8dd274a81341e3ffc5	0	7	0	0	0	0	0	0	0	0	0	0	0	0	0	0	0	0	0	0	0	0	0	0	0	0	0
220a98685271d2f3152de5d3dd9797f4	0	5	0	0	0	0	0	0	0	0	0	0	0	0	0	0	0	0	0	0	0	0	0	0	0	0	0
bbc2d9fe32d42807316a81a5b1f9d536	0	1	0	0	0	0	0	0	0	0	0	0	0	0	0	0	0	0	0	0	0	0	0	0	0	0	0
dd64bffd86f28b00d60931cf6b2f0f8a	0	7	0	0	0	0	0	0	0	0	0	0	0	0	0	0	0	0	0	0	0	0	0	0	0	0	0
8971ceecb58faa937787573079064a8f	0	7	0	0	0	0	0	0	0	0	0	0	0	0	0	0	0	0	0	0	0	0	0	0	0	0	0
49b67545be89feaea9d1ea04ba6d37fb	0	0	0	7	0	0	0	0	0	0	0	0	0	0	0	0	0	0	0	0	0	0	0	0	0	0	0
8a5707e87ec3e0494556c64a38dc8594	0	0	0	0	6	0	0	0	0	0	0	0	0	0	0	0	0	0	0	0	0	0	0	0	0	0	0
af348705ef45c202927344d084b445c4	0	0	0	0	0	1	0	0	0	0	0	0	0	0	0	0	0	0	0	0	0	0	0	0	0	0	0
5ef493ed83ccce23e7b69db15d0f60c4	0	0	0	0	0	0	5	0	0	0	0	0	0	0	0	0	0	0	0	0	0	0	0	0	0	0	0
34961f6c254d0313c7ec61943247d355	0	0	0	0	0	0	0	1	0	0	0	2	0	0	0	0	0	0	0	0	0	0	0	0	0	0	0
2088209647fa3d217c9069609b0cd481	0	0	0	0	0	0	0	1	0	0	0	0	0	0	0	0	0	0	0	0	0	0	0	0	0	0	0
413a3ee8e926c45546a10227192bf1f1	0	0	0	0	0	0	0	0	0	0	0	1	0	0	0	0	0	0	0	0	0	0	3	0	2	0	0
c949c5153ce0e8f9f9cc4b33cd94c02f	0	0	0	0	0	0	0	0	0	0	0	0	2	0	0	0	0	0	0	0	0	0	0	0	0	0	0
e09e854b60d7b545c628bffbbcbbe9cd	0	0	0	0	0	0	0	0	0	0	0	0	5	0	0	0	0	0	0	0	0	0	0	0	0	0	0
1409713cb9411b30c22b66d001d6c1f0	0	0	0	0	0	0	0	0	0	0	0	0	2	0	0	0	0	0	0	0	0	0	0	0	0	0	0
c41d223b3f037669c19d00405712da67	0	0	0	0	0	0	0	0	0	0	0	0	2	0	0	0	0	0	0	0	0	0	0	0	0	0	0
78f94eb5b91861c40dac59b38337afa7	0	0	0	0	0	0	0	0	0	0	0	0	3	0	0	0	0	0	0	0	0	0	0	0	0	0	0
60862413e85e0a1f667277d974f83bcf	0	0	0	0	0	0	0	0	0	0	0	0	4	0	0	0	0	0	0	0	0	0	0	0	0	0	0
b28fccf60092ea7a53382ae736aa7cd0	0	0	0	0	0	0	0	0	0	0	0	0	0	6	0	0	0	0	0	0	0	0	0	0	0	0	0
5b38cb3537dfc29d66ac28836fb8f222	0	0	0	0	0	0	0	0	0	0	0	0	0	0	0	7	0	0	0	0	0	0	0	0	0	0	0
fa70e2f9d5d4b64b99e2b03f6a5050e3	0	0	0	0	0	0	0	0	0	0	0	0	0	0	0	6	0	0	0	0	0	0	0	0	0	0	0
8c72b6428a99725388b641df2cba9584	0	0	0	0	0	0	0	0	0	0	0	0	0	0	0	0	7	0	0	0	0	0	0	0	0	0	0
dddb1d375362734019cdf5cd445afdd2	0	0	0	0	0	0	0	0	0	0	0	0	0	0	0	0	7	0	0	0	0	0	0	0	0	0	0
528b8b4da951d85bfb70c4102874372c	0	0	0	0	0	0	0	0	0	0	0	0	0	0	0	0	6	0	0	0	0	0	0	0	0	0	0
0c1ab64a14b6cd1fac9ec91d4518260f	0	0	0	0	0	0	0	0	0	0	0	0	0	0	0	0	0	12	0	0	0	0	0	0	0	0	0
2c2585624556495e1a1e34f1fc96d215	0	0	0	0	0	0	0	0	0	0	0	0	0	0	0	0	0	11	0	0	0	0	0	0	0	0	0
4c107b03e3182fe04c3827f4d1988a4f	0	0	0	0	0	0	0	0	0	0	0	0	0	0	0	0	0	12	0	0	0	0	0	0	0	0	0
4bd1959f24585c5e6815408b676c5f32	0	0	0	0	0	0	0	0	0	0	0	0	0	0	0	0	0	10	0	0	0	0	0	0	0	0	0
df6907fdaa967fa35f882a726cbe1bfe	0	0	0	0	0	0	0	0	0	0	0	0	0	0	0	0	0	0	2	0	0	0	0	0	0	0	0
e5c37c53b8bffb9c717732a3a0fd6c27	0	0	0	0	0	0	0	0	0	0	0	0	0	0	0	0	0	0	0	0	0	6	0	0	0	0	0
fbf9eae5fd818cc4b5c85c3dc3842389	0	0	0	0	0	0	0	0	0	0	0	0	0	0	0	0	0	0	0	0	0	0	9	0	0	0	0
8679de25e220ef6dde14a2580783258f	0	0	0	0	0	0	0	0	0	0	0	0	0	0	0	0	0	0	0	0	0	0	4	0	0	0	0
01646afb3aae7b5e9cbb9aade7bddba6	0	0	0	0	0	0	0	0	0	0	0	0	0	0	0	0	0	0	0	0	0	0	0	0	5	0	0
77cafb7cd07ba2bcb7aafa90c9b83f34	0	0	0	0	0	0	0	0	0	0	0	0	0	0	0	0	0	0	0	0	0	0	0	0	7	0	0
89a800d3b63b02a1593f2fcda6523272	0	0	0	0	0	0	0	0	0	0	0	0	0	0	0	0	0	0	0	0	0	0	0	0	0	11	0
4db9a503606ec32546226454ac8f7c86	6	0	0	0	0	0	0	0	0	0	0	0	0	0	0	0	0	0	0	0	0	0	0	0	0	0	0
4d280065dc93f55c423b0428aef05b5a	3	0	0	0	0	0	0	0	0	0	0	0	0	0	0	0	0	0	0	0	0	0	0	0	0	0	0
e9305ce9b57a4087262147c9bfc41147	6	0	0	0	0	0	0	0	0	0	0	0	0	0	0	0	0	0	0	0	0	0	0	0	0	0	0
7129792af7a0e104855cb77eb11c40a3	4	0	0	0	0	0	0	0	0	0	0	0	0	0	0	0	0	0	0	0	0	0	0	0	0	0	0
b278a0f47e46de4abef0148b6739726a	2	0	0	0	0	0	0	0	0	0	0	0	0	0	0	0	0	0	0	0	0	0	0	0	0	0	0
ae793c6fca86883a16d117f44ee2a6b2	6	0	0	0	0	0	0	0	0	0	0	0	0	0	0	0	0	0	0	0	0	0	0	0	0	0	0
01e3c4a2a47429e0cf1c688668379f2e	0	6	0	0	0	0	0	0	0	0	0	0	0	0	0	0	0	0	0	0	0	0	0	0	0	0	0
2513cd93f75b7f6c84ea1adb1fd9df21	0	0	0	0	0	0	0	0	0	0	0	4	0	0	0	0	0	0	0	0	0	0	0	0	0	0	0
ad92e023d4fefba832c4f39adc312a63	0	0	0	0	0	0	0	0	0	0	0	4	0	0	0	0	0	0	0	0	0	0	0	0	0	0	0
c5e475b2cc52a33c1bd9cb53c9593313	0	0	0	0	0	0	0	0	0	0	0	2	0	0	0	0	0	0	0	0	0	0	0	0	0	0	0
279ab57d3d4d6ba2f17adbc726b89c7d	0	0	0	0	0	0	0	0	0	0	0	5	0	0	0	0	0	0	0	0	0	0	0	0	0	0	0
2496a0bba97ce3660737e89dfbaad6a6	0	0	0	0	0	0	0	0	0	0	0	4	0	0	0	0	0	0	0	0	0	0	0	0	0	0	0
e92a0d9c7556f72584747e7ad23a8f90	0	0	0	0	0	0	0	0	0	0	0	0	3	0	0	0	0	0	0	0	0	0	0	0	0	0	0
15e726e0d81f891c87556fb69e6ea223	0	0	0	0	0	0	0	0	0	0	0	0	6	0	0	0	0	0	0	0	0	0	0	0	0	0	0
200d3d852e978f110757d855bab63bf4	0	0	0	0	0	0	0	0	0	0	0	0	7	0	0	0	0	0	0	0	0	0	0	0	0	0	0
15894dca576e7f5cb9e4ab783bef92a0	0	0	0	0	0	0	0	0	0	0	0	0	2	0	0	0	0	0	0	0	0	0	0	0	0	0	0
481c572798fb6a36d1c3fc7c35fdae42	0	0	0	0	0	0	0	0	0	0	0	0	3	0	0	0	0	0	0	0	0	0	0	0	0	0	0
7c311375c4281d3ce7868de355682310	0	0	0	0	0	0	0	0	0	0	0	0	2	0	0	0	0	0	0	0	0	0	0	0	0	0	0
416f4d617e176549aa67ca9bb0c14852	0	0	0	0	0	0	0	0	0	0	0	0	0	0	11	0	0	0	0	0	0	0	0	0	0	0	0
2572d10a934bff97080aa1217441a1e8	0	0	0	0	0	0	0	0	0	0	0	0	0	0	11	0	0	0	0	0	0	0	0	0	0	0	0
2a1b7261d03e53538468559c6ccadf2e	0	0	0	0	0	0	0	0	0	0	0	0	0	0	0	2	0	0	0	0	0	0	0	0	0	0	0
a4397036c4dba3ddff8e91f2607baa99	0	0	0	0	0	0	0	0	0	0	0	0	0	0	0	7	0	0	0	0	0	0	0	0	0	0	0
043bb006b899a5141677581483438130	0	0	0	0	0	0	0	0	0	0	0	0	0	0	0	7	0	0	0	0	0	0	0	0	0	0	0
c648118824ccd04c2a4f6dab561891fc	0	0	0	0	0	0	0	0	0	0	0	0	0	0	0	6	0	0	0	0	0	0	0	0	0	0	0
efa9831af036169bb217ad3b4cbc5cd8	0	0	0	0	0	0	0	0	0	0	0	0	0	0	0	8	0	0	0	0	0	0	0	0	0	0	0
6d6905fbe57a417ab6e1130f8d1d8145	0	0	0	0	0	0	0	0	0	0	0	0	0	0	0	0	5	0	0	0	0	0	0	0	0	0	0
763884a93c0fed78cf73aab46ced2fc4	0	0	0	0	0	0	0	0	0	0	0	0	0	0	0	0	3	0	0	0	0	0	0	0	0	0	0
1d9ba8c9684dfe648f9bea758838566a	0	0	0	0	0	0	0	0	0	0	0	0	0	0	0	0	0	9	0	0	0	0	0	0	0	0	0
4af21847e69911c72d37c3ab3e924560	0	0	0	0	0	0	0	0	0	0	0	0	0	0	0	0	0	11	0	0	0	0	0	0	0	0	0
7d9ff612db759ad293a5b3d053110407	0	0	0	0	0	0	0	0	0	0	0	0	0	0	0	0	0	7	0	3	0	0	0	0	0	0	0
6299ebfa76dd5427346c826979d5e83c	0	0	0	0	0	0	0	0	0	0	0	0	0	0	0	0	0	11	0	0	0	0	0	0	0	0	0
d25ca18b5638f7ba547b00811de229b0	0	0	0	0	0	0	0	0	0	0	0	0	0	0	0	0	0	10	0	0	0	0	0	0	0	0	0
6f43bcec7ca11b063bd7873411e3f478	0	0	0	0	0	0	0	0	0	0	0	0	0	0	0	0	0	11	0	0	0	0	0	0	0	0	0
1bd7e4b39a3b5da2a3229f81e743a31b	0	0	0	0	0	0	0	0	0	0	0	0	0	0	0	0	0	0	0	0	0	4	0	0	0	0	0
eb3aacc1e502d07d4a8ecb0cb0545b5f	0	0	0	0	0	0	0	0	0	0	0	0	0	0	0	0	0	0	0	0	0	0	5	0	0	0	0
a6c5996855db8516508aa61a261dc685	0	0	0	0	0	0	0	0	0	0	0	0	0	0	0	0	0	0	0	0	0	0	0	0	0	11	0
71a193f3769222c30251a14063814641	8	0	0	0	0	0	0	0	0	0	0	0	0	0	0	0	0	0	0	0	0	0	0	0	0	0	0
2953066137c25d02fb3c59009b126eec	6	0	0	0	0	0	0	0	0	0	0	0	0	0	0	0	0	0	0	0	0	0	0	0	0	0	0
a3678069bd4c388db56e67338ddcb79b	6	0	0	0	0	0	0	0	0	0	0	0	0	0	0	0	0	0	0	0	0	0	0	0	0	0	0
078513f650cd95c92842fa33e7499ca2	7	0	0	0	0	0	0	0	0	0	0	0	0	0	0	0	0	0	0	0	0	0	0	0	0	0	0
207669a9a13466e6db716e684c5a2099	4	0	0	0	0	0	0	0	0	0	0	0	0	0	0	0	0	0	0	0	0	0	0	0	0	0	0
e6c1a9959d466c25724c461349c8c921	2	0	0	0	0	0	0	0	0	0	0	0	0	0	0	0	0	0	0	0	0	0	0	0	0	0	0
786029b7a72d419e499a71edc0a429a2	8	0	0	0	0	0	0	0	0	0	0	0	0	0	0	0	0	0	0	0	0	0	0	0	0	0	0
ebcd1908d49e70dea8aa0ce11e2ce50b	0	5	0	0	0	0	0	0	0	0	0	0	0	0	0	0	0	0	0	0	0	0	0	0	0	0	0
b9b1ab8a8d292a3070b56d4a7090dcd1	0	7	0	0	0	0	0	0	0	0	0	0	0	0	0	0	0	0	0	0	0	0	0	0	0	0	0
f983747afb5ea06e406bde34de1a426f	0	4	0	0	0	0	0	0	0	0	0	0	0	0	0	0	0	0	0	0	0	0	0	0	0	0	0
33f0bef3f4c3463066b6d9f13997e3fc	0	6	0	0	0	0	0	0	0	0	0	0	0	0	0	0	0	0	0	0	0	0	0	0	0	0	0
a75015f26f631de51fb8e424dffd7a73	0	1	0	0	0	0	0	0	0	0	0	0	0	0	0	2	0	0	0	0	0	1	0	0	0	0	0
ff7d309595ddd45c8f7b73b4ba5be137	0	0	0	7	0	0	0	0	0	0	0	0	0	0	0	0	0	0	0	0	0	0	0	0	0	0	0
d36f68ae1d9e53e55854dbd6c94790db	0	0	0	0	5	0	0	0	0	0	0	0	0	0	0	0	0	0	0	0	0	0	0	0	0	0	0
d9db98b9da5fc440bb2dc09e0ed825a3	0	0	0	0	0	0	0	0	3	0	0	0	0	0	0	0	0	0	0	0	0	0	0	0	0	0	0
1c8267fa010c4ed2525538dcef5b8e73	0	0	0	0	0	0	0	0	0	5	0	0	0	0	0	0	0	0	0	0	0	0	0	0	0	0	0
29dce8d351757f4e10bbaf1cd5f6e0bd	0	0	0	0	0	0	0	0	0	0	6	0	0	0	0	0	0	0	0	0	0	0	0	0	0	0	0
879854bc913f6e7385a43e12bb0c49ee	0	0	0	0	0	0	0	0	0	0	0	3	0	0	0	0	0	0	0	0	0	0	0	0	0	0	0
9584340f637b189efa37c6f20525cc87	0	0	0	0	0	0	0	0	0	0	0	5	0	0	0	0	0	0	0	0	0	0	0	0	0	0	0
b199f43120f23fd8c8397c5e08e76366	0	0	0	0	0	0	0	0	0	0	0	4	0	0	0	0	0	0	0	0	0	0	0	0	0	0	0
24dfc8fc0ac2e0b7afca71260f5ffeed	0	0	0	0	0	0	0	0	0	0	0	3	0	0	0	0	0	0	0	0	0	0	0	0	0	0	0
11233b5fc06cb9e8fdd4ec035bdc6d35	0	0	0	0	0	0	0	0	0	0	0	0	3	0	0	0	0	0	0	0	0	0	0	0	0	0	0
7aae6e3dba3f13cadc13aa42c35b15b1	0	0	0	0	0	0	0	0	0	0	0	0	3	0	0	0	0	0	0	0	0	0	0	0	0	0	0
13e41e62f830cc26c50963893d8cf61e	0	0	0	0	0	0	0	0	0	0	0	0	6	0	0	0	0	0	0	0	0	0	0	0	0	0	0
b3a55065852b01668c9856cd5757eaee	0	0	0	0	0	0	0	0	0	0	0	0	5	0	0	0	0	0	0	0	0	0	0	0	0	0	0
32a726df51c18bfdb4826c669e68c58d	0	0	0	0	0	0	0	0	0	0	0	0	4	0	0	0	0	0	0	0	0	0	0	0	0	0	0
2dc53343aa0f398111e007dc8dd98da3	0	0	0	0	0	0	0	0	0	0	0	0	0	4	0	0	0	0	0	0	0	0	0	0	0	0	0
adf6dc8f0e24abdc8c2f9112af2054e3	0	0	0	0	0	0	0	0	0	0	0	0	0	4	0	0	0	0	0	0	0	0	0	0	0	0	0
dfe0513ec1f11586a72900dee47eb066	0	0	0	0	0	0	0	0	0	0	0	0	0	5	0	0	0	0	0	0	0	0	0	0	0	0	0
9bd7bc9f62cbcdccee8697d312037a6f	0	0	0	0	0	0	0	0	0	0	0	0	0	4	0	0	0	0	0	0	0	0	0	0	0	0	0
4fd3f069251470941f4f469057074662	0	0	0	0	0	0	0	0	0	0	0	0	0	0	10	0	0	0	0	0	0	0	0	0	0	0	0
9a62c04a907c3d418e98a7b92e2f3a4e	0	0	0	0	0	0	0	0	0	0	0	0	0	0	0	4	0	4	0	0	0	0	0	0	0	0	0
171e6cde0577bd06f8e683ab3b4aa5cf	0	0	0	0	0	0	0	0	0	0	0	0	0	0	0	7	0	0	0	0	0	0	0	0	0	0	0
cf945adec5a4626f9a44910dcaac138b	0	0	0	0	0	0	0	0	0	0	0	0	0	0	0	4	0	0	0	0	0	0	0	0	0	0	0
49908b7b77295fde52fefe0653821a84	0	0	0	0	0	0	0	0	0	0	0	0	0	0	0	0	3	0	0	0	0	0	0	0	0	0	0
6e11aeb9a7c6308d70d4f176219af207	0	0	0	0	0	0	0	0	0	0	0	0	0	0	0	0	7	0	0	0	0	0	0	0	0	0	0
9e6dc9871d304ef540f6bf4b0cb26bba	0	0	0	0	0	0	0	0	0	0	0	0	0	0	0	0	0	10	0	0	0	0	0	0	0	0	0
aa4b1bfb00105b47f0edecaf7b34ddcf	0	0	0	0	0	0	0	0	0	0	0	0	0	0	0	0	0	10	0	0	0	0	0	0	0	0	0
39550798559894d196ffda15817be73d	0	0	0	0	0	0	0	0	0	0	0	0	0	0	0	0	0	10	0	0	0	0	0	0	0	0	0
748d0dff432344a5b173ae400d4928e0	0	0	0	0	0	0	0	0	0	0	0	0	0	0	0	0	0	10	0	0	0	0	0	0	0	0	0
372b52079b68536b501ba2cd97196c1b	0	0	0	0	0	0	0	0	0	0	0	0	0	0	0	0	0	10	0	0	0	0	0	0	0	0	0
c59257c70331b073411811c586e9512b	0	0	0	0	0	0	0	0	0	0	0	0	0	0	0	0	0	0	2	0	5	0	0	0	0	0	0
0f67ca1d5214104f0f3ae8f37b88b5c9	0	0	0	0	0	0	0	0	0	0	0	0	0	0	0	0	0	0	0	7	0	0	0	0	0	0	0
7a3cde8857f9f6152889fcd85b15e6ec	0	0	0	0	0	0	0	0	0	0	0	0	0	0	0	0	0	0	0	0	0	4	0	0	0	0	0
f6b6eaef080307f9a1a7ecb5fa10e339	0	0	0	0	0	0	0	0	0	0	0	0	0	0	0	0	0	0	0	0	0	1	0	0	0	0	0
cafa259ea27fd189580cf48d7595a08e	0	0	0	0	0	0	0	0	0	0	0	0	0	0	0	0	0	0	0	0	0	0	4	0	0	0	0
5f30d8777bd8e686108a6f594bb0fb47	0	0	0	0	0	0	0	0	0	0	0	0	0	0	0	0	0	0	0	0	0	0	0	0	3	0	0
81ea603c7353b0eea77aafd94f6bf418	0	0	0	0	0	0	0	0	0	0	0	0	0	0	0	0	0	0	0	0	0	0	0	0	0	9	0
d208f35f25730566ecb0eefd043de8de	0	0	0	0	0	0	0	0	0	0	0	0	0	0	0	0	0	0	0	0	0	0	0	0	0	8	0
72b7588a404f0a3336259aabf52cc75f	0	0	0	0	0	0	0	0	0	0	0	0	0	0	0	0	0	0	0	0	0	0	0	0	0	0	9
c257709f6987e15923208144e1f52479	3	0	0	0	0	0	0	0	0	0	0	0	0	0	0	0	0	0	0	0	0	0	0	0	0	0	0
5ab632f7497fd2db71892aafc5fd0818	3	0	0	0	0	0	0	0	0	0	0	0	0	0	0	0	0	0	0	0	0	0	0	0	0	0	0
2da47f191fce8e6cdfb3bfa87b3d5f50	2	0	0	0	0	0	0	0	0	0	0	0	0	0	0	0	0	0	0	0	0	0	0	0	0	0	0
a3f165177d3fab8e9e99c9eae30e2d8b	1	0	0	0	0	0	0	0	0	0	0	0	0	0	0	0	0	0	0	0	0	0	0	0	0	0	0
8e8f5bdb485cf076ebcf82b7abc5bcc1	0	2	0	0	0	0	0	0	0	0	0	0	0	0	0	0	0	0	0	0	0	0	0	0	0	0	0
d053aa5ea5e03cf6e87695261f23899e	0	4	0	0	0	0	0	0	0	0	0	0	0	0	0	0	0	0	0	0	0	0	0	0	0	0	0
a7e1fd1330c5b0ef5c3a992ac5169920	0	6	0	0	0	0	0	0	0	0	0	0	0	0	0	0	0	0	0	0	0	0	0	0	0	0	0
c1d52e2ea7c7ffb31cea325ba98420f2	0	0	1	0	0	0	0	0	0	2	0	0	0	0	0	0	0	0	0	0	0	0	0	0	0	0	0
31642ae7256fd0b2ebbcaea261a18160	0	0	0	4	0	0	0	0	0	0	0	0	0	0	0	0	0	0	0	0	0	0	0	0	0	0	0
7589e9f11c82b50e1466a5ccb015529b	0	0	0	5	0	0	0	0	0	0	0	0	0	0	0	0	0	0	0	0	0	0	0	0	0	0	0
66059d9f01fe1d1a90f2c9a638746cf9	0	0	0	0	6	0	0	0	0	0	0	0	0	0	0	0	0	0	0	0	0	0	0	0	0	0	0
157431f6dcea71d549b3df68860d5d76	0	0	0	0	0	0	0	0	0	0	0	1	0	0	0	0	0	0	0	0	0	0	0	0	0	0	0
9ac0ee581ffe9c181b2782823b1c5da4	0	0	0	0	0	0	0	0	0	0	0	3	0	0	0	0	0	0	0	0	0	0	0	0	0	0	0
f7230ddbdd3e1fa611bef69893baafac	0	0	0	0	0	0	0	0	0	0	0	4	0	0	0	0	0	0	0	0	0	0	0	0	0	0	0
aa69cd22999b6ae43675a8d92a19f61e	0	0	0	0	0	0	0	0	0	0	0	0	4	0	0	0	0	0	0	0	0	0	0	0	0	0	0
efdeed030080310b04dd3d5fffe4149e	0	0	0	0	0	0	0	0	0	0	0	0	3	0	0	0	0	0	0	0	0	0	0	0	0	0	0
361e1bf3624f9f6c7913ed8f506f5dad	0	0	0	0	0	0	0	0	0	0	0	0	3	0	0	0	0	0	0	0	0	0	0	0	0	0	0
db66f2922ffd070fc87935c53717d5b7	0	0	0	0	0	0	0	0	0	0	0	0	4	0	0	0	0	0	0	0	0	0	0	0	0	0	0
9c97a9c206b34fad2e9a9d7a8d8ae9b3	0	0	0	0	0	0	0	0	0	0	0	0	4	0	0	0	0	0	0	0	0	0	0	0	0	0	0
113a4e72fa4bb9c43464e992cfcee9e2	0	0	0	0	0	0	0	0	0	0	0	0	3	0	0	0	0	0	0	0	0	0	0	0	0	0	0
270d751c0a0248b2ea585d9aa1c5f103	0	0	0	0	0	0	0	0	0	0	0	0	4	0	0	0	0	0	0	0	0	0	0	0	0	0	0
41ba778b22541beb02635b85c96268b7	0	0	0	0	0	0	0	0	0	0	0	0	3	0	0	0	0	0	0	0	0	0	0	0	0	0	0
ea373a9208d2ec6a39ae39ae04598425	0	0	0	0	0	0	0	0	0	0	0	0	0	0	0	0	0	0	0	0	0	0	0	0	0	0	0
35a0c940a871591d0a38b19337650a94	0	0	0	0	0	0	0	0	0	0	0	0	0	3	0	0	0	0	0	0	0	0	0	0	0	0	0
7c60ff04242845b164d17c6afc0ada4d	0	0	0	0	0	0	0	0	0	0	0	0	0	1	0	0	0	0	0	0	0	0	0	0	0	0	0
89c17772f902061e3d4f169e754ebc69	0	0	0	0	0	0	0	0	0	0	0	0	0	0	6	0	0	0	1	0	0	0	0	0	0	0	0
f57913445489f713d6b15b90c299ca00	0	0	0	0	0	0	0	0	0	0	0	0	0	0	0	4	0	0	0	0	0	0	0	0	0	0	0
072ff62ed15ddc4ce4de728278325b52	0	0	0	0	0	0	0	0	0	0	0	0	0	0	0	0	3	0	0	0	0	0	0	0	0	0	0
a71a5a48b5c7f135ce287ca5c3ad5fe5	0	0	0	0	0	0	0	0	0	0	0	0	0	0	0	0	7	0	0	0	0	0	0	0	0	0	0
9038ef8a83a67e7005a3d2cf04697931	0	0	0	0	0	0	0	0	0	0	0	0	0	0	0	0	0	8	0	0	0	0	0	0	0	0	0
d7ecfaed8ae1dcd848b257e7d87b107c	0	0	0	0	0	0	0	0	0	0	0	0	0	0	0	0	0	8	0	0	0	0	0	0	0	0	0
89200d5a39c35ec6ee21470c06547300	0	0	0	0	0	0	0	0	0	0	0	0	0	0	0	0	0	0	0	0	0	1	0	0	0	0	0
cbf1ea0c8aa02da8dce0ffd56051007f	0	0	0	0	0	0	0	0	0	0	0	0	0	0	0	0	0	0	0	0	0	2	0	0	0	0	0
9e4e788af87de5ddb62ba3224a9df228	0	0	0	0	0	0	0	0	0	0	0	0	0	0	0	0	0	0	0	0	0	1	0	0	0	0	0
fec29903e48bfe698e029a24d0062d58	0	0	0	0	0	0	0	0	0	0	0	0	0	0	0	0	0	0	0	0	0	4	0	0	0	0	0
7942d975afbbc50e60dbabb355c269bb	0	0	0	0	0	0	0	0	0	0	0	0	0	0	0	0	0	0	0	0	0	0	8	0	0	0	0
4b750db0aa74f0a447730728ada495d4	0	0	0	0	0	0	0	0	0	0	0	0	0	0	0	0	0	0	0	0	0	0	0	4	0	0	0
ce8b2ba41ae9fa8905d05ade54ff92f7	0	0	0	0	0	0	0	0	0	0	0	0	0	0	0	0	0	0	0	0	0	0	0	0	4	0	0
aa490459c5603127d3953073fe1d11e9	0	0	0	0	0	0	0	0	0	0	0	0	0	0	0	0	0	0	0	0	0	0	0	0	6	0	0
cc1f78370ea9631280b681e557f8ef2a	0	0	0	0	0	0	0	0	0	0	0	0	0	0	0	0	0	0	0	0	0	0	0	0	0	0	3
cc8188982cb11aa38d3c826ae64385bb	0	0	0	0	0	0	0	0	0	0	0	0	0	0	0	0	0	0	0	0	0	0	0	0	0	0	1
ad83deede3781b844c300c064f2ce628	4	0	0	0	0	0	0	0	0	0	0	0	0	0	0	0	0	0	0	0	0	0	0	0	0	0	0
0b01bec21eec89592d0fb9a5ac0294ed	5	0	0	0	0	0	0	0	0	0	0	0	0	0	0	0	0	0	0	0	0	0	0	0	0	0	0
a0e37e46fb205bacf7ed630b19be754d	4	0	0	0	0	0	0	0	0	0	0	0	0	0	0	0	0	0	0	0	0	0	0	0	0	0	0
e8d75e735b4496e30d23b3e5c2422916	4	0	0	0	0	0	0	0	0	0	0	0	0	0	0	0	0	0	0	0	0	0	0	0	0	0	0
6334811773c174796220a4865f847e48	2	0	0	0	0	0	0	0	0	0	0	0	0	0	0	0	0	0	0	0	0	0	0	0	0	0	0
1bf06d17e303f759736cad2f154e33e9	3	0	0	0	0	0	0	0	0	0	0	0	0	0	0	0	0	0	0	0	0	0	0	0	0	0	0
5b3dd5261d2e14a0798c7dfc1708a2bd	4	0	0	0	0	0	0	0	0	0	0	0	0	0	0	0	0	0	0	0	0	0	0	0	0	0	0
e85f092d5f0e7d9374802ecf355e4ce5	1	0	0	0	0	0	0	0	0	0	0	0	0	0	0	0	0	0	0	0	0	0	0	0	0	0	0
a2081e853402bed7de1ce6fb9baabb9a	0	5	0	0	0	0	0	0	0	0	0	0	0	0	0	0	0	0	0	0	0	0	0	0	0	0	0
ca0df41500eb757278d29c9a77bb5cc1	0	4	0	0	0	0	0	0	0	0	0	0	0	0	0	0	0	0	0	0	0	0	0	0	0	0	0
618f1852112dd4f886d71a8a02a30e08	0	4	0	0	0	0	0	0	0	0	0	0	0	0	0	0	0	0	0	0	0	0	0	0	0	0	0
b8f1d6ad368189548b38ad07a220bd56	0	2	0	0	0	0	0	0	0	0	0	0	0	0	0	0	0	0	0	0	0	0	0	0	0	0	0
5f61095bb983f5edc92c90229928be51	0	0	0	0	1	0	0	0	0	0	0	0	0	0	0	0	0	0	0	0	0	0	0	0	0	0	0
13f87f1d68d27b9c0b8265cdc2cf4fbb	0	0	0	0	0	0	0	0	0	0	0	0	0	0	0	0	0	0	0	0	0	0	0	0	0	0	0
6ba4c6d801a2653d8f56fd0c755678d2	0	0	0	0	0	0	0	0	0	0	0	0	0	0	0	0	0	0	0	0	0	0	0	0	0	0	0
17dde5b60ed6aabd4a4d4b25ff68fd4f	0	0	0	0	0	0	0	0	5	0	0	0	0	0	0	0	0	0	0	0	0	0	0	0	0	0	0
c8bff66d7199b86611f2fb84fba137c2	0	0	0	0	0	0	0	0	0	0	0	4	0	0	0	0	0	0	0	0	0	0	0	0	0	0	0
36d4eff070474272f2e227c932dfae59	0	0	0	0	0	0	0	0	0	0	0	3	0	0	0	0	0	0	0	0	0	0	0	0	0	0	0
5c6ed406131d45338e88bd47bc221d73	0	0	0	0	0	0	0	0	0	0	0	1	0	0	0	0	0	0	0	0	0	3	0	0	0	0	0
e2c5227290990cf78ff817841b657916	0	0	0	0	0	0	0	0	0	0	0	2	0	0	0	0	0	0	0	0	0	0	0	0	0	0	0
d3e782e34421ad5ffdb133062ddc6d4f	0	0	0	0	0	0	0	0	0	0	0	2	0	2	0	0	0	0	0	0	0	0	0	0	0	0	0
f0ace8f4308f52be2d554620cc50222b	0	0	0	0	0	0	0	0	0	0	0	0	3	0	0	0	0	0	0	0	0	0	0	0	0	0	0
8620848d40bed9f556d1b066d2bdc62b	0	0	0	0	0	0	0	0	0	0	0	0	2	0	0	0	0	0	0	0	0	0	0	0	0	0	0
663e65a7482c7200e10b3f59c99c0735	0	0	0	0	0	0	0	0	0	0	0	0	2	0	0	0	0	0	0	0	0	0	0	0	0	0	0
e8595da8384864b9150335cb0c9de9d4	0	0	0	0	0	0	0	0	0	0	0	0	1	0	0	0	0	0	0	0	0	0	0	0	0	0	0
58d35a6a8aae31262a8b6eeedcaa5381	0	0	0	0	0	0	0	0	0	0	0	0	0	3	0	0	0	0	0	0	0	0	0	0	0	0	0
db1799fd0a58b15ea73356e9b60cdde6	0	0	0	0	0	0	0	0	0	0	0	0	0	0	0	0	0	0	0	0	0	0	0	0	0	0	0
d6a0cb5592761a24e2b76c0ed954b5a9	0	0	0	0	0	0	0	0	0	0	0	0	0	2	0	0	0	0	0	0	0	0	2	0	0	0	0
48d12c7e25bf3041b6f6ecfcaa231a9b	0	0	0	0	0	0	0	0	0	0	0	0	0	3	0	0	0	0	0	0	0	0	0	0	0	0	0
dc79750abec3b44a34c776c7ce72a7d6	0	0	0	0	0	0	0	0	0	0	0	0	0	0	0	4	0	0	0	0	0	0	0	0	0	0	0
84b43717e4e569752199f42a3a34c923	0	0	0	0	0	0	0	0	0	0	0	0	0	0	0	5	0	0	0	0	0	0	0	0	0	0	0
bb195dc1d6d219ee7cb86ec4b80d52f9	0	0	0	0	0	0	0	0	0	0	0	0	0	0	0	0	2	0	1	0	0	0	0	0	0	0	0
d7251e527a8cdcac5221354108937747	0	0	0	0	0	0	0	0	0	0	0	0	0	0	0	0	0	8	0	0	0	0	0	0	0	0	0
2bc0b4a0676c492f1378d58979a0e6ca	0	0	0	0	0	0	0	0	0	0	0	0	0	0	0	0	0	8	0	0	0	0	0	0	0	0	0
9f03be22f023c58b581f9a4ade0c18ee	0	0	0	0	0	0	0	0	0	0	0	0	0	0	0	0	0	0	0	0	0	0	0	0	0	0	0
a5800fff5feca3d73c1b06c0bac51fef	0	0	0	0	0	0	0	0	0	0	0	0	0	0	0	0	0	0	0	0	0	5	0	0	0	0	0
ccf717c5cb4a8f9710e6d40e7538546e	0	0	0	0	0	0	0	0	0	0	0	0	0	0	0	0	0	0	0	0	0	1	0	0	0	0	0
4aa4deaa992c8fd8e6805536e9bf2432	0	0	0	0	0	0	0	0	0	0	0	0	0	0	0	0	0	0	0	0	0	4	0	0	0	0	0
120754da86ef0954522551a1b23297a4	0	0	0	0	0	0	0	0	0	0	0	0	0	0	0	0	0	0	0	0	0	0	0	0	2	0	0
c0eea11d278ea949443c326751b14b18	0	0	0	0	0	0	0	0	0	0	0	0	0	0	0	0	0	0	0	0	0	0	0	0	4	0	0
4b4ca28cefe89a31f3cd7745f98fb28f	0	0	0	0	0	0	0	0	0	0	0	0	0	0	0	0	0	0	0	0	0	0	0	0	3	0	0
0ae2a15045423f0015d76b92f3cfce4a	0	0	0	0	0	0	0	0	0	0	0	0	0	0	0	0	0	0	0	0	0	0	0	0	0	0	3
9aa0ee1e54a097eb55294dace1e3c0b6	0	0	0	0	0	0	0	0	0	0	0	0	0	0	0	0	0	0	0	0	0	0	0	0	0	0	1
f5b2f1ee24139e58c93e073034bcb6a3	0	0	0	0	0	0	0	0	0	0	0	0	0	0	0	0	0	0	0	0	0	0	0	0	0	0	2
8c83706d93b8441519eb54558f677721	4	0	0	0	0	0	0	0	0	0	0	0	0	0	0	0	0	0	0	0	0	0	0	0	0	0	0
2d45da31f53ba93f5cb1d64084b0094f	6	0	0	0	0	0	0	0	0	0	0	0	0	0	0	0	0	0	0	0	0	0	0	0	0	0	0
e21424d0c3ee9cea4b32af9640467b5b	0	0	0	0	0	0	0	0	0	0	0	0	0	0	0	0	0	0	0	0	0	0	0	0	0	0	0
920d3ceaf07f51537f58676324d221ff	2	0	0	0	0	0	0	0	0	0	0	0	0	0	0	0	0	0	0	0	0	0	0	0	0	0	0
b08e08e7592c03c5843d40433de58737	0	0	0	3	0	0	0	0	0	0	0	0	0	0	0	0	0	0	0	0	0	0	0	0	0	0	0
bb11c759d452548cc6b7cff9fe9dbd20	0	0	0	0	2	0	0	0	0	0	0	0	0	0	0	0	0	0	0	0	0	0	0	0	0	0	0
f7885169320952bddf0338797d6d43f5	0	0	0	0	3	0	0	0	0	0	0	0	0	0	0	0	0	0	0	0	0	0	0	0	0	0	0
205844498bd53e2e912eaf1a8b6ac089	0	0	0	0	0	1	0	0	0	0	0	0	0	0	0	0	0	0	0	0	0	0	0	0	0	0	0
5d5da01461f328a419623384e113cf26	0	0	0	0	0	1	0	0	0	0	0	0	0	0	0	0	0	0	0	0	0	0	0	0	0	0	0
6547d683a41628ecf428765f704e7d51	0	0	0	0	0	0	3	0	0	0	0	0	0	0	0	0	0	0	0	0	0	0	0	0	0	0	0
378edca9efb6e28f6680ce81f5f973b6	0	0	0	0	0	0	0	2	0	0	0	0	0	0	0	0	0	0	0	0	0	0	0	0	0	0	0
7fa2dd0008281ee9a2438c4df654fbb9	0	0	0	0	0	0	0	0	0	0	0	0	0	0	0	0	0	0	0	0	0	0	0	0	0	0	0
0b68a0c8e5c56df14464ddb63b6d4832	0	0	0	0	0	0	0	0	4	0	0	0	0	0	0	0	0	0	0	0	0	0	0	0	0	0	0
54786f5120c2a038a68f18061dee89f7	0	0	0	0	0	0	0	0	0	0	0	2	0	0	0	0	0	0	0	0	0	0	0	0	0	0	0
47605a6bf4b4964822cfdf7d4b5ad03b	0	0	0	0	0	0	0	0	0	0	0	1	0	0	0	0	0	0	0	0	0	0	0	0	0	0	0
92a317db2632d0e02afc070a58b98491	0	0	0	0	0	0	0	0	0	0	0	0	0	0	0	0	0	0	0	0	0	0	0	0	0	0	0
32f81d966346faa0d0c0bf01ad107166	0	0	0	0	0	0	0	0	0	0	0	3	0	0	0	0	0	0	0	0	0	0	0	0	0	0	0
ab4c2aa5da86bddf1f5f3ba4e602138e	0	0	0	0	0	0	0	0	0	0	0	1	0	0	0	0	0	0	0	0	0	0	0	0	0	0	0
74cd46dc00d5b35fa7142bdb658f9e6f	0	0	0	0	0	0	0	0	0	0	0	4	0	0	0	0	0	0	0	0	0	0	0	0	0	0	0
09f5e1961e731242031fc0df44a02108	0	0	0	0	0	0	0	0	0	0	0	3	0	0	0	0	0	0	0	0	0	0	0	0	0	0	0
9574a4097677c3496bee1c2b3a4eb489	0	0	0	0	0	0	0	0	0	0	0	0	2	0	0	0	0	0	0	0	0	0	0	0	0	0	0
e048bcd9efa546d8d435b9bec84bf821	0	0	0	0	0	0	0	0	0	0	0	0	0	2	0	0	0	0	0	0	0	0	0	0	0	0	0
284a82e7703d17aa489e76e4fa976058	0	0	0	0	0	0	0	0	0	0	0	0	0	0	0	0	0	0	0	0	0	0	3	0	0	0	0
24761a9e2c5520c2ca312f637394f0dc	0	0	0	0	0	0	0	0	0	0	0	0	0	2	0	0	0	0	0	0	0	0	0	0	0	0	0
be202feacbb458254c7d4fe49f6fbf03	0	0	0	0	0	0	0	0	0	0	0	0	0	0	7	0	0	0	0	0	0	0	0	0	0	0	0
21f019d3f0d9e421851304df4f6c33d9	0	0	0	0	0	0	0	0	0	0	0	0	0	0	7	0	0	0	0	0	0	0	0	0	0	0	0
005a842528a6834e968616745eb35c92	0	0	0	0	0	0	0	0	0	0	0	0	0	0	0	5	0	0	0	0	0	0	0	0	0	0	0
40734a3d61480fd819b1dcc257abcd18	0	0	0	0	0	0	0	0	0	0	0	0	0	0	0	5	0	0	0	0	0	0	0	0	0	0	0
175837e9a4906bd4a4632cf6b07608c9	0	0	0	0	0	0	0	0	0	0	0	0	0	0	0	4	0	0	0	0	0	0	0	0	0	0	0
576010acd77a06ce836f32db9b65f2c6	0	0	0	0	0	0	0	0	0	0	0	0	0	0	0	0	3	0	0	0	0	0	0	0	0	0	0
1c6e3e45e3cc5ab6dbeeec169659b233	0	0	0	0	0	0	0	0	0	0	0	0	0	0	0	0	0	7	0	0	0	0	0	0	0	0	0
9abecfc1194b729d45bb8aca52938e55	0	0	0	0	0	0	0	0	0	0	0	0	0	0	0	0	0	7	0	0	0	0	0	0	0	0	0
4e4d903c0fbe026292806849369fdee7	0	0	0	0	0	0	0	0	0	0	0	0	0	0	0	0	0	7	0	0	0	0	0	0	0	0	0
60f1fa4f56e422f75366a77bc7f5941e	0	0	0	0	0	0	0	0	0	0	0	0	0	0	0	0	0	7	0	0	0	0	0	0	0	0	0
1f2f688bca054936d45bf20b068653a8	0	0	0	0	0	0	0	0	0	0	0	0	0	0	0	0	0	7	0	0	0	0	0	0	0	0	0
7d7f88a793a8c0573e9e981d27026155	0	0	0	0	0	0	0	0	0	0	0	0	0	0	0	0	0	0	0	0	0	2	0	0	0	0	0
14ecb6125b699413484757e51f7ea65f	0	0	0	0	0	0	0	0	0	0	0	0	0	0	0	0	0	0	0	0	0	2	0	0	0	0	0
9451454b50bd56ec50e2634fbe2d714e	0	0	0	0	0	0	0	0	0	0	0	0	0	0	0	0	0	0	0	0	0	2	0	0	0	0	0
99aca41f5d5bace2a75915bdb3ab18e1	0	0	0	0	0	0	0	0	0	0	0	0	0	0	0	0	0	0	0	0	0	2	0	0	0	0	0
f21239949070561c408add35c21a4a95	0	0	0	0	0	0	0	0	0	0	0	0	0	0	0	0	0	0	0	0	0	0	0	0	4	0	0
cb132243ea5b2e71950840acc1952150	0	0	0	0	0	0	0	0	0	0	0	0	0	0	0	0	0	0	0	0	0	0	0	0	2	0	0
92595c0e4e4ae668cd71fe4a42c6b318	0	0	0	0	0	0	0	0	0	0	0	0	0	0	0	0	0	0	0	0	0	0	0	0	3	0	0
906b42d1a0d83bb4eb844a73d85b20c9	0	0	0	0	0	0	0	0	0	0	0	0	0	0	0	0	0	0	0	0	0	0	0	0	2	0	0
ae030826c825387b16bce8efc806a297	3	0	0	0	0	0	0	0	0	0	0	0	0	0	0	0	0	0	0	0	0	0	0	0	0	0	0
6335a26c40ce9a2796c48f6f74048f98	0	0	0	0	0	0	0	0	0	0	0	0	0	0	0	0	0	0	0	0	0	0	0	0	0	0	0
29ab9747b6e11105f9c5279dfc1bd927	2	0	0	0	0	0	0	0	0	0	0	0	0	0	0	0	0	0	0	0	0	0	0	0	0	0	0
68f88d84d599bfc57f4e029b00a60771	1	0	0	0	0	0	0	0	0	0	0	0	0	0	0	0	0	0	0	0	0	0	0	0	0	0	0
66026c4d7ca8a91f301cffdea7098397	3	0	0	0	0	0	0	0	0	0	0	0	0	0	0	0	0	0	0	0	0	0	0	0	0	0	0
f176621b19bb48048dc138ea3b2dc967	3	0	0	0	0	0	0	0	0	0	0	0	0	0	0	0	0	0	0	0	0	0	0	0	0	0	0
eace72999c47ededcf8cd92026ac150d	3	0	0	0	0	0	0	0	0	0	0	0	0	0	0	0	0	0	0	0	0	0	0	0	0	0	0
c710d30d4f9d037a13e94890fa5a70ad	3	0	0	0	0	0	0	0	0	0	0	0	0	0	0	0	0	0	0	0	0	0	0	0	0	0	0
2bf54cb55a5f4abec3f14e41ab1ccaaf	3	0	0	0	0	0	0	0	0	0	0	0	0	0	0	0	0	0	0	0	0	0	0	0	0	0	0
cfc1341f2688bcd7254b1db98c7fcae3	4	0	0	0	0	0	0	0	0	0	0	0	0	0	0	0	0	0	0	0	0	0	0	0	0	0	0
21f4cbf1acc34f542a3481790894f051	2	0	0	0	0	0	0	0	0	0	0	0	0	0	0	0	0	0	0	0	0	0	0	0	0	0	0
269c4271a7ef964363d9ec88884ef1c0	0	3	0	0	0	0	0	0	0	0	0	0	0	0	0	0	0	0	0	0	0	0	0	0	0	0	0
2d4432a39dd57a979d792a0631a71ab1	0	3	0	0	0	0	0	0	0	0	0	0	0	0	0	0	0	0	0	0	0	0	0	0	0	0	0
73f61fb14382b2eb415476857459347c	0	3	0	0	0	0	0	0	0	0	0	0	0	0	0	0	0	0	0	0	0	0	0	0	0	0	0
4faa70bb256b5a30f1a72dca2d85bc23	0	2	0	0	0	0	0	0	0	0	0	0	0	0	0	0	0	0	0	0	0	0	0	0	0	0	0
1d9e35e0d224539d0e4bf20095120ace	0	0	0	0	2	0	0	0	0	0	0	0	0	0	0	0	0	0	0	0	0	0	0	0	0	0	0
62557c6d8dcd8da5fd6eec1932a9a74d	0	0	0	0	0	0	0	0	0	0	0	0	0	0	0	0	0	0	0	0	0	0	0	0	0	0	0
764b19de766cc8823360d503eeedddb1	0	0	0	0	0	2	0	0	0	0	0	0	0	0	0	0	0	0	0	0	0	0	0	0	0	0	0
e2fedaeaecd36e1a3eca1f3dbc703bf2	0	0	0	0	0	0	1	0	0	0	0	0	0	0	0	0	0	0	0	0	0	0	0	0	0	0	0
16456ea63a8d3321dd777f50301b83c0	0	0	0	0	0	0	2	0	0	0	0	0	0	0	0	0	0	0	0	0	0	0	0	0	0	0	0
c5071089de2843f3bbeb09ab374f1a32	0	0	0	0	0	0	0	0	1	0	0	0	0	0	0	0	0	0	0	0	0	0	0	0	0	0	0
1778d06cd069228d53d238961a77aa31	0	0	0	0	0	0	0	0	3	0	0	0	0	0	0	0	0	0	0	0	0	0	0	0	0	0	0
f465b7a1c76e6b365bab2e19dba77f64	0	0	0	0	0	0	0	0	0	4	0	0	0	0	0	0	0	0	0	0	0	0	0	0	0	0	0
00347dfba6594a9d5bf77fd718177850	0	0	0	0	0	0	0	0	0	0	0	2	0	0	0	0	0	0	0	0	0	0	0	0	0	0	0
706a54483057ec046afc960249649518	0	0	0	0	0	0	0	0	0	0	0	2	0	0	0	0	0	0	0	0	0	0	0	0	0	0	0
e38bb14077c2af25a64f2dde982ef195	0	0	0	0	0	0	0	0	0	0	0	3	0	0	0	0	0	0	0	0	0	0	0	0	0	0	0
ed1fba31480914b49791ea577f7cce24	0	0	0	0	0	0	0	0	0	0	0	6	0	0	0	0	0	0	0	0	0	0	0	0	0	0	0
60a70bd70d4fe58760c7a7b35e0f7aaa	0	0	0	0	0	0	0	0	0	0	0	0	3	0	0	0	0	0	0	0	0	0	0	0	0	0	0
5a2bcaf984f72ac9fbcf9fab2429e7e5	0	0	0	0	0	0	0	0	0	0	0	0	0	0	0	0	0	0	0	0	0	0	0	0	0	0	0
7ccdd80ea6d6eb8c9cd6c6d15eb5fe42	0	0	0	0	0	0	0	0	0	0	0	0	0	4	0	0	0	0	0	0	0	0	0	0	0	0	0
07c426be236b78a223ec90689c6be582	0	0	0	0	0	0	0	0	0	0	0	0	0	0	0	1	0	0	1	0	0	0	0	0	0	0	0
f5bbf2da3299c41da56c7c571a724fc0	0	0	0	0	0	0	0	0	0	0	0	0	0	0	0	0	2	0	0	0	0	0	0	0	0	0	0
dbf9aa7db03923d2469c015e31cd3bff	0	0	0	0	0	0	0	0	0	0	0	0	0	0	0	0	3	0	0	0	0	0	0	0	0	0	0
a39696d1a85033c0f3b18e9ca7696739	0	0	0	0	0	0	0	0	0	0	0	0	0	0	0	0	4	0	0	0	0	0	0	0	0	0	0
024a79807cd9cc3391078dbdd66c158d	0	0	0	0	0	0	0	0	0	0	0	0	0	0	0	0	1	0	0	0	0	0	0	0	0	0	0
7974ac924eabeac26865f6800b7a6491	0	0	0	0	0	0	0	0	0	0	0	0	0	0	0	0	0	5	0	0	0	0	0	0	0	0	0
5b0f1204ada08e9ef5e597bb9c443c7b	0	0	0	0	0	0	0	0	0	0	0	0	0	0	0	0	0	6	0	0	0	0	0	0	0	0	0
b34a4c9cf2ccfe865828a158fbd59508	0	0	0	0	0	0	0	0	0	0	0	0	0	0	0	0	0	0	0	0	6	0	0	0	0	0	0
1daa7eb0c7194e948e3e090b78507791	0	0	0	0	0	0	0	0	0	0	0	0	0	0	0	0	0	0	0	0	0	1	0	0	0	0	0
1a86daa8148208812c4e0c954daec610	0	0	0	0	0	0	0	0	0	0	0	0	0	0	0	0	0	0	0	0	0	2	0	0	0	0	0
ac0f463a12aa7c1fe89c04dee3f1d9c2	0	0	0	0	0	0	0	0	0	0	0	0	0	0	0	0	0	0	0	0	0	1	0	0	0	0	0
5de3a83e49ef0e39fb12e8895956a5e3	0	0	0	0	0	0	0	0	0	0	0	0	0	0	0	0	0	0	0	0	0	2	0	0	0	0	0
54874c199527f2b69d1c44bfc25fd128	0	0	0	0	0	0	0	0	0	0	0	0	0	0	0	0	0	0	0	0	0	1	0	0	0	0	0
ed64d3a566e1391a3fb6b17a09444b0b	0	0	0	0	0	0	0	0	0	0	0	0	0	0	0	0	0	0	0	0	0	0	3	0	0	0	0
5227b3c1fe49bf776b78a0b6a52bb716	0	0	0	0	0	0	0	0	0	0	0	0	0	0	0	0	0	0	0	0	0	0	0	0	0	0	0
73cfc23d2ea90fadff5c5c67b037e382	0	0	0	0	0	0	0	0	0	0	0	0	0	0	0	0	0	0	0	0	0	0	0	0	2	0	0
f875ded1f9087518f0a25f5257e345e4	0	0	0	0	0	0	0	0	0	0	0	0	0	0	0	0	0	0	0	0	0	0	0	0	4	0	0
82b4cf78801af8f4537767ac1dbc5932	4	0	0	0	0	0	0	0	0	0	0	0	0	0	0	0	0	0	0	0	0	0	0	0	0	0	0
609ee4b972e87c4b98af1be35277741a	1	0	0	0	0	0	0	0	0	0	0	0	0	0	0	0	0	0	0	0	0	0	0	0	0	0	0
35eacfb98f96429bfc6066ba46be517c	0	0	0	0	0	0	0	0	0	0	0	0	0	0	0	0	0	0	0	0	0	0	0	0	0	0	0
ceff3a31ed06d35753d25f03fa41bcd1	0	1	0	0	0	0	0	0	0	0	0	0	0	0	0	0	0	0	0	0	0	0	0	0	0	0	0
c71cb31af70f4f001d32bbd0d81ad8b3	0	1	0	0	0	0	0	0	0	0	0	0	0	0	0	0	0	0	0	0	0	2	0	0	0	0	0
e3de5dd9db7b29374c56ae3e339cc63d	0	0	1	0	0	0	0	0	0	0	0	0	0	0	0	0	0	0	0	0	0	0	0	0	0	0	0
229905a0c0a7334b0e17613f626b47e4	0	0	0	5	0	0	0	0	0	0	0	0	0	0	0	0	0	0	0	0	0	0	0	0	0	0	0
436389b67c713f6be5832227ce15849e	0	0	0	4	0	0	0	0	0	0	0	0	0	0	0	0	0	0	0	0	0	0	0	0	0	0	0
e2d32a6095df03e4a4d9f5e0245d87e7	0	0	0	0	2	0	0	0	0	0	0	0	0	0	0	0	0	0	0	0	0	0	0	0	0	0	0
54b870ad4d9b877a791ea91c30b7e476	0	0	0	0	0	1	0	0	0	0	0	0	0	0	0	0	0	0	0	0	0	0	0	0	0	0	0
7533437d80c4352a2eea85d9d83d4efc	0	0	0	0	0	0	0	0	0	0	0	0	0	0	0	0	0	0	0	0	0	0	0	0	0	0	0
0802d04af228df05f100807ddb810a9c	0	0	0	0	0	0	2	0	0	0	0	0	0	0	0	0	0	0	0	0	0	0	0	0	0	0	0
53888b44f02f6eb9f7682e026965601e	0	0	0	0	0	0	2	0	0	0	0	0	0	0	0	0	0	0	0	0	0	0	0	0	0	0	0
50b1f247b9f93fdf1cb1a6754c9cf051	0	0	0	0	0	0	0	2	0	0	0	0	0	0	0	0	0	0	0	0	0	0	0	0	0	0	0
63a0c7b9cdcd642e5ee47ac456ad6518	0	0	0	0	0	0	0	1	0	0	0	0	0	0	0	0	0	0	0	0	0	0	0	0	0	0	0
2b5bdfea432e03b0c0c547f2d0beb3b8	0	0	0	0	0	0	0	0	0	0	0	0	0	0	0	0	0	0	0	0	0	0	0	0	0	0	0
df2f9686b139f353bcfa40b10893e950	0	0	0	0	0	0	0	0	4	0	0	0	0	0	0	0	0	0	0	0	0	0	0	0	0	0	0
b732c1a1089d7618ee93c27ad25ec535	0	0	0	0	0	0	0	0	0	3	0	0	0	0	0	0	0	0	0	0	0	0	0	0	0	0	0
0be22cfc048021808b5e72620b51a4a4	0	0	0	0	0	0	0	0	0	2	0	0	0	0	0	0	0	0	0	0	0	0	0	0	0	0	0
7d3ceef125371a01db61bd99344243c4	0	0	0	0	0	0	0	0	0	0	0	2	0	0	0	0	0	0	0	0	0	0	0	0	0	0	0
42685e55b9a0fdc6558d57b7a3a3c1d8	0	0	0	0	0	0	0	0	0	0	0	3	0	0	0	0	0	0	0	0	0	0	0	0	0	0	0
bd5384e2c482a55c97f79e543972fdb6	0	0	0	0	0	0	0	0	0	0	0	2	0	0	0	0	0	0	0	0	0	0	0	0	0	0	0
45b2b2732444b1fdca6eab994e601dcc	0	0	0	0	0	0	0	0	0	0	0	2	0	0	0	0	0	0	0	0	0	0	0	0	0	0	0
df7dc20b897a1855f5432ac0c2cbe3cf	0	0	0	0	0	0	0	0	0	0	0	2	0	0	0	0	0	0	0	0	0	0	0	0	0	0	0
ca0fd348b4d00f5aa52eff6a28a10348	0	0	0	0	0	0	0	0	0	0	0	3	0	0	0	0	0	0	0	0	0	0	0	0	0	0	0
cc635fb9bc54df7da12c2fa037306696	0	0	0	0	0	0	0	0	0	0	0	0	1	0	0	0	0	0	0	0	0	0	0	0	0	0	0
ce0d7435d1c490492e6832b1cb5d104e	0	0	0	0	0	0	0	0	0	0	0	0	3	0	0	0	0	0	0	0	0	0	0	0	0	0	0
d7c0b2a1f0540453a666fa59c208be5d	0	0	0	0	0	0	0	0	0	0	0	0	2	0	0	0	0	0	0	0	0	0	0	0	0	0	0
a78027c47440d016a4d7a525bd6979be	0	0	0	0	0	0	0	0	0	0	0	0	2	0	0	0	0	0	0	0	0	0	0	0	0	0	0
6f43ee9db87eea844eb260277a5649a1	0	0	0	0	0	0	0	0	0	0	0	0	0	3	0	0	0	0	0	0	0	0	0	0	0	0	0
5ac2f00d3bb8f1304398a90dd416a62d	0	0	0	0	0	0	0	0	0	0	0	0	0	1	0	0	0	0	0	0	0	0	0	0	0	0	0
899050b657b9a4406c63fef31943c26b	0	0	0	0	0	0	0	0	0	0	0	0	0	2	0	0	0	0	0	0	0	0	0	0	0	0	0
c9835387082cac256bcb13f4be671aff	0	0	0	0	0	0	0	0	0	0	0	0	0	2	0	0	0	0	0	0	0	0	0	0	0	0	0
469bf35da5e8bd9d5c164069d2171143	0	0	0	0	0	0	0	0	0	0	0	0	0	1	0	0	0	0	0	0	0	0	0	0	0	0	0
b71fc7e4f9c467bde1c2db7f4b679788	0	0	0	0	0	0	0	0	0	0	0	0	0	0	4	0	0	0	0	0	0	0	0	0	0	0	0
583de9332a1665b1f56740aa64bc4121	0	0	0	0	0	0	0	0	0	0	0	0	0	0	5	0	0	0	0	0	0	0	0	0	0	0	0
64cdeb58bef969290201896e2bf8ad5c	0	0	0	0	0	0	0	0	0	0	0	0	0	0	5	0	0	0	0	0	0	0	0	0	0	0	0
f8c5633310a492bafe498c526cf71e2b	0	0	0	0	0	0	0	0	0	0	0	0	0	0	0	1	0	0	0	0	0	0	0	0	0	0	0
d1a3e1a1b505dcafd921db0339d097b3	0	0	0	0	0	0	0	0	0	0	0	0	0	0	0	0	5	0	0	0	0	0	0	0	0	0	0
d8ae0b2850e4b7f863cbc1a4625ba23b	0	0	0	0	0	0	0	0	0	0	0	0	0	0	0	0	3	0	0	0	0	0	0	0	0	0	0
8f91946908f0e612f6bbee2df3c29a01	0	0	0	0	0	0	0	0	0	0	0	0	0	0	0	0	0	5	0	0	0	0	0	0	0	0	0
3d55e25bc9e3091e175d5b73a2018671	0	0	0	0	0	0	0	0	0	0	0	0	0	0	0	0	0	4	0	0	0	0	0	0	0	0	0
1ab5dc5fd9a70313c361629547cb4d78	0	0	0	0	0	0	0	0	0	0	0	0	0	0	0	0	0	4	0	0	0	0	0	0	0	0	0
cc57a8d53e5c2c5c0bd4ba50a09980b8	0	0	0	0	0	0	0	0	0	0	0	0	0	0	0	0	0	5	0	0	0	0	0	0	0	0	0
b5044e54d3b8cc5b41ab46ed2a304d7e	0	0	0	0	0	0	0	0	0	0	0	0	0	0	0	0	0	0	0	5	0	0	0	0	0	0	0
5c9ae6119da34901ece93332ba769309	0	0	0	0	0	0	0	0	0	0	0	0	0	0	0	0	0	0	0	5	0	0	0	0	0	0	0
9ed32b3fcee798e0d3520a2278bf3819	0	0	0	0	0	0	0	0	0	0	0	0	0	0	0	0	0	0	0	0	0	2	0	0	0	0	0
8fbe1282d0883936c13ebab949b317cd	0	0	0	0	0	0	0	0	0	0	0	0	0	0	0	0	0	0	0	0	0	1	0	0	0	0	0
f3cfdefebea89dffbd1b7374ecd6f3c0	0	0	0	0	0	0	0	0	0	0	0	0	0	0	0	0	0	0	0	0	0	2	0	0	0	0	0
df90e6d156eab6956865d9db1e59f270	0	0	0	0	0	0	0	0	0	0	0	0	0	0	0	0	0	0	0	0	0	1	0	0	0	0	0
5e933e1e76cbe5b0e7e7ddd619e8a5da	0	0	0	0	0	0	0	0	0	0	0	0	0	0	0	0	0	0	0	0	0	0	2	0	0	0	0
c324a150a1fa4ab4be9d5d056d81807b	0	0	0	0	0	0	0	0	0	0	0	0	0	0	0	0	0	0	0	0	0	0	1	0	0	0	0
6173e34eaf2224ced3b66239ae6e7ce8	0	0	0	0	0	0	0	0	0	0	0	0	0	0	0	0	0	0	0	0	0	0	0	2	0	0	0
5bd6e54a1f723590a26b0e6fe952c821	0	0	0	0	0	0	0	0	0	0	0	0	0	0	0	0	0	0	0	0	0	0	0	0	2	0	0
101d4e2884fb678b3c3b4db9a923c187	0	0	0	0	0	0	0	0	0	0	0	0	0	0	0	0	0	0	0	0	0	0	0	0	0	0	3
2086b70243fc673af4d333054d84dba3	0	0	0	0	0	0	0	0	0	0	0	0	0	0	0	0	0	0	0	0	0	0	0	0	0	0	2
0e050a76d73d268d640bc245eab35c15	0	0	0	0	0	0	0	0	0	0	0	0	0	0	0	0	0	0	0	0	0	0	0	0	0	0	0
90784fc0c2ecb78b87c7593e60232580	0	0	0	0	0	0	0	0	0	0	0	0	0	0	0	0	0	0	0	0	0	0	0	0	0	0	4
5d7247a1221128f2bfd151ef0766dfcb	0	0	0	0	0	0	0	0	0	0	0	0	0	0	0	0	0	0	0	0	0	0	0	0	0	0	0
ee384424f373cbc481a2d2e4ca16c7e5	3	0	0	0	0	0	0	0	0	0	0	0	0	0	0	0	0	0	0	0	0	0	0	0	0	0	0
342d22df73609cfcb93013829bcbb4f4	3	0	0	0	0	0	0	0	0	0	0	0	0	0	0	0	0	0	0	0	0	0	0	0	0	0	0
ef5ad88352a8247ac68961e32af24ca0	2	0	0	0	0	0	0	0	0	0	0	0	0	0	0	0	0	0	0	0	0	0	0	0	0	0	0
cfc7adca37c9ba4bfb6070076b7b37d5	1	0	0	0	0	0	0	0	0	0	0	0	0	0	0	0	0	0	0	0	0	0	0	0	0	0	0
6bac263f2e72df2a0f43793f79ae14df	0	0	0	0	0	0	0	0	0	0	0	0	0	0	0	0	0	0	0	0	0	0	0	0	0	0	0
35ac99f5cc5183ceee8b8557c4721942	2	0	0	0	0	0	0	0	0	0	0	0	0	0	0	0	0	0	0	0	0	0	0	0	0	0	0
f8cd1a0e3df1658c90038416fc88249b	0	2	0	0	0	0	0	0	0	0	0	0	0	0	0	0	0	0	0	0	0	0	0	0	0	0	0
01f10a7a0e560892840d803281af8a92	0	0	0	3	0	0	0	0	0	0	0	0	0	0	0	0	0	0	0	0	0	0	0	0	0	0	0
0d1b4ae54d05493ea65ad54d13553704	0	0	0	4	0	0	0	0	0	0	0	0	0	0	0	0	0	0	0	0	0	0	0	0	0	0	0
658685ee96b8fd0722f7babfaa8cc726	0	0	0	0	1	0	0	0	0	0	0	0	0	0	0	0	0	0	0	0	0	0	0	0	0	0	0
e1c7433427389df521e5b42a7fc0db87	0	0	0	0	1	0	0	0	0	0	0	0	0	0	0	0	0	0	0	0	0	0	0	0	0	0	0
0859a304be2da5acff971c9a450f556a	0	0	0	0	3	0	0	0	0	0	0	0	0	0	0	0	0	0	0	0	0	0	0	0	0	0	0
4b54c79f7289b018c89eecdf60877970	0	0	0	0	0	1	0	0	0	0	0	0	0	0	0	0	0	0	0	0	0	0	0	0	0	0	0
58c59e8c10ad050cf7cbc279d399a5ad	0	0	0	0	0	1	0	0	0	0	0	0	0	0	0	0	0	0	0	0	0	0	0	0	0	0	0
87144b8798d725c2089da73556309a46	0	0	0	0	0	0	0	0	0	0	0	0	0	0	0	0	0	0	0	0	0	0	0	0	0	0	0
fc3c4bcbc1dcaff56a3848fc92a3dbf4	0	0	0	0	0	0	2	0	0	0	0	0	0	0	0	0	0	0	0	0	0	0	0	0	0	0	0
daf719b664b0539a9c55b00d7d6082a8	0	0	0	0	0	0	1	0	0	0	0	0	0	0	0	0	0	0	0	0	0	0	0	0	0	0	0
884291380a37a199466192886f91d475	0	0	0	0	0	0	0	0	2	0	0	0	0	0	0	0	0	0	0	0	0	0	0	0	0	0	0
3e9958e1aba9378e41462a08991d8f36	0	0	0	0	0	0	0	0	2	0	0	0	0	0	0	0	0	0	0	0	0	0	0	0	0	0	0
a98f14e4794069a2a5f43a0b1349f792	0	0	0	0	0	0	0	0	2	0	0	0	0	0	0	0	0	0	0	0	0	0	0	0	0	0	0
d2e2eb3a035e88bb0cd444a53c351310	0	0	0	0	0	0	0	0	0	0	0	0	0	0	0	0	0	0	0	0	0	0	0	0	0	0	0
fdf1e63848c26a9c0d22fcc93ffb2828	0	0	0	0	0	0	0	0	0	3	0	0	0	0	0	0	0	0	0	0	0	0	0	0	0	0	0
da73ad88386910ccc77bb1c306bf001a	0	0	0	0	0	0	0	0	0	1	0	0	0	0	0	0	0	0	0	0	0	0	0	0	0	0	0
53a03e343371d9597e705d6471240cc5	0	0	0	0	0	0	0	0	0	0	0	3	0	0	0	0	0	0	0	0	0	0	0	0	0	0	0
eaf4cc6e0a9ca6f45c8341ce0e497e16	0	0	0	0	0	0	0	0	0	0	0	1	0	0	0	0	0	0	0	0	0	0	0	0	0	0	0
f88166256a596c5aa74c309cd4aa2555	0	0	0	0	0	0	0	0	0	0	0	1	0	0	0	0	0	0	0	0	0	0	0	0	0	0	0
fcfa8b0133529768cf6d942ebca49a5e	0	0	0	0	0	0	0	0	0	0	0	1	0	0	0	0	0	0	0	0	0	0	0	0	0	0	0
6d657889925b93e64e40b76a19fa5481	0	0	0	0	0	0	0	0	0	0	0	0	0	2	0	0	0	0	0	0	0	0	0	0	0	0	0
9767491be4c0010fa46630e774ac1dc2	0	0	0	0	0	0	0	0	0	0	0	0	0	0	4	0	0	0	0	0	0	0	0	0	0	0	0
b4b9934d7a128514c50f841320dec4b4	0	0	0	0	0	0	0	0	0	0	0	0	0	0	0	2	0	0	0	0	0	0	0	0	0	0	0
7889f14dbf2dcdc97e92aa61a657c17d	0	0	0	0	0	0	0	0	0	0	0	0	0	0	0	3	0	0	0	0	0	0	0	0	0	0	0
c79e6d32ca64bb0ac408dbc30099515b	0	0	0	0	0	0	0	0	0	0	0	0	0	0	0	2	0	0	0	0	0	0	0	0	0	0	0
479bd35482bfdd165aa9d9a47fddc114	0	0	0	0	0	0	0	0	0	0	0	0	0	0	0	0	1	0	0	0	0	0	0	0	0	0	0
5f35a1b180cdba0f2e35315ba46fcafb	0	0	0	0	0	0	0	0	0	0	0	0	0	0	0	0	1	0	0	0	0	0	0	0	0	0	0
9fb2f286c0c5044054ff350e3a66b8d5	0	0	0	0	0	0	0	0	0	0	0	0	0	0	0	0	0	0	0	0	0	0	0	0	0	0	0
903a65c48d2e7c9ff6a0cd4fef410a33	0	0	0	0	0	0	0	0	0	0	0	0	0	0	0	0	0	4	0	0	0	0	0	0	0	0	0
2fa2138d62b7ce5bf09ad3a20a091a13	0	0	0	0	0	0	0	0	0	0	0	0	0	0	0	0	0	3	0	0	0	0	0	0	0	0	0
7b2157fbc5c8603ec8fb5088b5e2e0e3	0	0	0	0	0	0	0	0	0	0	0	0	0	0	0	0	0	4	0	0	0	0	0	0	0	0	0
69b94853149c984eb8f8dff3cb92cbc3	0	0	0	0	0	0	0	0	0	0	0	0	0	0	0	0	0	3	0	0	0	0	0	0	0	0	0
61c00c6465859d6541a6b5ea3ecc732d	0	0	0	0	0	0	0	0	0	0	0	0	0	0	0	0	0	3	0	0	0	0	0	0	0	0	0
3b04dd5571f24541d9ef6dbf5125d516	0	0	0	0	0	0	0	0	0	0	0	0	0	0	0	0	0	4	0	0	0	0	0	0	0	0	0
99e2575bacd582f7dfae6f62d47d7a81	0	0	0	0	0	0	0	0	0	0	0	0	0	0	0	0	0	0	1	0	0	0	0	0	0	0	0
007d133c8032e2a3bc0f1eaff5cb21fa	0	0	0	0	0	0	0	0	0	0	0	0	0	0	0	0	0	0	0	4	0	0	0	0	0	0	0
276b7a8d2c1c9c7a8e0edeb4612a3c62	0	0	0	0	0	0	0	0	0	0	0	0	0	0	0	0	0	0	0	2	0	0	0	0	0	0	0
8c9b46596ad1506770381189b1d15ac4	0	0	0	0	0	0	0	0	0	0	0	0	0	0	0	0	0	0	0	3	0	0	0	0	0	0	0
218dc9b56a7b7a0ebb8709e536a722c3	0	0	0	0	0	0	0	0	0	0	0	0	0	0	0	0	0	0	0	0	4	0	0	0	0	0	0
0e8d75186ae3dab3375bbeef7e606027	0	0	0	0	0	0	0	0	0	0	0	0	0	0	0	0	0	0	0	0	0	1	0	0	0	0	0
bd9bfc03f1a0d5b5e1db1e5e4071d2bc	0	0	0	0	0	0	0	0	0	0	0	0	0	0	0	0	0	0	0	0	0	1	0	0	0	0	0
f84f77c5e9ef975e8bdd988385e06342	0	0	0	0	0	0	0	0	0	0	0	0	0	0	0	0	0	0	0	0	0	1	0	0	0	0	0
42562d5f8685f875b46b4cdaa33e4dfb	0	0	0	0	0	0	0	0	0	0	0	0	0	0	0	0	0	0	0	0	0	1	0	0	0	0	0
7fc687b529fb16124d396ae40f19e6e2	0	0	0	0	0	0	0	0	0	0	0	0	0	0	0	0	0	0	0	0	0	2	0	0	0	0	0
3f2c63da5ef563050368d68137f63c9c	0	0	0	0	0	0	0	0	0	0	0	0	0	0	0	0	0	0	0	0	0	0	0	0	0	0	0
0066b75a78c1878c155d7147001f0dd4	0	0	0	0	0	0	0	0	0	0	0	0	0	0	0	0	0	0	0	0	0	1	0	0	0	0	0
424cf7d794127f40d71f5fbb087ce996	0	0	0	0	0	0	0	0	0	0	0	0	0	0	0	0	0	0	0	0	0	3	0	0	0	0	0
35a1f9d812bf390bb2e50e69b8af64b9	0	0	0	0	0	0	0	0	0	0	0	0	0	0	0	0	0	0	0	0	0	2	0	0	0	0	0
ad58d43079ab451282b7001eac9fce09	0	0	0	0	0	0	0	0	0	0	0	0	0	0	0	0	0	0	0	0	0	1	0	0	0	0	0
31c5a19d14e29bed8087d43f1fef1058	0	0	0	0	0	0	0	0	0	0	0	0	0	0	0	0	0	0	0	0	0	2	0	0	0	0	0
62f239ef5219323f1991ee1b5c2a463a	0	0	0	0	0	0	0	0	0	0	0	0	0	0	0	0	0	0	0	0	0	0	2	0	0	0	0
0ac3db604c4524a04b959bb50b71fcf9	0	0	0	0	0	0	0	0	0	0	0	0	0	0	0	0	0	0	0	0	0	0	1	0	0	0	0
257f816d060efcbdc058f730915307ab	0	0	0	0	0	0	0	0	0	0	0	0	0	0	0	0	0	0	0	0	0	0	0	0	1	0	0
e9c500794dff86ea341bd4bd9dec338d	0	0	0	0	0	0	0	0	0	0	0	0	0	0	0	0	0	0	0	0	0	0	0	0	0	0	1
da7984bc2ea2fdb69a4a0ee781e159e2	0	0	0	0	0	0	0	0	0	0	0	0	0	0	0	0	0	0	0	0	0	0	0	0	0	0	3
1f5818664b2cb21931ab55b7294c28b7	0	0	0	0	0	0	0	0	0	0	0	0	0	0	0	0	0	0	0	0	0	0	0	0	0	0	0
b9f09e7093dde6e8853d79fdb3d40a0e	0	0	0	0	0	0	0	0	0	0	0	0	0	0	0	0	0	0	0	0	0	0	0	0	0	0	1
c67480391e298650b19ba4b652a75d78	0	0	0	0	0	0	0	0	0	0	0	0	0	0	0	0	0	0	0	0	0	0	0	0	0	0	2
7795a3694e80f512accd6716289b0393	0	0	0	0	0	0	0	0	0	0	0	0	0	0	0	0	0	0	0	0	0	0	0	0	0	0	2
4ac78fad8cceafb289fddf8305f957a3	0	0	0	0	0	0	0	0	0	0	0	0	0	0	0	0	0	0	0	0	0	0	0	0	0	0	0
cf1640e636458a2f94dc29f163f2fef8	1	0	0	0	0	0	0	0	0	0	0	0	0	0	0	0	0	0	0	0	0	0	0	0	0	0	0
8a9a664ac3f89b8de728f36512a01f86	1	0	0	0	0	0	0	0	0	0	0	0	0	0	0	0	0	0	0	0	0	0	0	0	0	0	0
1c3f95c4d698a0e967714e58eac368eb	1	0	0	0	0	0	0	0	0	0	0	0	0	0	0	0	0	0	0	0	0	0	0	0	0	0	0
ab2e2e63b040703381f53fea2bc17275	1	0	0	0	0	0	0	0	0	0	0	0	0	0	0	0	0	0	0	0	0	0	0	0	0	0	0
2f100599b02b15b815809bec19abd125	0	1	0	0	0	0	0	0	0	0	0	0	0	0	0	0	0	0	0	0	0	0	0	0	0	0	0
407f398cda72f98217f9325fd6d8f588	0	0	0	0	0	0	0	0	0	0	0	0	0	0	0	0	0	0	0	0	0	0	0	0	0	0	0
5c7ea090758258e10d4f79b762cab85c	0	1	0	0	0	0	0	0	0	0	0	0	0	0	0	0	0	0	0	0	0	0	0	0	0	0	0
9440be7849dac8ff262e877c010d5c2f	0	2	0	0	0	0	0	0	0	0	0	0	0	0	0	0	0	0	0	0	0	0	0	0	0	0	0
258da816836e266dca8bbc2e15dd3b59	0	2	0	0	0	0	0	0	0	0	0	0	0	0	0	0	0	0	0	0	0	0	0	0	0	0	0
7f7d09cc2c93ef02bfcbbb5ffdb27d5c	0	0	1	0	0	0	0	0	0	0	0	0	0	0	0	0	0	0	0	0	0	0	0	0	0	0	0
56b34063fbd7e656b3b22ea4c12df970	0	0	0	1	0	0	0	0	0	0	0	0	0	0	0	0	0	0	0	0	0	0	0	0	0	0	0
08255a3e22e03553383edec356abc269	0	0	0	0	1	0	0	0	0	0	0	0	0	0	0	0	0	0	0	0	0	0	0	0	0	0	0
cec5045331c0c6e5e3342df4ff821cfe	0	0	0	0	0	0	0	0	0	0	0	0	0	0	0	0	0	0	0	0	0	0	0	0	0	0	0
c8a2d7f0e07b50979afdebb365bdf630	0	0	0	0	2	0	0	0	0	0	0	0	0	0	0	0	0	0	0	0	0	0	0	0	0	0	0
8cf0f3cdc3d5730d8483665845f44102	0	0	0	0	1	0	0	0	0	0	0	0	0	0	0	0	0	0	0	0	0	0	0	0	0	0	0
4b779d807a96d8cefaf371ff9a76ffc9	0	0	0	0	0	0	0	0	0	0	0	0	0	0	0	0	0	0	0	0	0	0	0	0	0	0	0
59652eb7ef8995a20b50adc190fcba09	0	0	0	0	0	2	0	0	0	0	0	0	0	0	0	0	0	0	0	0	0	0	0	0	0	0	0
22994cb39eb23597fb0c46050b16f0ce	0	0	0	0	0	0	0	0	0	0	0	0	0	0	0	0	0	0	0	0	0	0	0	0	0	0	0
976881f7b48d8d6d693a65c10e1afb00	0	0	0	0	0	0	0	0	0	0	0	0	0	0	0	0	0	0	0	0	0	0	0	0	0	0	0
04e12f2a71db63cae6dc4ccf43079fb5	0	0	0	0	0	0	0	0	0	0	0	0	0	0	0	0	0	0	0	0	0	0	0	0	0	0	0
e0d855edc53c5bcbd42057cea009d9f2	0	0	0	0	0	0	0	0	0	0	0	0	0	0	0	0	0	0	0	0	0	0	0	0	0	0	0
f0d98432a28bdc7cb358c4c988f2f1cd	0	0	0	0	0	0	0	0	0	0	0	0	0	0	0	0	0	0	0	0	0	0	0	0	0	0	0
2b0bbf641b722346d68f4fe40f360f63	0	0	0	0	0	1	0	0	0	0	0	0	0	0	0	0	0	0	0	0	0	0	0	0	0	0	0
2b0abbf643f33598d04d8b202d91f8e0	0	0	0	0	0	0	1	0	0	0	0	0	0	0	0	0	0	0	0	0	0	0	0	0	0	0	0
eb7828b550032dcaa99ef3b03ff622cf	0	0	0	0	0	0	1	0	0	0	0	0	0	0	0	0	0	0	0	0	0	0	0	0	0	0	0
e7a2398691e8b88ac6c4d21392b1eaab	0	0	0	0	0	0	1	0	0	0	0	0	0	0	0	0	0	0	0	0	0	0	0	0	0	0	0
390eb980f29f56cb2c79f01b12284cbf	0	0	0	0	0	0	0	1	0	0	0	0	0	0	0	0	0	0	0	0	0	0	0	0	0	0	0
7a96879935711cbb7a9a359c8e1cf3bd	0	0	0	0	0	0	0	0	0	0	0	0	0	0	0	0	0	0	0	0	0	0	0	0	0	0	0
301b4fb1720344bfef51dbfecb606e80	0	0	0	0	0	0	0	0	1	0	0	0	0	0	0	0	0	0	0	0	0	0	0	0	0	0	0
06f03990235fe7c1058b0ebd964444b2	0	0	0	0	0	0	0	0	1	0	0	0	0	0	0	0	0	0	0	0	0	0	0	0	0	0	0
1e0ac52208268879fef12b1106b5b102	0	0	0	0	0	0	0	0	2	0	0	0	0	0	0	0	0	0	0	0	0	0	0	0	0	0	0
43a296e50c1170520c13dfb2116ccd96	0	0	0	0	0	0	0	0	1	0	0	0	0	0	0	0	0	0	0	0	0	0	0	0	0	0	0
0eb8141899a43e51454afb4be4240ebf	0	0	0	0	0	0	0	0	1	0	0	0	0	0	0	0	0	0	0	0	0	0	0	0	0	0	0
b199bc4700229262fd4ff78d90c56320	0	0	0	0	0	0	0	0	0	0	0	0	0	0	0	0	0	0	0	0	0	0	0	0	0	0	0
fed44d5a3c16efd70f692fb6e0dbba99	0	0	0	0	0	0	0	0	0	1	0	0	0	0	0	0	0	0	0	0	0	0	0	0	0	0	0
781fd095b1d5de6c639c28ab6cd3058e	0	0	0	0	0	0	0	0	0	0	0	0	0	0	0	0	0	0	0	0	0	0	0	0	0	0	0
6a435f0184d1d1afb413a101e16dec24	0	0	0	0	0	0	0	0	0	0	0	1	0	0	0	0	0	0	0	0	0	0	0	0	0	0	0
d6e7d246602b220b0f9253c7ce3da1f8	0	0	0	0	0	0	0	0	0	0	0	0	0	0	0	0	0	0	0	0	0	0	0	0	0	0	0
7650c1cfbd73d2388888d7c152dfabc1	0	0	0	0	0	0	0	0	0	0	0	1	0	0	0	0	0	0	0	0	0	0	0	0	0	0	0
b911a056706ca2af9914c7ab2748f78a	0	0	0	0	0	0	0	0	0	0	0	2	0	0	0	0	0	0	0	0	0	0	0	0	0	0	0
69ba66a8b2afb3542fcc1e2182cc4cbd	0	0	0	0	0	0	0	0	0	0	0	0	0	0	0	0	0	0	0	0	0	0	0	0	0	0	0
bcc3a8f947972164786f8f9298f41ae1	0	0	0	0	0	0	0	0	0	0	0	1	0	0	0	0	0	0	0	0	0	0	0	0	0	0	0
ad34281c29b82fe22508b86a10bd9880	0	0	0	0	0	0	0	0	0	0	0	0	0	0	0	0	0	0	0	0	0	0	0	0	0	0	0
c9cb2bc0aa3f9da7187149cfe03c9db6	0	0	0	0	0	0	0	0	0	0	0	0	1	0	0	0	0	0	0	0	0	0	0	0	0	0	0
f6dbf0a875dbf34f5b799c8f82c5a1e3	0	0	0	0	0	0	0	0	0	0	0	0	0	2	0	0	0	0	0	0	0	0	0	0	0	0	0
b92de99e7a625cce030fcf3239962bb5	0	0	0	0	0	0	0	0	0	0	0	0	0	0	0	0	0	0	0	0	0	0	0	0	0	0	0
ec8d637b46d34680da66c4959d32a2bc	0	0	0	0	0	0	0	0	0	0	0	0	0	3	0	0	0	0	0	0	0	0	0	0	0	0	0
fcfca01fafb3990f818bddf8489434f5	0	0	0	0	0	0	0	0	0	0	0	0	0	1	0	0	0	0	0	0	0	0	0	0	0	0	0
0351dc7a5fbfd953b651017a1e427cc0	0	0	0	0	0	0	0	0	0	0	0	0	0	0	0	0	2	0	0	0	0	0	0	0	0	0	0
bcc70ce93165fb919162ef5419b32dec	0	0	0	0	0	0	0	0	0	0	0	0	0	0	0	0	2	0	0	0	0	0	0	0	0	0	0
de146ab0a719d4fbe481dac7cfc532d7	0	0	0	0	0	0	0	0	0	0	0	0	0	0	0	0	2	0	0	0	0	0	0	0	0	0	0
61ee124d19295e43d5fd33d8e0988dce	0	0	0	0	0	0	0	0	0	0	0	0	0	0	0	0	0	3	0	0	0	0	0	0	0	0	0
17461d48e910f0f7140cc8121e82de74	0	0	0	0	0	0	0	0	0	0	0	0	0	0	0	0	0	0	0	3	0	0	0	0	0	0	0
ea41d00fa9df5c5737c3874bd94ebf29	0	0	0	0	0	0	0	0	0	0	0	0	0	0	0	0	0	0	0	3	0	0	0	0	0	0	0
06be7c105c49e436115c7073c8fcfdd8	0	0	0	0	0	0	0	0	0	0	0	0	0	0	0	0	0	0	0	0	3	0	0	0	0	0	0
af1987b45943a1e344563e63773adb3d	0	0	0	0	0	0	0	0	0	0	0	0	0	0	0	0	0	0	0	0	0	2	0	0	0	0	0
bdd7650c8d009a9a022dc420be8ed38f	0	0	0	0	0	0	0	0	0	0	0	0	0	0	0	0	0	0	0	0	0	2	0	0	0	0	0
cb80d167dab7402bd80e0bc61e68bf73	0	0	0	0	0	0	0	0	0	0	0	0	0	0	0	0	0	0	0	0	0	0	0	0	0	0	0
e3bcd6343c7653b6202c9edef8143732	0	0	0	0	0	0	0	0	0	0	0	0	0	0	0	0	0	0	0	0	0	2	0	0	0	0	0
19a1c99cdaeed85257ab3f167f3149c1	0	0	0	0	0	0	0	0	0	0	0	0	0	0	0	0	0	0	0	0	0	1	0	0	0	0	0
e7119bdde7b9d0775d20f64c1cc3bf14	0	0	0	0	0	0	0	0	0	0	0	0	0	0	0	0	0	0	0	0	0	2	0	0	0	0	0
43fe19a1e71e9e5fb965faa02da59a0c	0	0	0	0	0	0	0	0	0	0	0	0	0	0	0	0	0	0	0	0	0	0	0	0	1	0	0
f4e28d6f8078f5f0b3f317cc901f38d1	0	0	0	0	0	0	0	0	0	0	0	0	0	0	0	0	0	0	0	0	0	0	0	0	1	0	0
3304aa68c59b8249c3a3c9149dd93bde	0	0	0	0	0	0	0	0	0	0	0	0	0	0	0	0	0	0	0	0	0	0	0	0	2	0	0
5e8ba986194e541e0c998329061a999a	0	0	0	0	0	0	0	0	0	0	0	0	0	0	0	0	0	0	0	0	0	0	0	0	1	0	0
592998e956a8bbdcdc42dc58b376b08f	0	0	0	0	0	0	0	0	0	0	0	0	0	0	0	0	0	0	0	0	0	0	0	0	0	0	0
106e9941c32ffd900ffe283b2c207a31	0	0	0	0	0	0	0	0	0	0	0	0	0	0	0	0	0	0	0	0	0	0	0	0	1	0	0
d080ce540eb346a776ef7e868bb69596	0	0	0	0	0	0	0	0	0	0	0	0	0	0	0	0	0	0	0	0	0	0	0	0	2	0	0
7640eab3a5b6a0025afc7dd20d8cfb3f	0	0	0	0	0	0	0	0	0	0	0	0	0	0	0	0	0	0	0	0	0	0	0	0	0	3	0
5b24c2bf1ddbd0a5268ae7671ab7642e	0	0	0	0	0	0	0	0	0	0	0	0	0	0	0	0	0	0	0	0	0	0	0	0	0	0	2
e95c261895594a95ba4b448d7395fbdd	1	0	0	0	0	0	0	0	0	0	0	0	0	0	0	0	0	0	0	0	0	0	0	0	0	0	0
ccb42ed163ee4debe235ec35b770136e	1	0	0	0	0	0	0	0	0	0	0	0	0	0	0	0	0	0	0	0	0	0	0	0	0	0	0
bb8df7710c8dfddd72838d1134f8a27c	0	1	0	0	0	0	0	0	0	0	0	0	0	0	0	0	0	0	0	0	0	0	0	0	0	0	0
32e717359dbfb33d84a54d6e61629ecf	0	1	0	0	0	0	0	0	0	0	0	0	0	0	0	0	0	0	0	0	0	0	0	0	0	0	0
959101f51adb92c20f8f2689a34d8b12	0	0	0	0	1	0	0	0	0	0	0	0	0	0	0	0	0	0	0	0	0	0	0	0	0	0	0
f82ecc9f73bf4042896f680dcaf53d8e	0	0	0	0	0	0	0	0	0	0	0	0	0	0	0	0	0	0	0	0	0	0	0	0	0	0	0
d4a5f58d34edca02465b8bc58bf278ed	0	0	0	0	0	1	0	0	0	0	0	0	0	0	0	0	0	0	0	0	0	0	0	0	0	0	0
532a3e87439498772a12fe8f6382e9ed	0	0	0	0	0	0	0	0	0	0	0	0	0	0	0	0	0	0	0	0	0	0	0	0	0	0	0
9db1bee881849e1bc4765a6cf07db733	0	0	0	0	0	0	0	0	0	0	0	0	0	0	0	0	0	0	0	0	0	0	0	0	0	0	0
85d74c5129e8c702ae8f2d2b89ee45bd	0	0	0	0	0	0	0	0	0	0	0	0	0	0	0	0	0	0	0	0	0	0	0	0	0	0	0
c773bfc8064a034118a5f87f2dcb5d0e	0	0	0	0	0	0	0	0	0	0	0	0	0	0	0	0	0	0	0	0	0	0	0	0	0	0	0
0f5bdc961cc28cbbe700c6cf42ce036a	0	0	0	0	0	0	1	0	0	0	0	0	0	0	0	0	0	0	0	0	0	0	0	0	0	0	0
b75ff23a251bc39a9dd702f878281eca	0	0	0	0	0	0	0	1	0	0	0	0	0	0	0	0	0	0	0	0	0	0	0	0	0	0	0
17725144f8e04d3eb464914dcb4526d1	0	0	0	0	0	0	0	0	2	0	0	0	0	0	0	0	0	0	0	0	0	0	0	0	0	0	0
761fa6196b05b2fe24971f7554f9207f	0	0	0	0	0	0	0	0	0	0	0	0	0	0	0	0	0	0	0	0	0	0	0	0	0	0	0
49f1010b1fd514dc0d4eeadf009bff32	0	0	0	0	0	0	0	0	0	0	0	0	0	0	0	0	0	0	0	0	0	0	0	0	0	0	0
0d543fc193fbdc6e5d82a08c8f47f916	0	0	0	0	0	0	0	0	0	2	0	0	0	0	0	0	0	0	0	0	0	0	0	0	0	0	0
3c4fa25e2f041622a7b046a5144ed346	0	0	0	0	0	0	0	0	0	0	0	0	0	0	0	0	0	0	0	0	0	0	0	0	0	0	0
97a5391a0daedbd7a5ba67901e488672	0	0	0	0	0	0	0	0	0	0	0	0	1	0	0	0	0	0	0	0	0	0	0	0	0	0	0
b27906ca87a63cbe5810b254971fe3ac	0	0	0	0	0	0	0	0	0	0	0	0	1	0	0	0	0	0	0	0	0	0	0	0	0	0	0
795136d7b47e2688187c0c1ce954a0e2	0	0	0	0	0	0	0	0	0	0	0	0	0	1	0	0	0	0	0	0	0	0	0	0	0	0	0
7b808c2dbbcc65a4d5589e3133ee6e8d	0	0	0	0	0	0	0	0	0	0	0	0	0	0	0	0	0	0	0	0	0	0	0	0	0	0	0
d1e1b6f175b09a9cdf25d188e76bf948	0	0	0	0	0	0	0	0	0	0	0	0	0	2	0	0	0	0	0	0	0	0	0	0	0	0	0
4f13af830146b015c2133979936a6be9	0	0	0	0	0	0	0	0	0	0	0	0	0	0	0	1	0	0	0	0	0	0	0	0	0	0	0
2c732712d59fcbc709810724ee544981	0	0	0	0	0	0	0	0	0	0	0	0	0	0	0	0	0	0	0	0	0	0	0	0	0	0	0
10fdfea1276c3b06c78530608dd8f4e3	0	0	0	0	0	0	0	0	0	0	0	0	0	0	0	0	0	0	0	0	0	0	0	0	0	0	0
201383c52c77585d2e41dfbe13f2c527	0	0	0	0	0	0	0	0	0	0	0	0	0	0	0	0	0	0	0	2	0	0	0	0	0	0	0
0a15bdaaf749b45da27ce556402a1a15	0	0	0	0	0	0	0	0	0	0	0	0	0	0	0	0	0	0	0	0	0	2	0	0	0	0	0
949936a5868f707873d2504906f2dd40	0	0	0	0	0	0	0	0	0	0	0	0	0	0	0	0	0	0	0	0	0	0	0	0	0	0	0
46dcba055562af2db01eb40288d55c74	0	0	0	0	0	0	0	0	0	0	0	0	0	0	0	0	0	0	0	0	0	0	0	0	0	0	0
e5dd8120086d173fefe214996bb9a719	0	0	0	0	0	0	0	0	0	0	0	0	0	0	0	0	0	0	0	0	0	0	1	0	0	0	0
257f524bdcf05d84efc81798934d8d9c	0	0	0	0	0	0	0	0	0	0	0	0	0	0	0	0	0	0	0	0	0	0	2	0	0	0	0
e234164f9bd7261ff6a9c9fe75853329	0	0	0	0	0	0	0	0	0	0	0	0	0	0	0	0	0	0	0	0	0	0	0	0	0	0	0
4a4b784ebb7220eebd98308456024b35	0	0	0	0	0	0	0	0	0	0	0	0	0	0	0	0	0	0	0	0	0	0	0	0	1	0	0
5af995239e2f8b4cc062280a9f3d1796	0	0	0	0	0	0	0	0	0	0	0	0	0	0	0	0	0	0	0	0	0	0	0	0	0	0	1
26243e20540ff3ed472d20907bb3299d	0	0	0	0	0	0	0	0	0	0	0	0	0	0	0	0	0	0	0	0	0	0	0	0	0	0	0
9e1f9ccbef9a7d07cb5dd3faa4350fbe	0	0	0	0	0	0	0	0	0	0	0	0	0	0	0	0	0	0	0	0	0	0	0	0	0	0	1
