# Supplementary material for: Batch and sampling time exert a larger influence on the fungal community than gastrointestinal location in model animals: A meaningful case study
Source: Front Nutr. 2022 Nov 7;9:1021215. doi: 10.3389/fnut.2022.1021215 (PMC9676510; doi:10.3389/fnut.2022.1021215)
Supplement: Supplementary file 6 [file Data_Sheet_2.ZIP › Supplemental material-Raw data/figs3-data.txt]

tax	Sto	Duo	Jej	Ile	Cec	Col
Naganishia	0.0210117647058824	0.0284411764705882	0.336352941176471	0.281705882352941	0.549011764705882	0.802023529411765
Rhodotorula	0.00321176470588235	0.00286764705882353	0.0510235294117647	0.0520196078431372	0.0944941176470588	0.0971294117647059
Fusarium	0.0257058823529412	0.0600588235294118	0.0219411764705882	0.0842352941176471	0.0181764705882353	0.0220705882352941
Mortierella	0.00232941176470588	0.0365147058823529	0.00898823529411765	0.013	0.0105882352941176	0.000976470588235294
Candida	0.00114117647058824	0.00476470588235294	0.0150941176470588	0.0182156862745098	0.00147058823529412	0.000105882352941176
Pseudombrophila	0	0.0306176470588235	0	0	0.000329411764705882	0
Preussia	0.000447058823529412	0.0220588235294118	0.000505882352941176	0.00194117647058824	0.00138823529411765	0
Trichosporon	0.000447058823529412	0.000441176470588235	0.00557647058823529	0.0184117647058824	0.00181176470588235	0.0012
Tausonia	0.000164705882352941	0.0221029411764706	0.000941176470588235	0.00101960784313725	0.000470588235294118	0.000117647058823529
Apiotrichum	0.000376470588235294	0.000323529411764706	0.00578823529411765	0.0112156862745098	0.00207058823529412	0.00438823529411765
Others	0.945164705882353	0.791808823529412	0.553788235294118	0.518235294117647	0.320188235294118	0.0719882352941176
