# Supplementary material for: Batch and sampling time exert a larger influence on the fungal community than gastrointestinal location in model animals: A meaningful case study
Source: Front Nutr. 2022 Nov 7;9:1021215. doi: 10.3389/fnut.2022.1021215 (PMC9676510; doi:10.3389/fnut.2022.1021215)
Supplement: Supplementary file 6 [file Data_Sheet_2.ZIP › Supplemental material-Raw data/figs3-data2.txt]

tax	Sto	Duo	Jej	Ile	Cec	Col
Basidiomycota	0.0293411764705882	0.0917205882352941	0.4174	0.392882352941176	0.668835294117647	0.912494117647059
Ascomycota	0.0560588235294118	0.284205882352941	0.0728588235294118	0.192450980392157	0.0575529411764706	0.0350235294117647
Mortierellomycota	0.00232941176470588	0.0923088235294118	0.0110235294117647	0.0138823529411765	0.0110941176470588	0.00109411764705882
Mucoromycota	3.52941176470588e-05	0.000352941176470588	0.00232941176470588	0.0135098039215686	0.00318823529411765	0.00432941176470588
Rozellomycota	0.00127058823529412	0.00110294117647059	0.00834117647058824	0.000196078431372549	0.000105882352941176	2.35294117647059e-05
Olpidiomycota	0.000223529411764706	0.00147058823529412	0.00432941176470588	0.000333333333333333	0.000329411764705882	9.41176470588235e-05
Chytridiomycota	0.00245882352941176	0.00245588235294118	2.35294117647059e-05	1.96078431372549e-05	0.000494117647058824	0.000305882352941176
Aphelidiomycota	0.000211764705882353	0.000279411764705882	0.00103529411764706	0.000117647058823529	9.41176470588235e-05	0
Glomeromycota	0	0.00108823529411765	0	9.80392156862747e-05	0.000164705882352941	0
Kickxellomycota	0	0.000558823529411765	0	0	0	0
Others	0.908070588235294	0.524455882352941	0.482658823529412	0.386509803921569	0.258141176470588	0.0466352941176471
