# Supplementary material for: Batch and sampling time exert a larger influence on the fungal community than gastrointestinal location in model animals: A meaningful case study
Source: Front Nutr. 2022 Nov 7;9:1021215. doi: 10.3389/fnut.2022.1021215 (PMC9676510; doi:10.3389/fnut.2022.1021215)
Supplement: Supplementary file 6 [file Data_Sheet_2.ZIP › Supplemental material-Raw data/Supplementary Table 5.xlsx]

## Sheet: phylum
Phylum	Basidiomycota	Ascomycota	Mortierellomycota	Mucoromycota	Rozellomycota	Olpidiomycota	Chytridiomycota	Aphelidiomycota	Others
Sto1	2.28824	2.76471	0.147059	0	0	0.00588235	0.264706	0	94.5294
Sto2	1.82941	2.43529	0	0	0	0	0.258824	0	95.4765
Sto3	1.84706	7.32353	0.0705882	0.0176471	0.229412	0	0.182353	0.0294118	90.3
Sto4	5.32941	10.1824	0.947059	0	0.294118	0.105882	0	0.0764706	83.0647
Sto5	3.37647	5.32353	0	0	0.111765	0	0.523529	0	90.6647
Duo2	4.08824	39.1882	15.3529	0	0	0.305882	0	0	41.0647
Duo3	8	11.4	1.20588	0.141176	0.111765	0.0411765	0.541176	0	78.5588
Duo4	20.5941	50.2529	20.2588	0	0.170588	0.241176	0.0411765	0.0941176	8.34706
Duo5	4.00588	12.8412	0.105882	0	0.158824	0	0.4	0.0176471	82.4706
Jej1	11.4765	4.97647	2.01765	0	4.11176	0.141176	0	0.517647	76.7588
Jej2	91.6647	2.43529	0.435294	0.170588	0	0.0117647	0.00588235	0	5.27647
Jej3	29.7706	8.39412	0.635294	0.717647	0.0176471	0.0294118	0	0	60.4353
Jej4	4.88235	3.03529	0.764706	0	0	0	0	0	91.3176
Jej5	70.9059	17.5882	1.65882	0.276471	0.0411765	1.98235	0.00588235	0	7.54118
Ile2	13.3176	3.46471	1.90588	0	0	0	0	0.0352941	81.2765
Ile3	42.9706	31.2412	1.78235	1.74118	0.0588235	0.1	0.00588235	0	22.1
Ile5	61.5765	23.0294	0.476471	2.31176	0	0	0	0	12.6059
Cec1	74.9529	11.2706	2.02353	0.682353	0.0176471	0.0588235	0.0352941	0.0176471	10.9412
Cec2	78.4176	4.98235	1.63529	0.270588	0.0352941	0.0470588	0.0470588	0.0117647	14.5529
Cec3	85.0176	1.07059	0.0235294	0	0	0	0.164706	0	13.7235
Cec4	12.7471	3.64118	1.50588	0.1	0	0.0588235	0	0	81.9471
Cec5	83.2824	7.81176	0.358824	0.541176	0	0	0	0.0176471	7.98824
Col1	97.3706	1.86471	0.0294118	0.294118	0	0.00588235	0.0411765	0	0.394118
Col2	96.7	2.94706	0.00588235	0.129412	0.0117647	0	0	0	0.205882
Col3	93.6588	3.02353	0	0.447059	0	0	0.0764706	0	2.79412
Col4	81.1059	3.75294	0.464706	0.164706	0	0.0411765	0	0	14.4706
Col5	87.4118	5.92353	0.0470588	1.12941	0	0	0.0352941	0	5.45294

## Sheet: genus
Genus	Naganishia	Rhodotorula	Fusarium	Mortierella	Candida	Pseudombrophila	Preussia	Trichosporon	Tausonia	Apiotrichum	Others
Sto1	1.80588	0.223529	1.75882	0.147059	0.0529412	0	0	0	0.0294118	0.0470588	95.9353
Sto2	1.6	0.229412	2.02353	0	0	0	0	0	0	0	96.1471
Sto3	1.41765	0.229412	5.11765	0.0705882	0.194118	0	0.0588235	0	0	0.0294118	92.8824
Sto4	3.02353	0.376471	1.68235	0.947059	0.205882	0	0.152941	0.223529	0	0.0352941	93.3529
Sto5	2.65882	0.547059	2.27059	0	0.117647	0	0.0117647	0	0.0529412	0.0764706	94.2647
Duo2	0.541176	0	11.0647	3.08824	0.0411765	0	5.46471	0	0	0	79.8
Duo3	5.07059	0.635294	3.08235	1.17059	0.447059	0	0	0.0764706	0	0.0294118	89.4882
Duo4	2.75882	0	6.2	10.2412	1.21176	12.2471	3.32941	0.0352941	8.72353	0.0294118	79.7176
Duo5	3.00588	0.511765	3.67647	0.105882	0.205882	0	0.0294118	0.0647059	0.117647	0.0705882	92.2118
Jej1	7.12353	0.582353	0.8	2.01765	0.135294	0	0	0	0.235294	0	89.1059
Jej2	86.7882	4.25294	1.39412	0.211765	0.0588235	0	0	0.129412	0.0882353	0.0823529	6.99412
Jej3	28.1059	0.176471	3.60588	0.635294	1.25294	0	0	0.223529	0.0823529	0.0588235	65.8588
Jej4	3.64706	0.447059	0.905882	0.364706	0.0882353	0	0.0882353	0.0588235	0	0	94.4
Jej5	42.5118	20.0529	4.26471	1.26471	6.01176	0	0.164706	2.37647	0.0647059	2.75294	20.5353
Ile2	10.9706	0.582353	0.552941	1.90588	0.170588	0	0.0764706	0.0823529	0.229412	0	85.4294
Ile3	37.8882	0.8	19.1588	1.6	1.55294	0	0.505882	0.235294	0.0764706	0.0647059	38.1176
Ile5	35.6529	14.2235	5.55882	0.394118	3.74118	0	0	5.20588	0	3.3	31.9235
Cec1	71.6059	0.676471	1.41765	1.95882	0.329412	0	0.694118	0	0.0647059	0.0352941	23.2176
Cec2	72.9412	2.67647	0.976471	1.63529	0.0647059	0	0	0.0941176	0.170588	0	21.4412
Cec3	83.7412	0.6	0.747059	0.0235294	0	0	0	0.188235	0	0.4	14.3
Cec4	8.75882	1.01176	0.964706	1.4	0	0.164706	0	0.0705882	0	0	87.9588
Cec5	37.4588	42.2824	4.98235	0.276471	0.341176	0	0	0.552941	0	0.6	13.5059
Col1	94.9765	1.93529	1.21765	0.0294118	0.00588235	0	0	0	0	0.0117647	1.82353
Col2	94.7882	1.45882	2.33529	0.00588235	0	0	0	0.0470588	0	0.0529412	1.31176
Col3	90.0118	1.34118	2.40588	0	0	0	0	0.152941	0	1.6	4.48824
Col4	75.5353	3.9	1.55882	0.405882	0.0470588	0	0	0.211765	0.0588235	0.0764706	18.2059
Col5	45.7	39.9294	3.51765	0.0470588	0	0	0	0.188235	0	0.452941	10.1647
