# Supplementary material for: Batch and sampling time exert a larger influence on the fungal community than gastrointestinal location in model animals: A meaningful case study
Source: Front Nutr. 2022 Nov 7;9:1021215. doi: 10.3389/fnut.2022.1021215 (PMC9676510; doi:10.3389/fnut.2022.1021215)
Supplement: Supplementary file 6 [file Data_Sheet_2.ZIP › Supplemental material-Raw data/Supplementary Table 4.xlsx]

## Sheet: batch1
sample	Shannon	Simpson	Richness	Chao1	Ace
Sto1	0.67986	0.226947	54	55.4286	56.3984
Sto2	0.545409	0.188809	30	30	30.3963
Sto3	0.931414	0.309471	81	82.6667	83.3818
Sto4	1.63249	0.608031	58	58	58
Sto5	1.08872	0.395026	65	66.875	68.1703
Duo2	2.84371	0.8288	96	96	96
Duo3	2.32558	0.728872	187	192.688	191.858
Duo4	4.38168	0.965666	329	330.071	330.386
Duo5	1.89618	0.717724	93	94.1538	95.3153
Jej1	2.17219	0.62664	129	129	129
Jej2	1.1167	0.430704	56	56.8333	58.81
Jej3	1.49434	0.596344	61	61	61
Jej4	0.582175	0.178918	42	42	42
Jej5	2.71945	0.857371	183	192.857	196.672
Ile2	1.02788	0.355605	57	57	57
Ile3	2.82029	0.859897	165	165.6	165.566
Ile5	2.79549	0.889305	111	112	112.8
Cec1	2.20968	0.68684	198	201.929	201.502
Cec2	1.85457	0.654681	130	134.091	133.523
Cec3	1.20408	0.515862	34	37	35.6137
Cec4	1.1565	0.372019	73	74	73.4821
Cec5	2.08053	0.791269	84	86.625	87.6501
Col1	0.974487	0.448172	67	88.1111	88.9062
Col2	0.89623	0.418448	35	40.6	43.4093
Col3	1.14789	0.478846	59	61.3333	62.7889
Col4	1.49241	0.547779	94	97.5	96.872
Col5	1.9268	0.755503	65	66.5	66.4667

## Sheet: batch2
sample	Shannon	Simpson	Richness	Chao1	Ace
Cec10	2.33398	0.661016	316	389.123	409.445
Cec11	2.16526	0.588931	202	229.774	230.864
Cec7	1.4255	0.577436	145	194	191.422
Cec8	1.09013	0.274665	182	203.484	203.94
Cec9	1.24798	0.383698	106	135.333	141.365
Col10	4.17067	0.974226	172	191.25	187.533
Col11	2.26278	0.623173	169	182.043	183.089
Col6	3.5411	0.913339	313	404.737	382.595
Col7	3.00373	0.8582	189	226.05	218.178
Col8	1.56818	0.417373	220	236.081	237.213
Col9	4.19707	0.961714	308	347.9	352.901
Duo10	0.209312	0.0538539	46	59.9091	69.6915
Duo11	1.32898	0.340508	187	230	215.925
Duo6	1.13231	0.404865	106	122.25	125.721
Duo7	0.662726	0.221886	71	121.143	103.265
Duo8	3.82064	0.928661	335	369.382	370.316
Duo9	3.26614	0.918177	115	128	122.655
Ile10	2.05032	0.601881	226	271.917	273.78
Ile11	2.70542	0.663564	284	293.688	298.476
Ile6	1.11116	0.551686	87	118.231	115.142
Ile7	1.14036	0.528388	97	134.059	136.579
Ile8	1.50087	0.388568	156	163.5	161.916
Jej10	3.19772	0.850595	138	138	138
Jej7	1.55595	0.677903	94	107.143	113.817
Jej9	1.2878	0.317054	212	235.27	236.675
Sto10	1.6134	0.72879	75	87.6667	90.7393
Sto11	1.24776	0.428583	113	129.25	132.996
Sto6	0.99571	0.345096	159	210.692	234.426
Sto7	1.94876	0.748115	108	119.176	120.284
Sto8	1.98463	0.708199	96	99.9565	105.109
Sto9	4.45031	0.965525	265	280.12	280.534
