# Supplementary material for: Batch and sampling time exert a larger influence on the fungal community than gastrointestinal location in model animals: A meaningful case study
Source: Front Nutr. 2022 Nov 7;9:1021215. doi: 10.3389/fnut.2022.1021215 (PMC9676510; doi:10.3389/fnut.2022.1021215)
Supplement: Supplementary file 6 [file Data_Sheet_2.ZIP › Supplemental material-Raw data/figs3-data4.txt]

tax	Sto	Duo	Jej	Ile	Cec	Col
Ascomycota	0.435456320156174	0.345107369448511	0.413453717260452	0.718911664226452	0.503879941434846	0.383845778428502
Basidiomycota	0.089881242882707	0.0974459085732878	0.0304620139905645	0.0354563201561737	0.0346754514397267	0.167602082316578
Mucoromycota	0.00845941109484301	0.00732064421669107	0.0162680982593134	0.0166178623718887	0.0540019521717911	0.0717829835692207
Mortierellomycota	0.00872376769155686	0.0027655767040833	0.0111436473076297	0.00632015617374329	0.00505124450951684	0.0260696274605499
Rozellomycota	0.00022368635106556	0.00128111273792094	0	0.000756466569058077	0.000317227916056613	0.000162680982593134
Glomeromycota	0.000162680982593134	2.03351228241419e-05	0.00158613958028306	0.000390434358223524	0	0.000528713193427688
Olpidiomycota	0.00101675614120709	0.000142345859768993	0	0	0.000390434358223524	0
Zoopagomycota	0.000711729298844965	0.000345697088010411	0	2.44021473889702e-05	0.000146412884333821	0.000264356596713845
Chytridiomycota	4.06702456482837e-05	0	0	0.000390434358223524	9.76085895558809e-05	0.000305026842362128
Kickxellomycota	4.06702456482837e-05	0	0	0	0	8.13404912965675e-05
Others	0.455283064909712	0.545571010248902	0.527086383601757	0.221132259638848	0.401439726695949	0.349357410118757
