# Supplementary material for: Batch and sampling time exert a larger influence on the fungal community than gastrointestinal location in model animals: A meaningful case study
Source: Front Nutr. 2022 Nov 7;9:1021215. doi: 10.3389/fnut.2022.1021215 (PMC9676510; doi:10.3389/fnut.2022.1021215)
Supplement: Supplementary file 6 [file Data_Sheet_2.ZIP › Supplemental material-Raw data/Supplementary Figure 3.R]

#fig S3

library(ggplot2)
library(RColorBrewer)
library(reshape2)
rm(list=ls())
myinput<-"figs3-data.txt"
#myinput<-"figs3-data2.txt" myinput<-"figs3-data3.txt" myinput<-"figs3-data4.txt"
data3 <- read.table(myinput,header=T,sep="\t",row.names=1)
row.names(data3)
colnames(data3)
apply(data3, 2, sum)
data3$Taxonomy <- factor(rownames(data3), levels = rev(rownames(data3)))
data4 <- melt(data3, id = 'Taxonomy')
group <- read.delim('batch1.txt', sep = '\t', stringsAsFactors = FALSE)
#group <- read.delim('batch2.txt', sep = '\t', stringsAsFactors = FALSE)

names(data4)[2] <- 'group'
mycol<-brewer.pal(n=11,name = 'BrBG') 
mycol =c("#6A3D9A", "#FDDAEC",'#1F78B4','#FDBF6F','#E31A1C','#FB9A99','#33A02C',"#BEBADA","#FFFF33", '#A6CEE3','#1B9E77')
mycol =c('#A6CEE3','#33A02C','#B2DF8A','#FB9A99', '#1F78B4', '#E31A1C','#FF7F00','#FDBF6F',"#6A3D9A","#CAB2D6",'#1B9E77')
mycol =c('#A6CEE3','#33A02C','#B2DF8A','#FB9A99', '#1F78B4', '#E31A1C','#FF7F00','#FDBF6F',"#6A3D9A","#CAB2D6",'#1B9E77')
mycol<-c('#CCCCCC', mycol)
ggplot(data4, aes(x=group, y=100 * value, fill = Taxonomy)) +
  geom_col(position = 'stack', width = 0.7) + scale_y_continuous(expand=c(0, 0))+  scale_fill_manual(values = mycol) + 
  labs(x = 'Groups', y = 'Relative Abundance (%)') + theme_bw() + theme(axis.text.x=element_text(angle=45, hjust=1)) +
  theme(panel.grid = element_blank(), panel.background = element_rect(color = 'black', fill = 'transparent'), strip.text = element_text(size = 12)) + theme(axis.text = element_text(size = 12), axis.title = element_text(size = 13), legend.title = element_blank(), legend.text = element_text(size = 11))
ggsave(filename = "group2.10.g.pdf",width =7,height = 5)
