# Supplementary material for: Batch and sampling time exert a larger influence on the fungal community than gastrointestinal location in model animals: A meaningful case study
Source: Front Nutr. 2022 Nov 7;9:1021215. doi: 10.3389/fnut.2022.1021215 (PMC9676510; doi:10.3389/fnut.2022.1021215)
Supplement: Supplementary file 6 [file Data_Sheet_2.ZIP › Supplemental material-Raw data/Supplementary Table 8.xlsx]

## Sheet: Trophic Mode
Trophic_Mode	Saprotroph	Pathotroph	Pathotroph-Saprotroph-Symbiotroph	Pathotroph-Symbiotroph	Pathotroph-Saprotroph	Symbiotroph	Pathogen-Saprotroph-Symbiotroph	Saprotroph-Symbiotroph	Unassigned
Sto10	29.8681	27.1473	0.183	0.2562	0.3416	0	0	0.061	42.1424
Sto11	77.8671	0.5856	0.488	0.0976	0.5978	0.0244	0.0122	0.0488	20.2778
Sto6	13.6406	0.366	0.6466	0.0244	0.2074	0.549	0	0.0488	84.5165
Sto7	47.5107	0.915	0.549	1.5007	2.5988	0.0122	0.0244	0.061	46.8273
Sto8	11.6275	4.3069	0.7198	17.4475	5.0146	0.0122	0	0.0488	60.822
Sto9	28.2933	5.4049	3.7335	1.3056	10.0291	0.2196	0.8297	0.5246	49.657
Duo10	0.3538	0.061	0.0488	0.0122	0.0854	0.0122	0	0	99.4265
Duo11	7.3813	1.342	1.0249	0.0488	2.3669	0.3294	0.2928	0.0976	87.1153
Duo6	79.2946	0.5734	0.3172	0.2074	1.0981	0	0.0122	0.1342	18.3624
Duo7	7.5524	0.183	0.2562	0.244	0.2196	0	0	0	91.5444
Duo8	56.5637	4.8438	0.7808	0.9517	4.1362	0.3538	0.0488	0.1952	32.1247
Duo9	9.4678	29.0019	18.4113	12.3841	5.9906	0.1098	0.2806	0.0732	24.2798
Jej10	54.9285	9.7608	2.3182	3.2333	0.8419	0.3904	0.0854	0.5368	27.9031
Jej7	45.998	0.3172	0.2074	0.1342	2.2694	0.0122	0	0.0488	51.0125
Jej9	6.8565	0.8906	0.5612	0.1464	2.3425	0.3782	0.2074	0.0122	88.6037
Ile10	81.7345	1.098	0.8906	0.305	1.4762	0.1586	0.0732	0.305	13.9575
Ile11	68.7157	2.3669	3.2209	1.1591	2.9281	0.2318	0.1464	0.0976	21.1312
Ile6	42.0813	0.2318	0.1464	0.0488	0.305	0.0488	0	0.0122	57.1254
Ile7	93.0452	0.2928	0.1342	0.0244	0.1586	0	0.0488	0.0488	6.2468
Ile8	8.5036	0.4148	0.8906	0.8175	2.4767	0.2928	0.122	0	86.4806
Cec10	80.197	0.7686	2.4524	0.2196	2.0253	0.305	0	0.6466	13.3475
Cec11	75.9877	0.976	0.8662	1.0981	2.1473	0.0488	0.0488	0.0976	18.7283
Cec7	91.2638	1.098	0.1464	0.0244	0.4148	0.0244	0	0.0244	7.003
Cec8	6.2466	0.8906	0.5246	0	2.0619	0.1342	0.061	0.0244	90.0558
Cec9	7.6256	3.1478	0.0732	0.4514	2.4646	0.0122	0.0122	0	86.2126
Col10	8.1135	2.8917	0.3538	0.2318	1.0614	0.2196	0	0	87.1273
Col11	75.4388	6.3079	0.305	0.1586	1.0737	0	0.0854	0	16.6294
Col6	39.7991	20.4367	1.3055	0.2928	1.1225	0.976	0.427	0.0488	35.5897
Col7	71.1806	3.7701	0.5368	0.305	2.6598	0.0976	0.244	0	21.2048
Col8	12.2006	2.2693	0.4514	0.1952	2.4158	0.244	0.2684	0	81.9542
Col9	40.1531	19.6802	5.9173	0.488	5.5392	1.1712	1.1102	0.0732	25.8654

## Sheet: Trophic guild
Guild	Undefined_Saprotroph	Wood_Saprotroph	Plant_Pathogen	Animal_Pathogen	Endophyte-Plant_Pathogen	Animal_Pathogen-Endophyte-Plant_Pathogen-Wood_Saprotroph	Plant_Pathogen-Soil_Saprotroph-Wood_Saprotroph	Fungal_Parasite-Undefined_Saprotroph	Animal_Endosymbiont-Undefined_Saprotroph	Unassigned
Sto10	0.014518	0.283431	0.269765	0.000488	0.002562	0.001342	0.003416	0.000366	0.000488	0.421424
Sto11	0.773669	0.003782	0.002684	0.003172	0.000976	0.002806	0.005978	0.001464	0.000488	0.202778
Sto6	0.132746	0.001098	0.002074	0.00122	0.000244	0.00061	0.002074	0.005856	0.000366	0.845165
Sto7	0.472545	0.001586	0.003904	0.005124	0.015007	0.001952	0.025744	0.002806	0.000854	0.468273
Sto8	0.097608	0.004392	0.005002	0.037213	0.174475	0.004758	0.049536	0.00244	0.000854	0.60822
Sto9	0.247552	0.005978	0.041116	0.006954	0.011958	0.019156	0.092239	0.018057	0.00305	0.49657
Duo10	0.003172	0.000366	0.000122	0.000488	0.000122	0.000488	0.00061	0	0.000244	0.994265
Duo11	0.072471	0.000366	0.010248	0.002074	0.000488	0.007077	0.023547	0.002318	0.000976	0.871153
Duo6	0.790018	0.002684	0.001708	0.004026	0.002074	0.00244	0.010493	0.000366	0.00061	0.183624
Duo7	0.073816	0.001708	0.00061	0.00122	0.00244	0.002196	0.002074	0.000122	0.000122	0.915444
Duo8	0.54819	0.002074	0.017325	0.029893	0.009151	0.003904	0.039288	0.003782	0.000854	0.321247
Duo9	0.080403	0.013787	0.06735	0.217911	0.123841	0.110664	0.00427	0.069301	0.025744	0.242798
Jej10	0.5222	0.00366	0.087847	0.009761	0.032333	0.018668	0.008419	0.004026	0.005368	0.279031
Jej7	0.458638	0.000488	0.001342	0.00183	0.001342	0.000732	0.022694	0.00122	0.000488	0.510125
Jej9	0.065637	0.000122	0.00732	0.001464	0.001464	0.002562	0.018179	0.000732	0	0.886037
Ile10	0.815271	0.00122	0.00854	0.00244	0.00305	0.003416	0.013054	0.002928	0.003172	0.139575
Ile11	0.674957	0.008906	0.015129	0.00732	0.011591	0.017447	0.018545	0.013298	0.005856	0.211312
Ile6	0.419349	0.001342	0.000244	0.002074	0.000488	0.001098	0.002318	0.000122	0.000854	0.571254
Ile7	0.928256	0.002196	0.000854	0.001952	0.000244	0.000488	0.001342	0.000854	0.000366	0.062468
Ile8	0.082718	0.002318	0.00305	0.001098	0.008175	0.004758	0.021839	0.001708	0	0.864806
Cec10	0.800384	0.00061	0.00244	0.005002	0.001952	0.012323	0.019399	0.011225	0.00061	0.133475
Cec11	0.751337	0.002562	0.00305	0.005612	0.010981	0.002562	0.016715	0.005856	0.00488	0.187283
Cec7	0.911296	0.00122	0.004392	0.005978	0.000244	0.00061	0.004148	0.000854	0.000122	0.07003
Cec8	0.059904	0.000366	0.005124	0.002684	0	0.00183	0.017569	0.00061	0	0.900558
Cec9	0.075524	0.000366	0.001098	0.030258	0.00427	0	0.024646	0.000732	0	0.862126
Col10	0.078939	0.000976	0.002318	0.026599	0.002318	0.003538	0.010248	0	0	0.871273
Col11	0.750972	0.001586	0.007808	0.055271	0.001586	0.000732	0.008175	0.002318	0.000488	0.166294
Col6	0.376884	0.00122	0.008052	0.195095	0.002806	0.000122	0.009639	0.011591	0	0.355897
Col7	0.709	0.002806	0.002684	0.035017	0.00305	0.000976	0.025256	0.004026	0.000122	0.212048
Col8	0.12103	0.000976	0.006832	0.015129	0.001952	0.002318	0.019888	0.000976	0.000976	0.819542
Col9	0.385426	0.001342	0.0122	0.184602	0.004636	0.031112	0.053074	0.027939	0	0.258654
